# Supplementary material for: MetaOmGraph: a workbench for interactive exploratory data analysis of large expression datasets
Source: Nucleic Acids Res. 2020 Jan 20;48(4):e23. doi: 10.1093/nar/gkz1209 (PMC7039010; doi:10.1093/nar/gkz1209)
Supplement: gkz1209_Supplemental_Files [file gkz1209_supplemental_files.zip]

Archive with 9 entries (9 files):
- oct 29SupplementaryFigures_.pdf
- SupplementaryFile1.pdf
- SupplementaryFile2 cancerdata(T1-T4).xlsx
- SupplementaryFile3 DiseaseWiseDESummary(T5-T10).xlsx
- SupplementaryFile4 DiffExpSpCorrs(T11-18).xlsx
- SupplementaryFile5 GPC3Diffexp(T19-T28).xlsx
- SupplementaryFile6 DiffExpStageSumm(T29-T30).xlsx
- SupplementaryFile7 AT(T31-T33).xlsx
- SupplementaryFile8 pivotMOGcomp(T34-36).xlsx
