# Supplementary material for: MetaOmGraph: a workbench for interactive exploratory data analysis of large expression datasets
Source: Nucleic Acids Res. 2020 Jan 20;48(4):e23. doi: 10.1093/nar/gkz1209 (PMC7039010; doi:10.1093/nar/gkz1209)
Supplement: gkz1209_Supplemental_Files [file gkz1209_supplemental_files.zip › SupplementaryFile3 DiseaseWiseDESummary(T5-T10).xlsx]

## Sheet: Description
Supplementary File 3
Sheet	Description
S5	Number of differntially expressed genes in different cancer types
S6	Gene-wise summary of differential expression results. Shows in how many tumor types the gene is upregulated or downregulated.
S7	Gene-wise summary of differential expression results. Shows differential expression status of each gene in different tumors
S8	List of genes upregulated in all tumor types
S9	List of genes downregulated in all tumor types
S10	List of genes unregulated in all tumor types
Tumor Abbreviation	Tumor Name
BRCA	Breast invasive carcinoma
COAD	Colon adenocarcinoma
ESCA	Esophageal carcinoma
KICH	Kidney Chromophobe
KIRC	Kidney renal clear cell carcinoma
KIRP	Kidney renal papillary cell carcinoma
LIHC	Liver hepatocellular carcinoma
LUAD	Lung adenocarcinoma
LUSC	Lung squamous cell carcinoma
PRAD	Prostate adenocarcinoma
STAD	Stomach adenocarcinoma
THCA	Thyroid carcinoma
UCEC	Uterine Corpus Endometrial Carcinoma
UCS	Uterine Carcinosarcoma

## Sheet: Table S5 DE Summary
Name	UpReg	DwnReg	UnReg	Total
BRCA_adj.txt	1093	2827	14292	18212
COAD_adj.txt	1401	3036	13775	18212
ESCA_adj.txt	1989	2229	13994	18212
KICH_adj.txt	986	4214	13012	18212
KIRC_adj.txt	1877	2263	14072	18212
KIRP_adj.txt	1152	2737	14323	18212
LIHC_adj.txt	1527	1485	15200	18212
LUAD_adj.txt	1361	2753	14098	18212
LUSC_adj.txt	2210	3734	12268	18212
PRAD_adj.txt	577	1633	16002	18212
STAD_adj.txt	1527	1631	15054	18212
THCA_adj.txt	993	1525	15694	18212
UCEC_adj.txt	2135	3250	12827	18212
UCS_adj.txt	2419	2491	13302	18212

## Sheet: Table S6 Gene-wise DE Summary
Name	Up	Dwn	UnReg	Entropy
A1BG	1	5	8	1.26381
A2M	0	9	5	0.940286
A2ML1	2	1	11	0.946373
A4GALT	0	2	12	0.591673
A4GNT	0	4	10	0.863121
AAAS	0	0	14	-1.4427e-09
AACS	1	0	13	0.371232
AADAC	1	7	6	1.29584
AADAT	0	1	13	0.371232
AAED1	0	5	9	0.940286
AAGAB	0	0	14	-1.4427e-09
AAK1	0	1	13	0.371232
AAMDC	0	2	12	0.591673
AAMP	0	0	14	-1.4427e-09
AANAT	0	1	13	0.371232
AAR2	0	0	14	-1.4427e-09
AARD	2	7	5	1.43156
AARS	0	0	14	-1.4427e-09
AARS2	0	0	14	-1.4427e-09
AARSD1	0	0	14	-1.4427e-09
AASDH	0	0	14	-1.4427e-09
AASDHPPT	0	0	14	-1.4427e-09
AASS	0	7	7	1
AATF	0	0	14	-1.4427e-09
AATK	1	4	9	1.19812
ABAT	0	5	9	0.940286
ABCA1	1	2	11	0.946373
ABCA10	0	8	6	0.985228
ABCA12	8	0	6	0.985228
ABCA13	4	2	8	1.37878
ABCA2	1	1	12	0.73453
ABCA3	2	4	8	1.37878
ABCA4	2	4	8	1.37878
ABCA5	0	2	12	0.591673
ABCA6	0	11	3	0.749595
ABCA7	2	0	12	0.591673
ABCA8	0	12	2	0.591673
ABCA9	0	13	1	0.371232
ABCB1	0	9	5	0.940286
ABCB10	0	1	13	0.371232
ABCB11	0	3	11	0.749595
ABCB4	3	2	9	1.28705
ABCB5	0	3	11	0.749595
ABCB6	3	1	10	1.09491
ABCB7	0	0	14	-1.4427e-09
ABCB8	0	0	14	-1.4427e-09
ABCB9	2	0	12	0.591673
ABCC1	2	0	12	0.591673
ABCC10	1	0	13	0.371232
ABCC11	2	0	12	0.591673
ABCC12	0	0	14	-1.4427e-09
ABCC2	3	1	10	1.09491
ABCC3	6	2	6	1.44882
ABCC4	2	1	11	0.946373
ABCC5	3	0	11	0.749595
ABCC6	1	4	9	1.19812
ABCC8	0	9	5	0.940286
ABCC9	0	10	4	0.863121
ABCD1	1	0	13	0.371232
ABCD2	0	6	8	0.985228
ABCD3	0	2	12	0.591673
ABCD4	0	0	14	-1.4427e-09
ABCE1	1	0	13	0.371232
ABCF1	0	0	14	-1.4427e-09
ABCF2	0	0	14	-1.4427e-09
ABCF3	1	0	13	0.371232
ABCG1	3	2	9	1.28705
ABCG2	0	10	4	0.863121
ABCG4	0	0	14	-1.4427e-09
ABHD1	0	1	13	0.371232
ABHD10	0	0	14	-1.4427e-09
ABHD11	6	0	8	0.985228
ABHD12	0	0	14	-1.4427e-09
ABHD12B	0	4	10	0.863121
ABHD13	0	0	14	-1.4427e-09
ABHD14A	0	3	11	0.749595
ABHD14A-ACY1	0	0	14	-1.4427e-09
ABHD14B	0	2	12	0.591673
ABHD15	0	0	14	-1.4427e-09
ABHD16A	0	0	14	-1.4427e-09
ABHD16B	1	0	13	0.371232
ABHD17A	0	0	14	-1.4427e-09
ABHD17B	0	0	14	-1.4427e-09
ABHD17C	5	2	7	1.43156
ABHD2	1	1	12	0.73453
ABHD3	2	1	11	0.946373
ABHD4	0	0	14	-1.4427e-09
ABHD5	0	2	12	0.591673
ABHD6	0	8	6	0.985228
ABHD8	0	1	13	0.371232
ABI1	0	1	13	0.371232
ABI2	0	1	13	0.371232
ABI3	0	6	8	0.985228
ABI3BP	0	11	3	0.749595
ABL1	0	1	13	0.371232
ABL2	0	0	14	-1.4427e-09
ABLIM1	0	4	10	0.863121
ABLIM2	1	1	12	0.73453
ABLIM3	1	9	4	1.19812
ABR	2	1	11	0.946373
ABRA	0	3	11	0.749595
ABRACL	5	1	8	1.26381
ABT1	0	0	14	-1.4427e-09
ABTB1	0	3	11	0.749595
ABTB2	1	1	12	0.73453
AC002310.13	0	0	14	-1.4427e-09
AC002365.1	0	0	14	-1.4427e-09
AC002398.9	1	0	13	0.371232
AC002985.3	1	0	13	0.371232
AC003002.4	0	0	14	-1.4427e-09
AC003002.6	0	0	14	-1.4427e-09
AC003005.4	0	0	14	-1.4427e-09
AC003006.7	1	0	13	0.371232
AC003101.1	0	0	14	-1.4427e-09
AC003102.1	0	4	10	0.863121
AC004017.1	0	2	12	0.591673
AC004076.7	0	0	14	-1.4427e-09
AC004076.9	0	0	14	-1.4427e-09
AC004381.6	1	0	13	0.371232
AC004466.1	0	3	11	0.749595
AC005003.1	0	0	14	-1.4427e-09
AC005082.1	0	0	14	-1.4427e-09
AC005481.5	0	2	12	0.591673
AC005544.1	1	0	13	0.371232
AC005609.1	0	1	13	0.371232
AC005779.2	0	0	14	-1.4427e-09
AC005841.1	2	1	11	0.946373
AC006116.20	2	6	6	1.44882
AC006126.3	0	0	14	-1.4427e-09
AC006132.1	3	0	11	0.749595
AC006449.1	1	3	10	1.09491
AC006486.1	1	0	13	0.371232
AC006486.9	0	0	14	-1.4427e-09
AC006538.4	11	0	3	0.749595
AC006547.14	1	2	11	0.946373
AC007040.11	0	0	14	-1.4427e-09
AC007382.1	0	2	12	0.591673
AC007390.5	0	0	14	-1.4427e-09
AC007401.2	0	2	12	0.591673
AC007405.2	1	4	9	1.19812
AC007461.1	3	2	9	1.28705
AC007557.1	0	0	14	-1.4427e-09
AC007773.3	0	0	14	-1.4427e-09
AC007919.2	2	0	12	0.591673
AC007952.5	2	4	8	1.37878
AC007952.6	0	3	11	0.749595
AC007956.1	0	0	14	-1.4427e-09
AC008132.13	2	0	12	0.591673
AC008443.1	6	1	7	1.29584
AC008948.1	3	6	5	1.53062
AC008964.1	2	1	11	0.946373
AC009060.1	1	0	13	0.371232
AC009065.1	7	0	7	1
AC009403.2	0	1	13	0.371232
AC010327.2	1	1	12	0.73453
AC010336.1	3	0	11	0.749595
AC010441.1	0	2	12	0.591673
AC010536.1	0	0	14	-1.4427e-09
AC010547.9	0	3	11	0.749595
AC010642.1	0	0	14	-1.4427e-09
AC010646.3	0	0	14	-1.4427e-09
AC011239.1	0	4	10	0.863121
AC011298.1	0	0	14	-1.4427e-09
AC011484.1	1	1	12	0.73453
AC011530.4	0	2	12	0.591673
AC011551.3	0	0	14	-1.4427e-09
AC011897.1	2	0	12	0.591673
AC011997.1	5	0	9	0.940286
AC012215.1	0	2	12	0.591673
AC012414.1	0	0	14	-1.4427e-09
AC013449.1	1	0	13	0.371232
AC015688.3	1	0	13	0.371232
AC015987.2	0	0	14	-1.4427e-09
AC016251.1	0	0	14	-1.4427e-09
AC016559.1	0	0	14	-1.4427e-09
AC016586.1	0	2	12	0.591673
AC016722.1	0	2	12	0.591673
AC016722.2	0	3	11	0.749595
AC016745.1	1	0	13	0.371232
AC016757.3	0	6	8	0.985228
AC016885.1	3	2	9	1.28705
AC017028.1	0	0	14	-1.4427e-09
AC017081.1	0	0	14	-1.4427e-09
AC017104.2	0	0	14	-1.4427e-09
AC018445.1	0	0	14	-1.4427e-09
AC018755.1	0	3	11	0.749595
AC018816.3	3	1	10	1.09491
AC018867.2	0	0	14	-1.4427e-09
AC019171.1	0	5	9	0.940286
AC019294.1	0	1	13	0.371232
AC020907.1	6	0	8	0.985228
AC020922.1	7	0	7	1
AC021218.2	2	1	11	0.946373
AC021860.1	0	4	10	0.863121
AC022400.2	1	0	13	0.371232
AC022431.2	0	3	11	0.749595
AC022498.1	0	0	14	-1.4427e-09
AC022532.1	2	1	11	0.946373
AC023590.1	2	1	11	0.946373
AC024257.1	0	0	14	-1.4427e-09
AC024580.1	2	0	12	0.591673
AC024592.12	0	0	14	-1.4427e-09
AC024940.1	0	0	14	-1.4427e-09
AC025262.1	0	0	14	-1.4427e-09
AC025263.3	0	0	14	-1.4427e-09
AC026202.1	1	0	13	0.371232
AC026703.1	0	10	4	0.863121
AC026740.1	6	0	8	0.985228
AC027228.1	0	0	14	-1.4427e-09
AC027307.3	0	4	10	0.863121
AC027763.2	0	1	13	0.371232
AC037459.4	1	4	9	1.19812
AC040160.1	0	0	14	-1.4427e-09
AC040977.1	0	0	14	-1.4427e-09
AC061992.1	1	1	12	0.73453
AC062017.1	0	1	13	0.371232
AC068533.7	0	0	14	-1.4427e-09
AC068620.1	0	3	11	0.749595
AC068987.1	3	1	10	1.09491
AC069368.3	0	1	13	0.371232
AC069547.1	0	1	13	0.371232
AC073333.1	0	0	14	-1.4427e-09
AC073343.1	0	3	11	0.749595
AC074091.13	3	2	9	1.28705
AC079210.1	0	3	11	0.749595
AC079354.1	0	3	11	0.749595
AC079354.2	1	0	13	0.371232
AC087477.1	0	0	14	-1.4427e-09
AC090186.1	0	2	12	0.591673
AC090616.2	1	5	8	1.26381
AC091801.1	1	2	11	0.946373
AC092291.2	0	0	14	-1.4427e-09
AC092811.1	1	1	12	0.73453
AC092964.2	1	0	13	0.371232
AC093157.1	0	0	14	-1.4427e-09
AC093323.1	0	0	14	-1.4427e-09
AC093677.1	2	0	12	0.591673
AC096677.1	0	4	10	0.863121
AC103801.2	2	0	12	0.591673
AC104057.1	1	0	13	0.371232
AC104532.2	4	0	10	0.863121
AC104534.3	1	0	13	0.371232
AC104667.3	4	3	7	1.49261
AC104809.3	0	4	10	0.863121
AC105020.1	1	3	10	1.09491
AC106873.4	0	0	14	-1.4427e-09
AC106876.2	0	2	12	0.591673
AC107021.1	1	0	13	0.371232
AC109829.1	0	0	14	-1.4427e-09
AC110615.1	0	0	14	-1.4427e-09
AC110619.2	2	4	8	1.37878
AC110771.1	0	3	11	0.749595
AC112715.2	0	2	12	0.591673
AC114494.1	5	0	9	0.940286
AC114546.1	0	0	14	-1.4427e-09
AC115618.1	0	0	14	-1.4427e-09
AC116407.2	2	0	12	0.591673
AC117395.1	2	2	10	1.14883
AC117834.1	0	2	12	0.591673
AC119673.1	0	3	11	0.749595
AC120194.1	0	0	14	-1.4427e-09
AC124890.1	1	0	13	0.371232
AC126614.1	1	0	13	0.371232
AC127496.1	1	2	11	0.946373
AC129492.6	1	1	12	0.73453
AC131097.4	0	7	7	1
AC131971.1	0	0	14	-1.4427e-09
AC132186.1	0	3	11	0.749595
AC132192.1	4	0	10	0.863121
AC132872.2	1	0	13	0.371232
AC135048.1	4	0	10	0.863121
AC135178.1	0	1	13	0.371232
AC136297.1	1	1	12	0.73453
AC137932.1	0	0	14	-1.4427e-09
AC138517.1	0	0	14	-1.4427e-09
AC138969.4	0	2	12	0.591673
AC139100.2	0	0	14	-1.4427e-09
AC139426.2	0	2	12	0.591673
AC140061.12	1	0	13	0.371232
AC142381.1	2	0	12	0.591673
AC144568.2	0	0	14	-1.4427e-09
AC145676.2	0	1	13	0.371232
AC174470.1	2	0	12	0.591673
AC187652.1	1	0	13	0.371232
AC226150.4	0	0	14	-1.4427e-09
ACAA1	0	3	11	0.749595
ACAA2	0	6	8	0.985228
ACACA	0	0	14	-1.4427e-09
ACACB	1	13	0	0.371232
ACAD10	0	0	14	-1.4427e-09
ACAD11	1	3	10	1.09491
ACAD8	0	1	13	0.371232
ACAD9	0	0	14	-1.4427e-09
ACADL	0	8	6	0.985228
ACADM	0	6	8	0.985228
ACADS	1	4	9	1.19812
ACADSB	0	6	8	0.985228
ACADVL	0	0	14	-1.4427e-09
ACAN	8	0	6	0.985228
ACAP1	1	0	13	0.371232
ACAP2	0	0	14	-1.4427e-09
ACAP3	1	0	13	0.371232
ACAT1	0	5	9	0.940286
ACAT2	0	1	13	0.371232
ACBD3	0	0	14	-1.4427e-09
ACBD4	0	4	10	0.863121
ACBD5	0	0	14	-1.4427e-09
ACBD6	1	0	13	0.371232
ACBD7	7	2	5	1.43156
ACCS	0	2	12	0.591673
ACD	0	0	14	-1.4427e-09
ACE	1	3	10	1.09491
ACE2	0	5	9	0.940286
ACER1	0	5	9	0.940286
ACER2	0	4	10	0.863121
ACER3	0	0	14	-1.4427e-09
ACHE	1	3	10	1.09491
ACIN1	0	0	14	-1.4427e-09
ACKR2	1	8	5	1.26381
ACKR3	2	2	10	1.14883
ACKR4	0	7	7	1
ACLY	2	1	11	0.946373
ACMSD	1	2	11	0.946373
ACN9	1	1	12	0.73453
ACO1	0	2	12	0.591673
ACO2	0	2	12	0.591673
ACOT1	0	5	9	0.940286
ACOT11	2	5	7	1.43156
ACOT12	0	4	10	0.863121
ACOT13	0	1	13	0.371232
ACOT2	0	3	11	0.749595
ACOT4	1	3	10	1.09491
ACOT6	0	2	12	0.591673
ACOT7	4	1	9	1.19812
ACOT8	0	0	14	-1.4427e-09
ACOT9	0	0	14	-1.4427e-09
ACOX1	0	2	12	0.591673
ACOX2	0	10	4	0.863121
ACOX3	0	0	14	-1.4427e-09
ACOXL	2	2	10	1.14883
ACP1	0	0	14	-1.4427e-09
ACP2	0	0	14	-1.4427e-09
ACP5	1	3	10	1.09491
ACP6	0	0	14	-1.4427e-09
ACPL2	1	1	12	0.73453
ACPP	1	3	10	1.09491
ACPT	1	0	13	0.371232
ACR	0	6	8	0.985228
ACRBP	2	2	10	1.14883
ACRC	0	0	14	-1.4427e-09
ACRV1	4	0	10	0.863121
ACSBG1	0	3	11	0.749595
ACSBG2	0	4	10	0.863121
ACSF2	1	6	7	1.29584
ACSF3	0	0	14	-1.4427e-09
ACSL1	0	5	9	0.940286
ACSL3	1	0	13	0.371232
ACSL4	1	7	6	1.29584
ACSL5	0	5	9	0.940286
ACSL6	1	7	6	1.29584
ACSM1	3	7	4	1.49261
ACSM2A	0	4	10	0.863121
ACSM2B	0	10	4	0.863121
ACSM3	0	8	6	0.985228
ACSM5	1	11	2	0.946373
ACSS1	0	2	12	0.591673
ACSS2	0	3	11	0.749595
ACSS3	1	7	6	1.29584
ACTA1	1	3	10	1.09491
ACTA2	1	10	3	1.09491
ACTB	0	0	14	-1.4427e-09
ACTBL2	3	0	11	0.749595
ACTC1	1	8	5	1.26381
ACTG1	0	0	14	-1.4427e-09
ACTG2	2	10	2	1.14883
ACTL10	1	0	13	0.371232
ACTL6A	2	0	12	0.591673
ACTL6B	1	3	10	1.09491
ACTN1	0	3	11	0.749595
ACTN2	1	7	6	1.29584
ACTN4	0	0	14	-1.4427e-09
ACTR10	0	0	14	-1.4427e-09
ACTR1A	0	0	14	-1.4427e-09
ACTR1B	0	0	14	-1.4427e-09
ACTR2	0	0	14	-1.4427e-09
ACTR3	0	0	14	-1.4427e-09
ACTR3B	1	0	13	0.371232
ACTR3C	0	0	14	-1.4427e-09
ACTR5	0	0	14	-1.4427e-09
ACTR6	0	0	14	-1.4427e-09
ACTR8	0	0	14	-1.4427e-09
ACTRT3	0	3	11	0.749595
ACVR1	0	0	14	-1.4427e-09
ACVR1B	0	0	14	-1.4427e-09
ACVR1C	2	5	7	1.43156
ACVR2A	0	1	13	0.371232
ACVR2B	0	0	14	-1.4427e-09
ACVRL1	0	8	6	0.985228
ACY1	1	3	10	1.09491
ACY3	3	2	9	1.28705
ACYP1	2	0	12	0.591673
ACYP2	0	0	14	-1.4427e-09
AD000671.6	2	1	11	0.946373
ADA	4	0	10	0.863121
ADAD1	0	0	14	-1.4427e-09
ADAD2	1	6	7	1.29584
ADAL	0	1	13	0.371232
ADAM10	0	0	14	-1.4427e-09
ADAM11	1	2	11	0.946373
ADAM12	9	0	5	0.940286
ADAM15	1	0	13	0.371232
ADAM17	1	0	13	0.371232
ADAM18	1	0	13	0.371232
ADAM19	2	0	12	0.591673
ADAM2	2	0	12	0.591673
ADAM20	0	0	14	-1.4427e-09
ADAM21	2	1	11	0.946373
ADAM22	0	3	11	0.749595
ADAM23	3	4	7	1.49261
ADAM28	2	4	8	1.37878
ADAM32	1	0	13	0.371232
ADAM33	0	12	2	0.591673
ADAM8	7	0	7	1
ADAM9	0	0	14	-1.4427e-09
ADAMDEC1	11	1	2	0.946373
ADAMTS1	0	10	4	0.863121
ADAMTS10	1	3	10	1.09491
ADAMTS12	3	2	9	1.28705
ADAMTS13	1	2	11	0.946373
ADAMTS14	11	0	3	0.749595
ADAMTS15	1	7	6	1.29584
ADAMTS16	3	2	9	1.28705
ADAMTS17	1	1	12	0.73453
ADAMTS18	2	3	9	1.28705
ADAMTS19	0	6	8	0.985228
ADAMTS2	4	2	8	1.37878
ADAMTS20	3	0	11	0.749595
ADAMTS3	0	3	11	0.749595
ADAMTS4	2	1	11	0.946373
ADAMTS5	0	6	8	0.985228
ADAMTS6	2	4	8	1.37878
ADAMTS7	5	0	9	0.940286
ADAMTS8	0	11	3	0.749595
ADAMTS9	3	3	8	1.4138
ADAMTSL1	1	8	5	1.26381
ADAMTSL2	4	5	5	1.57741
ADAMTSL3	0	11	3	0.749595
ADAMTSL4	2	8	4	1.37878
ADAMTSL4-AS1	0	2	12	0.591673
ADAMTSL5	3	2	9	1.28705
ADAP1	2	3	9	1.28705
ADAP2	2	0	12	0.591673
ADAR	0	0	14	-1.4427e-09
ADARB1	0	6	8	0.985228
ADARB2	0	7	7	1
ADAT1	0	0	14	-1.4427e-09
ADAT2	2	0	12	0.591673
ADAT3	0	0	14	-1.4427e-09
ADC	0	2	12	0.591673
ADCK1	0	0	14	-1.4427e-09
ADCK2	1	0	13	0.371232
ADCK3	0	3	11	0.749595
ADCK4	0	0	14	-1.4427e-09
ADCK5	3	0	11	0.749595
ADCY1	1	4	9	1.19812
ADCY10	1	0	13	0.371232
ADCY2	1	5	8	1.26381
ADCY3	2	1	11	0.946373
ADCY4	0	8	6	0.985228
ADCY5	0	9	5	0.940286
ADCY6	1	2	11	0.946373
ADCY7	2	1	11	0.946373
ADCY8	1	3	10	1.09491
ADCY9	0	5	9	0.940286
ADCYAP1	0	5	9	0.940286
ADCYAP1R1	0	9	5	0.940286
ADD1	0	1	13	0.371232
ADD2	3	1	10	1.09491
ADD3	0	5	9	0.940286
ADGB	1	2	11	0.946373
ADH1A	0	11	3	0.749595
ADH1B	0	14	0	-1.4427e-09
ADH4	0	6	8	0.985228
ADH5	0	0	14	-1.4427e-09
ADH6	1	6	7	1.29584
ADH7	1	3	10	1.09491
ADHFE1	0	9	5	0.940286
ADI1	0	3	11	0.749595
ADIG	0	2	12	0.591673
ADIPOQ	0	7	7	1
ADIPOR1	0	0	14	-1.4427e-09
ADIPOR2	1	0	13	0.371232
ADIRF	0	11	3	0.749595
ADK	0	1	13	0.371232
ADM	6	1	7	1.29584
ADM2	9	1	4	1.19812
ADM5	0	3	11	0.749595
ADNP	0	0	14	-1.4427e-09
ADNP2	0	0	14	-1.4427e-09
ADO	0	0	14	-1.4427e-09
ADORA1	2	3	9	1.28705
ADORA2A	1	4	9	1.19812
ADORA2B	2	2	10	1.14883
ADORA3	3	2	9	1.28705
ADPGK	0	0	14	-1.4427e-09
ADPRH	0	4	10	0.863121
ADPRHL1	1	1	12	0.73453
ADPRHL2	0	0	14	-1.4427e-09
ADPRM	0	0	14	-1.4427e-09
ADRA1A	0	11	3	0.749595
ADRA1B	2	9	3	1.28705
ADRA1D	0	8	6	0.985228
ADRA2A	1	7	6	1.29584
ADRA2B	1	5	8	1.26381
ADRA2C	2	7	5	1.43156
ADRB1	1	8	5	1.26381
ADRB2	1	9	4	1.19812
ADRB3	0	6	8	0.985228
ADRBK1	0	0	14	-1.4427e-09
ADRBK2	0	1	13	0.371232
ADRM1	0	0	14	-1.4427e-09
ADSL	0	0	14	-1.4427e-09
ADSS	0	0	14	-1.4427e-09
ADSSL1	2	2	10	1.14883
ADTRP	3	7	4	1.49261
AEBP1	0	2	12	0.591673
AEBP2	0	0	14	-1.4427e-09
AEN	4	0	10	0.863121
AES	1	1	12	0.73453
AF165138.7	1	0	13	0.371232
AF196779.12	0	0	14	-1.4427e-09
AFAP1	0	2	12	0.591673
AFAP1L1	1	4	9	1.19812
AFAP1L2	0	7	7	1
AFF1	0	2	12	0.591673
AFF2	5	4	5	1.57741
AFF3	1	8	5	1.26381
AFF4	0	0	14	-1.4427e-09
AFG3L2	0	0	14	-1.4427e-09
AFM	0	4	10	0.863121
AFMID	1	2	11	0.946373
AFP	2	4	8	1.37878
AFTPH	0	1	13	0.371232
AGA	0	0	14	-1.4427e-09
AGAP1	0	1	13	0.371232
AGAP10	1	0	13	0.371232
AGAP2	3	0	11	0.749595
AGAP2-AS1	3	2	9	1.28705
AGAP3	0	0	14	-1.4427e-09
AGAP4	0	0	14	-1.4427e-09
AGAP5	0	0	14	-1.4427e-09
AGAP6	1	0	13	0.371232
AGAP7	0	0	14	-1.4427e-09
AGAP8	1	0	13	0.371232
AGAP9	0	2	12	0.591673
AGBL2	2	0	12	0.591673
AGBL3	0	1	13	0.371232
AGBL4	1	4	9	1.19812
AGBL5	0	1	13	0.371232
AGER	2	2	10	1.14883
AGFG1	0	0	14	-1.4427e-09
AGFG2	0	3	11	0.749595
AGGF1	0	0	14	-1.4427e-09
AGK	0	0	14	-1.4427e-09
AGL	0	1	13	0.371232
AGMAT	8	3	3	1.4138
AGMO	3	2	9	1.28705
AGO1	0	1	13	0.371232
AGO2	4	0	10	0.863121
AGO3	0	0	14	-1.4427e-09
AGO4	0	0	14	-1.4427e-09
AGPAT1	0	0	14	-1.4427e-09
AGPAT2	0	3	11	0.749595
AGPAT3	0	0	14	-1.4427e-09
AGPAT4	1	3	10	1.09491
AGPAT5	0	0	14	-1.4427e-09
AGPAT6	0	0	14	-1.4427e-09
AGPAT9	0	9	5	0.940286
AGPS	0	1	13	0.371232
AGR2	5	4	5	1.57741
AGR3	4	7	3	1.49261
AGRN	6	1	7	1.29584
AGRP	0	5	9	0.940286
AGT	3	3	8	1.4138
AGTPBP1	0	3	11	0.749595
AGTR1	0	11	3	0.749595
AGTRAP	1	1	12	0.73453
AGXT	1	6	7	1.29584
AHCTF1	0	0	14	-1.4427e-09
AHCY	3	1	10	1.09491
AHCYL1	0	0	14	-1.4427e-09
AHCYL2	1	4	9	1.19812
AHDC1	0	2	12	0.591673
AHI1	0	1	13	0.371232
AHNAK	0	8	6	0.985228
AHNAK2	5	3	6	1.53062
AHR	0	2	12	0.591673
AHRR	0	1	13	0.371232
AHSA1	0	0	14	-1.4427e-09
AHSA2	3	0	11	0.749595
AHSG	1	4	9	1.19812
AHSP	0	4	10	0.863121
AICDA	2	1	11	0.946373
AIDA	0	1	13	0.371232
AIF1	1	4	9	1.19812
AIF1L	0	9	5	0.940286
AIFM1	1	0	13	0.371232
AIFM2	0	1	13	0.371232
AIFM3	2	1	11	0.946373
AIG1	0	1	13	0.371232
AIM1	1	2	11	0.946373
AIM1L	7	2	5	1.43156
AIM2	5	0	9	0.940286
AIMP1	0	0	14	-1.4427e-09
AIMP2	3	0	11	0.749595
AIP	0	0	14	-1.4427e-09
AIRE	0	1	13	0.371232
AJAP1	0	7	7	1
AJUBA	3	2	9	1.28705
AK1	1	3	10	1.09491
AK2	0	0	14	-1.4427e-09
AK3	0	4	10	0.863121
AK4	4	5	5	1.57741
AK5	1	6	7	1.29584
AK7	0	5	9	0.940286
AK8	0	3	11	0.749595
AK9	0	2	12	0.591673
AKAP1	0	0	14	-1.4427e-09
AKAP10	0	0	14	-1.4427e-09
AKAP11	0	3	11	0.749595
AKAP12	0	10	4	0.863121
AKAP13	0	4	10	0.863121
AKAP14	0	2	12	0.591673
AKAP17A	0	0	14	-1.4427e-09
AKAP2	0	7	7	1
AKAP3	0	5	9	0.940286
AKAP5	0	5	9	0.940286
AKAP6	0	7	7	1
AKAP7	0	4	10	0.863121
AKAP8	0	0	14	-1.4427e-09
AKAP8L	0	0	14	-1.4427e-09
AKAP9	0	1	13	0.371232
AKIP1	1	0	13	0.371232
AKIRIN1	0	2	12	0.591673
AKIRIN2	0	0	14	-1.4427e-09
AKNA	1	3	10	1.09491
AKNAD1	2	5	7	1.43156
AKR1A1	0	1	13	0.371232
AKR1B1	0	3	11	0.749595
AKR1B10	5	4	5	1.57741
AKR1B15	5	4	5	1.57741
AKR1C1	3	7	4	1.49261
AKR1C2	2	6	6	1.44882
AKR1C3	2	4	8	1.37878
AKR1C4	3	2	9	1.28705
AKR1CL1	0	2	12	0.591673
AKR1D1	1	1	12	0.73453
AKR1E2	0	3	11	0.749595
AKR7A2	0	1	13	0.371232
AKR7A3	3	5	6	1.53062
AKT1	0	0	14	-1.4427e-09
AKT1S1	0	0	14	-1.4427e-09
AKT2	0	0	14	-1.4427e-09
AKT3	0	7	7	1
AKTIP	0	1	13	0.371232
AL009178.1	1	5	8	1.26381
AL020996.1	0	1	13	0.371232
AL021546.6	2	0	12	0.591673
AL021920.2	0	0	14	-1.4427e-09
AL022328.1	1	0	13	0.371232
AL031663.2	0	1	13	0.371232
AL031666.2	1	1	12	0.73453
AL035252.1	5	0	9	0.940286
AL049829.1	0	0	14	-1.4427e-09
AL049840.1	0	1	13	0.371232
AL109927.1	0	1	13	0.371232
AL117190.2	0	0	14	-1.4427e-09
AL117190.3	0	0	14	-1.4427e-09
AL118506.1	1	1	12	0.73453
AL121761.2	0	2	12	0.591673
AL121963.1	1	0	13	0.371232
AL132989.1	0	0	14	-1.4427e-09
AL133262.1	0	0	14	-1.4427e-09
AL133318.1	0	0	14	-1.4427e-09
AL133373.1	1	0	13	0.371232
AL136115.1	1	0	13	0.371232
AL136218.1	0	2	12	0.591673
AL136376.1	0	0	14	-1.4427e-09
AL136531.1	0	0	14	-1.4427e-09
AL138764.1	0	0	14	-1.4427e-09
AL138847.1	0	4	10	0.863121
AL139099.1	0	1	13	0.371232
AL139147.1	1	1	12	0.73453
AL158147.2	0	1	13	0.371232
AL161915.1	1	0	13	0.371232
AL162389.1	2	0	12	0.591673
AL162407.1	0	2	12	0.591673
AL162431.1	0	0	14	-1.4427e-09
AL163636.6	1	11	2	0.946373
AL353354.2	7	0	7	1
AL353583.1	2	0	12	0.591673
AL353608.1	1	0	13	0.371232
AL353791.1	0	10	4	0.863121
AL354718.1	1	0	13	0.371232
AL354808.2	0	0	14	-1.4427e-09
AL354898.1	0	1	13	0.371232
AL354993.1	1	4	9	1.19812
AL355490.1	0	0	14	-1.4427e-09
AL356356.1	0	0	14	-1.4427e-09
AL357673.1	1	0	13	0.371232
AL358113.1	1	1	12	0.73453
AL358333.1	0	5	9	0.940286
AL358813.2	0	0	14	-1.4427e-09
AL359091.2	0	0	14	-1.4427e-09
AL359693.1	0	0	14	-1.4427e-09
AL359736.1	0	0	14	-1.4427e-09
AL359878.1	0	0	14	-1.4427e-09
AL441883.1	0	0	14	-1.4427e-09
AL445665.1	0	5	9	0.940286
AL513478.1	0	0	14	-1.4427e-09
AL583828.1	0	0	14	-1.4427e-09
AL589739.1	0	4	10	0.863121
AL590235.1	0	0	14	-1.4427e-09
AL590452.1	0	0	14	-1.4427e-09
AL590560.1	0	2	12	0.591673
AL590708.2	4	0	10	0.863121
AL590714.1	0	0	14	-1.4427e-09
AL590822.1	0	7	7	1
AL590822.2	0	0	14	-1.4427e-09
AL591479.1	1	1	12	0.73453
AL591684.1	0	1	13	0.371232
AL592284.1	0	0	14	-1.4427e-09
AL603965.1	2	3	9	1.28705
AL626787.1	0	2	12	0.591673
AL627171.2	0	0	14	-1.4427e-09
AL627309.1	0	0	14	-1.4427e-09
AL645608.1	0	0	14	-1.4427e-09
AL645728.1	0	0	14	-1.4427e-09
AL807752.1	0	1	13	0.371232
AL953854.2	0	9	5	0.940286
ALAD	0	4	10	0.863121
ALAS1	0	3	11	0.749595
ALAS2	0	7	7	1
ALB	1	6	7	1.29584
ALCAM	0	1	13	0.371232
ALDH16A1	0	0	14	-1.4427e-09
ALDH18A1	4	0	10	0.863121
ALDH1A1	0	8	6	0.985228
ALDH1A2	0	12	2	0.591673
ALDH1A3	2	3	9	1.28705
ALDH1B1	0	6	8	0.985228
ALDH1L1	0	8	6	0.985228
ALDH1L2	1	1	12	0.73453
ALDH2	0	9	5	0.940286
ALDH3A1	4	3	7	1.49261
ALDH3A2	0	1	13	0.371232
ALDH3B1	2	3	9	1.28705
ALDH3B2	6	3	5	1.53062
ALDH4A1	1	4	9	1.19812
ALDH5A1	0	2	12	0.591673
ALDH6A1	0	7	7	1
ALDH7A1	0	1	13	0.371232
ALDH8A1	0	3	11	0.749595
ALDH9A1	0	1	13	0.371232
ALDOA	2	0	12	0.591673
ALDOB	0	8	6	0.985228
ALDOC	2	4	8	1.37878
ALG1	0	0	14	-1.4427e-09
ALG10	1	0	13	0.371232
ALG10B	1	0	13	0.371232
ALG11	0	0	14	-1.4427e-09
ALG12	0	0	14	-1.4427e-09
ALG13	0	0	14	-1.4427e-09
ALG14	0	0	14	-1.4427e-09
ALG1L	5	1	8	1.26381
ALG2	0	0	14	-1.4427e-09
ALG3	4	0	10	0.863121
ALG5	0	0	14	-1.4427e-09
ALG6	0	0	14	-1.4427e-09
ALG8	0	0	14	-1.4427e-09
ALG9	0	0	14	-1.4427e-09
ALK	2	3	9	1.28705
ALKBH1	0	0	14	-1.4427e-09
ALKBH2	2	0	12	0.591673
ALKBH3	0	1	13	0.371232
ALKBH4	0	0	14	-1.4427e-09
ALKBH5	0	0	14	-1.4427e-09
ALKBH6	0	0	14	-1.4427e-09
ALKBH7	0	0	14	-1.4427e-09
ALKBH8	0	0	14	-1.4427e-09
ALLC	0	4	10	0.863121
ALMS1	0	0	14	-1.4427e-09
ALOX12	1	1	12	0.73453
ALOX12B	4	1	9	1.19812
ALOX15	2	2	10	1.14883
ALOX15B	6	4	4	1.55666
ALOX5	3	2	9	1.28705
ALOX5AP	2	2	10	1.14883
ALOXE3	4	0	10	0.863121
ALPK1	0	0	14	-1.4427e-09
ALPK2	4	1	9	1.19812
ALPK3	2	3	9	1.28705
ALPL	2	6	6	1.44882
ALPP	4	2	8	1.37878
ALPPL2	4	2	8	1.37878
ALS2	0	0	14	-1.4427e-09
ALS2CL	0	4	10	0.863121
ALS2CR11	1	2	11	0.946373
ALS2CR12	0	3	11	0.749595
ALX1	2	4	8	1.37878
ALX3	3	1	10	1.09491
ALX4	2	3	9	1.28705
ALYREF	3	0	11	0.749595
AMACR	2	1	11	0.946373
AMBP	0	7	7	1
AMBRA1	0	0	14	-1.4427e-09
AMD1	0	1	13	0.371232
AMDHD1	1	2	11	0.946373
AMDHD2	1	0	13	0.371232
AMER1	0	0	14	-1.4427e-09
AMFR	0	3	11	0.749595
AMH	10	0	4	0.863121
AMHR2	0	5	9	0.940286
AMICA1	1	4	9	1.19812
AMIGO1	0	4	10	0.863121
AMIGO2	1	5	8	1.26381
AMIGO3	4	0	10	0.863121
AMMECR1	1	0	13	0.371232
AMMECR1L	0	0	14	-1.4427e-09
AMN	2	4	8	1.37878
AMN1	0	1	13	0.371232
AMOT	0	1	13	0.371232
AMOTL1	0	4	10	0.863121
AMOTL2	0	4	10	0.863121
AMPD1	0	6	8	0.985228
AMPD2	1	1	12	0.73453
AMPD3	1	0	13	0.371232
AMPH	0	7	7	1
AMT	0	8	6	0.985228
AMTN	5	0	9	0.940286
AMY1A	1	1	12	0.73453
AMY1B	0	2	12	0.591673
AMY1C	2	1	11	0.946373
AMY2A	0	5	9	0.940286
AMY2B	0	5	9	0.940286
AMZ1	3	2	9	1.28705
AMZ2	0	0	14	-1.4427e-09
ANAPC1	0	0	14	-1.4427e-09
ANAPC10	0	0	14	-1.4427e-09
ANAPC11	1	0	13	0.371232
ANAPC13	0	0	14	-1.4427e-09
ANAPC15	0	0	14	-1.4427e-09
ANAPC16	0	0	14	-1.4427e-09
ANAPC2	0	0	14	-1.4427e-09
ANAPC4	0	1	13	0.371232
ANAPC5	0	0	14	-1.4427e-09
ANAPC7	1	0	13	0.371232
ANG	1	7	6	1.29584
ANGEL1	0	0	14	-1.4427e-09
ANGEL2	0	0	14	-1.4427e-09
ANGPT1	1	7	6	1.29584
ANGPT2	5	0	9	0.940286
ANGPT4	0	6	8	0.985228
ANGPTL1	0	13	1	0.371232
ANGPTL2	1	2	11	0.946373
ANGPTL3	1	5	8	1.26381
ANGPTL4	2	4	8	1.37878
ANGPTL6	1	4	9	1.19812
ANGPTL7	0	10	4	0.863121
ANK1	3	1	10	1.09491
ANK2	0	13	1	0.371232
ANK3	0	7	7	1
ANKAR	0	3	11	0.749595
ANKDD1A	0	5	9	0.940286
ANKDD1B	1	4	9	1.19812
ANKEF1	2	0	12	0.591673
ANKFN1	0	1	13	0.371232
ANKFY1	0	0	14	-1.4427e-09
ANKH	0	1	13	0.371232
ANKHD1	0	0	14	-1.4427e-09
ANKHD1-EIF4EBP3	0	1	13	0.371232
ANKIB1	0	1	13	0.371232
ANKK1	1	3	10	1.09491
ANKLE1	3	0	11	0.749595
ANKLE2	0	0	14	-1.4427e-09
ANKMY1	0	0	14	-1.4427e-09
ANKMY2	0	0	14	-1.4427e-09
ANKRA2	0	1	13	0.371232
ANKRD1	2	2	10	1.14883
ANKRD10	0	0	14	-1.4427e-09
ANKRD11	0	0	14	-1.4427e-09
ANKRD12	0	1	13	0.371232
ANKRD13A	0	0	14	-1.4427e-09
ANKRD13B	6	2	6	1.44882
ANKRD13C	0	0	14	-1.4427e-09
ANKRD13D	0	0	14	-1.4427e-09
ANKRD16	0	0	14	-1.4427e-09
ANKRD17	0	0	14	-1.4427e-09
ANKRD18A	5	2	7	1.43156
ANKRD18B	7	1	6	1.29584
ANKRD2	1	3	10	1.09491
ANKRD20A1	0	4	10	0.863121
ANKRD20A2	0	3	11	0.749595
ANKRD20A3	0	5	9	0.940286
ANKRD20A4	0	2	12	0.591673
ANKRD22	7	1	6	1.29584
ANKRD23	3	0	11	0.749595
ANKRD24	0	3	11	0.749595
ANKRD26	0	0	14	-1.4427e-09
ANKRD27	1	0	13	0.371232
ANKRD28	0	0	14	-1.4427e-09
ANKRD29	3	8	3	1.4138
ANKRD30B	1	0	13	0.371232
ANKRD30BL	0	2	12	0.591673
ANKRD31	0	1	13	0.371232
ANKRD32	0	0	14	-1.4427e-09
ANKRD33	0	0	14	-1.4427e-09
ANKRD33B	0	8	6	0.985228
ANKRD34A	0	2	12	0.591673
ANKRD34B	4	3	7	1.49261
ANKRD35	0	9	5	0.940286
ANKRD36	0	0	14	-1.4427e-09
ANKRD36C	0	1	13	0.371232
ANKRD37	1	2	11	0.946373
ANKRD39	0	0	14	-1.4427e-09
ANKRD40	0	1	13	0.371232
ANKRD42	0	0	14	-1.4427e-09
ANKRD44	0	2	12	0.591673
ANKRD45	2	5	7	1.43156
ANKRD46	0	1	13	0.371232
ANKRD49	0	0	14	-1.4427e-09
ANKRD50	0	0	14	-1.4427e-09
ANKRD52	1	0	13	0.371232
ANKRD53	0	8	6	0.985228
ANKRD54	0	0	14	-1.4427e-09
ANKRD55	0	4	10	0.863121
ANKRD6	0	1	13	0.371232
ANKRD61	1	0	13	0.371232
ANKRD65	2	7	5	1.43156
ANKRD7	2	2	10	1.14883
ANKRD9	3	1	10	1.09491
ANKS1A	0	2	12	0.591673
ANKS1B	0	7	7	1
ANKS3	1	0	13	0.371232
ANKS6	0	0	14	-1.4427e-09
ANKUB1	1	2	11	0.946373
ANKZF1	2	0	12	0.591673
ANLN	11	0	3	0.749595
ANO1	2	6	6	1.44882
ANO10	0	1	13	0.371232
ANO2	1	5	8	1.26381
ANO3	0	5	9	0.940286
ANO4	2	6	6	1.44882
ANO5	0	11	3	0.749595
ANO6	0	6	8	0.985228
ANO7	2	1	11	0.946373
ANO8	1	0	13	0.371232
ANO9	6	0	8	0.985228
ANP32A	0	0	14	-1.4427e-09
ANP32B	0	0	14	-1.4427e-09
ANP32D	0	0	14	-1.4427e-09
ANP32E	2	2	10	1.14883
ANPEP	3	5	6	1.53062
ANTXR1	1	2	11	0.946373
ANTXR2	0	8	6	0.985228
ANTXRL	0	1	13	0.371232
ANXA1	3	3	8	1.4138
ANXA10	3	2	9	1.28705
ANXA11	0	0	14	-1.4427e-09
ANXA13	4	4	6	1.55666
ANXA2	3	1	10	1.09491
ANXA2R	3	0	11	0.749595
ANXA3	1	6	7	1.29584
ANXA4	2	1	11	0.946373
ANXA5	0	2	12	0.591673
ANXA6	0	4	10	0.863121
ANXA7	0	0	14	-1.4427e-09
ANXA8	2	4	8	1.37878
ANXA8L1	1	4	9	1.19812
ANXA8L2	1	4	9	1.19812
ANXA9	2	6	6	1.44882
AOAH	1	1	12	0.73453
AOC1	6	5	3	1.53062
AOC2	0	2	12	0.591673
AOC3	0	11	3	0.749595
AOX1	0	13	1	0.371232
AP000275.65	0	1	13	0.371232
AP000295.9	1	1	12	0.73453
AP000304.12	0	0	14	-1.4427e-09
AP000322.53	1	5	8	1.26381
AP000322.54	0	4	10	0.863121
AP000349.1	0	0	14	-1.4427e-09
AP000350.10	2	0	12	0.591673
AP000350.4	2	0	12	0.591673
AP000679.2	0	0	14	-1.4427e-09
AP000721.4	0	0	14	-1.4427e-09
AP000769.1	5	1	8	1.26381
AP000783.1	1	3	10	1.09491
AP000974.1	1	0	13	0.371232
AP001055.1	2	2	10	1.14883
AP001350.1	0	0	14	-1.4427e-09
AP001362.1	9	0	5	0.940286
AP001421.1	0	0	14	-1.4427e-09
AP001468.1	1	0	13	0.371232
AP001579.1	0	0	14	-1.4427e-09
AP001816.1	1	2	11	0.946373
AP001885.1	1	0	13	0.371232
AP002884.2	0	0	14	-1.4427e-09
AP003068.23	1	0	13	0.371232
AP003068.6	0	0	14	-1.4427e-09
AP003733.1	0	0	14	-1.4427e-09
AP003774.4	2	1	11	0.946373
AP005482.1	2	3	9	1.28705
AP006621.5	0	0	14	-1.4427e-09
AP1AR	0	0	14	-1.4427e-09
AP1B1	0	0	14	-1.4427e-09
AP1G1	0	0	14	-1.4427e-09
AP1G2	1	0	13	0.371232
AP1M1	0	0	14	-1.4427e-09
AP1M2	3	2	9	1.28705
AP1S1	1	0	13	0.371232
AP1S2	0	2	12	0.591673
AP1S3	4	2	8	1.37878
AP2A1	0	0	14	-1.4427e-09
AP2A2	0	0	14	-1.4427e-09
AP2B1	0	0	14	-1.4427e-09
AP2M1	0	0	14	-1.4427e-09
AP2S1	2	0	12	0.591673
AP3B1	0	0	14	-1.4427e-09
AP3B2	1	5	8	1.26381
AP3D1	0	0	14	-1.4427e-09
AP3M1	0	1	13	0.371232
AP3M2	0	0	14	-1.4427e-09
AP3S1	0	0	14	-1.4427e-09
AP3S2	0	1	13	0.371232
AP4B1	0	0	14	-1.4427e-09
AP4E1	0	0	14	-1.4427e-09
AP4M1	0	0	14	-1.4427e-09
AP4S1	0	0	14	-1.4427e-09
AP5B1	0	0	14	-1.4427e-09
AP5M1	0	0	14	-1.4427e-09
AP5S1	0	0	14	-1.4427e-09
AP5Z1	1	0	13	0.371232
APAF1	0	0	14	-1.4427e-09
APBA1	0	6	8	0.985228
APBA2	6	2	6	1.44882
APBA3	0	0	14	-1.4427e-09
APBB1	0	7	7	1
APBB1IP	2	4	8	1.37878
APBB2	0	3	11	0.749595
APBB3	0	0	14	-1.4427e-09
APC	0	0	14	-1.4427e-09
APC2	2	2	10	1.14883
APCDD1	1	6	7	1.29584
APCDD1L	3	5	6	1.53062
APCS	0	3	11	0.749595
APEH	0	1	13	0.371232
APEX1	0	0	14	-1.4427e-09
APEX2	0	0	14	-1.4427e-09
APH1A	0	0	14	-1.4427e-09
APH1B	0	1	13	0.371232
API5	0	0	14	-1.4427e-09
APIP	0	0	14	-1.4427e-09
APITD1	0	1	13	0.371232
APITD1-CORT	4	1	9	1.19812
APLF	0	1	13	0.371232
APLN	7	3	4	1.49261
APLNR	3	4	7	1.49261
APLP1	3	5	6	1.53062
APLP2	0	1	13	0.371232
APMAP	0	0	14	-1.4427e-09
APOA1	0	11	3	0.749595
APOA1BP	1	0	13	0.371232
APOA2	0	3	11	0.749595
APOA4	0	2	12	0.591673
APOA5	0	3	11	0.749595
APOB	1	4	9	1.19812
APOBEC2	1	6	7	1.29584
APOBEC3A	3	3	8	1.4138
APOBEC3B	9	1	4	1.19812
APOBEC3C	2	6	6	1.44882
APOBEC3D	2	4	8	1.37878
APOBEC3F	0	2	12	0.591673
APOBEC3G	2	3	9	1.28705
APOBEC3H	3	0	11	0.749595
APOBR	3	3	8	1.4138
APOC1	9	3	2	1.28705
APOC2	9	2	3	1.28705
APOC3	0	8	6	0.985228
APOC4	3	3	8	1.4138
APOC4-APOC2	4	1	9	1.19812
APOD	0	11	3	0.749595
APOE	7	0	7	1
APOF	1	1	12	0.73453
APOH	0	8	6	0.985228
APOL1	2	1	11	0.946373
APOL2	1	0	13	0.371232
APOL3	0	7	7	1
APOL4	0	3	11	0.749595
APOL6	1	2	11	0.946373
APOLD1	1	7	6	1.29584
APOM	0	3	11	0.749595
APOO	0	1	13	0.371232
APOOL	0	1	13	0.371232
APOPT1	0	0	14	-1.4427e-09
APP	0	0	14	-1.4427e-09
APPBP2	0	1	13	0.371232
APPL1	0	0	14	-1.4427e-09
APPL2	0	1	13	0.371232
APRT	0	0	14	-1.4427e-09
APTX	0	0	14	-1.4427e-09
AQP1	1	9	4	1.19812
AQP10	0	5	9	0.940286
AQP11	2	2	10	1.14883
AQP12A	1	1	12	0.73453
AQP12B	2	2	10	1.14883
AQP2	1	5	8	1.26381
AQP3	0	6	8	0.985228
AQP4	1	10	3	1.09491
AQP5	3	7	4	1.49261
AQP6	3	3	8	1.4138
AQP7	0	10	4	0.863121
AQP8	1	4	9	1.19812
AQP9	5	4	5	1.57741
AQPEP	0	4	10	0.863121
AQR	0	0	14	-1.4427e-09
AR	1	9	4	1.19812
ARAF	0	0	14	-1.4427e-09
ARAP1	1	1	12	0.73453
ARAP2	0	4	10	0.863121
ARAP3	1	5	8	1.26381
ARC	0	12	2	0.591673
ARCN1	0	0	14	-1.4427e-09
AREG	3	3	8	1.4138
AREGB	1	2	11	0.946373
AREL1	0	1	13	0.371232
ARF1	0	0	14	-1.4427e-09
ARF3	0	0	14	-1.4427e-09
ARF4	0	0	14	-1.4427e-09
ARF5	0	0	14	-1.4427e-09
ARF6	0	0	14	-1.4427e-09
ARFGAP1	1	0	13	0.371232
ARFGAP2	0	0	14	-1.4427e-09
ARFGAP3	0	0	14	-1.4427e-09
ARFGEF1	0	0	14	-1.4427e-09
ARFGEF2	0	0	14	-1.4427e-09
ARFIP1	0	0	14	-1.4427e-09
ARFIP2	0	0	14	-1.4427e-09
ARFRP1	0	0	14	-1.4427e-09
ARG1	0	4	10	0.863121
ARG2	2	3	9	1.28705
ARGLU1	0	0	14	-1.4427e-09
ARHGAP1	0	1	13	0.371232
ARHGAP10	0	8	6	0.985228
ARHGAP11A	10	0	4	0.863121
ARHGAP11B	8	0	6	0.985228
ARHGAP12	0	0	14	-1.4427e-09
ARHGAP15	1	3	10	1.09491
ARHGAP17	0	0	14	-1.4427e-09
ARHGAP18	0	3	11	0.749595
ARHGAP19	1	2	11	0.946373
ARHGAP19-SLIT1	2	0	12	0.591673
ARHGAP20	0	13	1	0.371232
ARHGAP21	0	3	11	0.749595
ARHGAP22	3	1	10	1.09491
ARHGAP23	1	6	7	1.29584
ARHGAP24	0	9	5	0.940286
ARHGAP25	1	4	9	1.19812
ARHGAP26	1	2	11	0.946373
ARHGAP27	1	0	13	0.371232
ARHGAP28	1	7	6	1.29584
ARHGAP29	0	3	11	0.749595
ARHGAP30	2	3	9	1.28705
ARHGAP31	0	5	9	0.940286
ARHGAP32	0	1	13	0.371232
ARHGAP33	2	0	12	0.591673
ARHGAP35	0	0	14	-1.4427e-09
ARHGAP36	2	2	10	1.14883
ARHGAP39	7	0	7	1
ARHGAP4	1	0	13	0.371232
ARHGAP40	3	4	7	1.49261
ARHGAP42	1	3	10	1.09491
ARHGAP44	0	7	7	1
ARHGAP5	0	0	14	-1.4427e-09
ARHGAP6	1	9	4	1.19812
ARHGAP8	3	1	10	1.09491
ARHGAP9	2	1	11	0.946373
ARHGDIA	0	0	14	-1.4427e-09
ARHGDIB	2	1	11	0.946373
ARHGDIG	2	3	9	1.28705
ARHGEF1	0	0	14	-1.4427e-09
ARHGEF10	0	6	8	0.985228
ARHGEF10L	0	0	14	-1.4427e-09
ARHGEF11	1	0	13	0.371232
ARHGEF12	0	0	14	-1.4427e-09
ARHGEF15	0	8	6	0.985228
ARHGEF16	4	0	10	0.863121
ARHGEF17	0	2	12	0.591673
ARHGEF18	0	0	14	-1.4427e-09
ARHGEF19	4	2	8	1.37878
ARHGEF2	0	1	13	0.371232
ARHGEF25	0	8	6	0.985228
ARHGEF26	1	9	4	1.19812
ARHGEF28	0	6	8	0.985228
ARHGEF3	0	5	9	0.940286
ARHGEF33	0	3	11	0.749595
ARHGEF35	1	0	13	0.371232
ARHGEF37	1	10	3	1.09491
ARHGEF38	4	2	8	1.37878
ARHGEF39	11	0	3	0.749595
ARHGEF4	0	8	6	0.985228
ARHGEF40	0	3	11	0.749595
ARHGEF5	1	0	13	0.371232
ARHGEF6	1	7	6	1.29584
ARHGEF7	0	0	14	-1.4427e-09
ARHGEF9	0	2	12	0.591673
ARID1A	0	0	14	-1.4427e-09
ARID1B	0	0	14	-1.4427e-09
ARID2	0	0	14	-1.4427e-09
ARID3A	6	0	8	0.985228
ARID3B	1	0	13	0.371232
ARID3C	0	1	13	0.371232
ARID4A	0	1	13	0.371232
ARID4B	0	0	14	-1.4427e-09
ARID5A	0	4	10	0.863121
ARID5B	0	6	8	0.985228
ARIH1	0	0	14	-1.4427e-09
ARIH2	0	0	14	-1.4427e-09
ARIH2OS	0	0	14	-1.4427e-09
ARL1	0	0	14	-1.4427e-09
ARL10	1	2	11	0.946373
ARL11	3	2	9	1.28705
ARL13B	0	2	12	0.591673
ARL14	3	2	9	1.28705
ARL14EP	0	0	14	-1.4427e-09
ARL15	0	3	11	0.749595
ARL16	0	0	14	-1.4427e-09
ARL17A	0	0	14	-1.4427e-09
ARL17B	0	1	13	0.371232
ARL2	0	0	14	-1.4427e-09
ARL2BP	0	0	14	-1.4427e-09
ARL3	0	1	13	0.371232
ARL4A	1	1	12	0.73453
ARL4C	5	1	8	1.26381
ARL4D	1	8	5	1.26381
ARL5A	0	0	14	-1.4427e-09
ARL5B	0	0	14	-1.4427e-09
ARL5C	0	0	14	-1.4427e-09
ARL6	1	0	13	0.371232
ARL6IP1	1	0	13	0.371232
ARL6IP4	0	0	14	-1.4427e-09
ARL6IP5	0	1	13	0.371232
ARL6IP6	1	0	13	0.371232
ARL8A	0	0	14	-1.4427e-09
ARL8B	0	0	14	-1.4427e-09
ARL9	4	0	10	0.863121
ARMC1	0	0	14	-1.4427e-09
ARMC10	0	0	14	-1.4427e-09
ARMC12	1	2	11	0.946373
ARMC2	0	0	14	-1.4427e-09
ARMC3	4	3	7	1.49261
ARMC4	1	4	9	1.19812
ARMC5	0	0	14	-1.4427e-09
ARMC6	0	1	13	0.371232
ARMC7	0	1	13	0.371232
ARMC8	0	0	14	-1.4427e-09
ARMC9	0	3	11	0.749595
ARMCX1	0	9	5	0.940286
ARMCX2	0	2	12	0.591673
ARMCX3	1	0	13	0.371232
ARMCX4	0	5	9	0.940286
ARMCX5	0	0	14	-1.4427e-09
ARMCX6	1	0	13	0.371232
ARMS2	0	0	14	-1.4427e-09
ARNT	0	1	13	0.371232
ARNT2	1	5	8	1.26381
ARNTL	1	1	12	0.73453
ARNTL2	7	0	7	1
ARPC1A	0	0	14	-1.4427e-09
ARPC1B	3	0	11	0.749595
ARPC2	0	0	14	-1.4427e-09
ARPC3	0	0	14	-1.4427e-09
ARPC4	0	0	14	-1.4427e-09
ARPC4-TTLL3	1	0	13	0.371232
ARPC5	0	0	14	-1.4427e-09
ARPC5L	1	0	13	0.371232
ARPP19	0	0	14	-1.4427e-09
ARPP21	1	5	8	1.26381
ARR3	0	0	14	-1.4427e-09
ARRB1	0	9	5	0.940286
ARRB2	2	2	10	1.14883
ARRDC1	1	0	13	0.371232
ARRDC2	1	2	11	0.946373
ARRDC3	0	4	10	0.863121
ARRDC4	0	9	5	0.940286
ARRDC5	1	0	13	0.371232
ARSA	0	1	13	0.371232
ARSB	0	1	13	0.371232
ARSD	0	0	14	-1.4427e-09
ARSE	3	2	9	1.28705
ARSF	1	4	9	1.19812
ARSG	0	1	13	0.371232
ARSH	4	0	10	0.863121
ARSI	3	3	8	1.4138
ARSJ	1	1	12	0.73453
ARSK	0	0	14	-1.4427e-09
ART1	0	4	10	0.863121
ART3	0	3	11	0.749595
ART4	0	11	3	0.749595
ART5	1	4	9	1.19812
ARTN	7	2	5	1.43156
ARV1	0	0	14	-1.4427e-09
ARVCF	0	0	14	-1.4427e-09
ARX	2	1	11	0.946373
AS3MT	0	4	10	0.863121
ASAH1	0	1	13	0.371232
ASAH2	0	3	11	0.749595
ASAH2B	0	0	14	-1.4427e-09
ASAP1	1	0	13	0.371232
ASAP2	0	2	12	0.591673
ASAP3	0	4	10	0.863121
ASB1	0	0	14	-1.4427e-09
ASB11	1	2	11	0.946373
ASB12	0	3	11	0.749595
ASB13	0	1	13	0.371232
ASB14	0	0	14	-1.4427e-09
ASB16	2	3	9	1.28705
ASB2	1	6	7	1.29584
ASB3	1	0	13	0.371232
ASB4	0	4	10	0.863121
ASB5	1	7	6	1.29584
ASB6	0	0	14	-1.4427e-09
ASB7	0	0	14	-1.4427e-09
ASB8	0	0	14	-1.4427e-09
ASB9	1	4	9	1.19812
ASCC1	0	1	13	0.371232
ASCC2	0	0	14	-1.4427e-09
ASCC3	0	0	14	-1.4427e-09
ASCL1	1	3	10	1.09491
ASCL2	6	4	4	1.55666
ASCL3	0	2	12	0.591673
ASCL5	2	0	12	0.591673
ASF1A	0	0	14	-1.4427e-09
ASF1B	13	0	1	0.371232
ASGR1	1	3	10	1.09491
ASGR2	0	3	11	0.749595
ASH1L	0	1	13	0.371232
ASH2L	0	0	14	-1.4427e-09
ASIC1	4	1	9	1.19812
ASIC2	0	1	13	0.371232
ASIC3	3	1	10	1.09491
ASIC4	1	0	13	0.371232
ASIP	1	4	9	1.19812
ASL	0	0	14	-1.4427e-09
ASMT	0	1	13	0.371232
ASMTL	0	2	12	0.591673
ASNA1	0	0	14	-1.4427e-09
ASNS	6	0	8	0.985228
ASNSD1	0	0	14	-1.4427e-09
ASPA	0	13	1	0.371232
ASPDH	0	6	8	0.985228
ASPG	0	10	4	0.863121
ASPH	0	2	12	0.591673
ASPHD1	8	1	5	1.26381
ASPHD2	1	2	11	0.946373
ASPM	13	0	1	0.371232
ASPN	3	5	6	1.53062
ASPRV1	0	3	11	0.749595
ASPSCR1	1	0	13	0.371232
ASRGL1	2	3	9	1.28705
ASS1	0	6	8	0.985228
ASTE1	0	0	14	-1.4427e-09
ASTL	2	0	12	0.591673
ASTN1	0	7	7	1
ASTN2	1	1	12	0.73453
ASUN	3	0	11	0.749595
ASXL1	0	0	14	-1.4427e-09
ASXL2	0	0	14	-1.4427e-09
ASXL3	0	11	3	0.749595
ATAD1	0	0	14	-1.4427e-09
ATAD2	9	0	5	0.940286
ATAD2B	0	0	14	-1.4427e-09
ATAD3A	2	0	12	0.591673
ATAD3B	6	0	8	0.985228
ATAD3C	1	7	6	1.29584
ATAD5	8	0	6	0.985228
ATAT1	2	1	11	0.946373
ATCAY	0	4	10	0.863121
ATE1	0	1	13	0.371232
ATF1	0	0	14	-1.4427e-09
ATF2	0	0	14	-1.4427e-09
ATF3	0	10	4	0.863121
ATF4	0	0	14	-1.4427e-09
ATF5	1	1	12	0.73453
ATF6	0	1	13	0.371232
ATF6B	0	0	14	-1.4427e-09
ATF7	0	0	14	-1.4427e-09
ATF7IP	0	0	14	-1.4427e-09
ATF7IP2	0	4	10	0.863121
ATG10	0	0	14	-1.4427e-09
ATG12	0	0	14	-1.4427e-09
ATG13	0	0	14	-1.4427e-09
ATG14	0	0	14	-1.4427e-09
ATG16L1	0	0	14	-1.4427e-09
ATG16L2	2	1	11	0.946373
ATG2A	0	0	14	-1.4427e-09
ATG2B	0	0	14	-1.4427e-09
ATG3	0	0	14	-1.4427e-09
ATG4A	0	0	14	-1.4427e-09
ATG4B	0	0	14	-1.4427e-09
ATG4C	0	1	13	0.371232
ATG4D	1	0	13	0.371232
ATG5	0	0	14	-1.4427e-09
ATG7	0	0	14	-1.4427e-09
ATG9A	0	0	14	-1.4427e-09
ATG9B	7	0	7	1
ATHL1	7	0	7	1
ATIC	3	0	11	0.749595
ATL1	0	6	8	0.985228
ATL2	0	0	14	-1.4427e-09
ATL3	0	0	14	-1.4427e-09
ATM	0	0	14	-1.4427e-09
ATMIN	0	0	14	-1.4427e-09
ATN1	0	0	14	-1.4427e-09
ATOH7	1	1	12	0.73453
ATOH8	0	11	3	0.749595
ATOX1	0	0	14	-1.4427e-09
ATP10A	0	4	10	0.863121
ATP10B	7	2	5	1.43156
ATP10D	0	1	13	0.371232
ATP11A	5	2	7	1.43156
ATP11B	1	0	13	0.371232
ATP11C	0	1	13	0.371232
ATP12A	4	3	7	1.49261
ATP13A1	0	0	14	-1.4427e-09
ATP13A2	1	0	13	0.371232
ATP13A3	1	1	12	0.73453
ATP13A4	0	9	5	0.940286
ATP13A5	0	4	10	0.863121
ATP1A1	0	3	11	0.749595
ATP1A2	0	10	4	0.863121
ATP1A3	3	1	10	1.09491
ATP1A4	0	1	13	0.371232
ATP1B1	0	4	10	0.863121
ATP1B2	0	11	3	0.749595
ATP1B3	3	0	11	0.749595
ATP2A1	8	0	6	0.985228
ATP2A2	0	0	14	-1.4427e-09
ATP2A3	0	5	9	0.940286
ATP2B1	0	0	14	-1.4427e-09
ATP2B2	2	4	8	1.37878
ATP2B3	1	4	9	1.19812
ATP2B4	0	5	9	0.940286
ATP2C1	0	0	14	-1.4427e-09
ATP2C2	4	4	6	1.55666
ATP4A	2	3	9	1.28705
ATP4B	0	5	9	0.940286
ATP5A1	0	2	12	0.591673
ATP5B	0	0	14	-1.4427e-09
ATP5C1	0	0	14	-1.4427e-09
ATP5D	1	0	13	0.371232
ATP5E	0	0	14	-1.4427e-09
ATP5EP2	3	0	11	0.749595
ATP5F1	0	0	14	-1.4427e-09
ATP5G1	0	0	14	-1.4427e-09
ATP5G2	0	0	14	-1.4427e-09
ATP5G3	0	1	13	0.371232
ATP5H	0	0	14	-1.4427e-09
ATP5I	0	0	14	-1.4427e-09
ATP5J	0	0	14	-1.4427e-09
ATP5J2	2	0	12	0.591673
ATP5J2-PTCD1	2	0	12	0.591673
ATP5L	0	0	14	-1.4427e-09
ATP5O	0	0	14	-1.4427e-09
ATP5S	0	0	14	-1.4427e-09
ATP5SL	0	0	14	-1.4427e-09
ATP6AP1	1	0	13	0.371232
ATP6AP1L	0	0	14	-1.4427e-09
ATP6AP2	1	0	13	0.371232
ATP6C	0	0	14	-1.4427e-09
ATP6V0A1	0	1	13	0.371232
ATP6V0A2	0	0	14	-1.4427e-09
ATP6V0A4	3	3	8	1.4138
ATP6V0B	2	1	11	0.946373
ATP6V0C	1	0	13	0.371232
ATP6V0D1	0	1	13	0.371232
ATP6V0D2	7	4	3	1.49261
ATP6V0E1	0	0	14	-1.4427e-09
ATP6V0E2	1	2	11	0.946373
ATP6V1A	1	2	11	0.946373
ATP6V1B1	5	2	7	1.43156
ATP6V1B2	0	1	13	0.371232
ATP6V1C1	0	0	14	-1.4427e-09
ATP6V1C2	5	2	7	1.43156
ATP6V1D	1	0	13	0.371232
ATP6V1E1	0	0	14	-1.4427e-09
ATP6V1E2	1	0	13	0.371232
ATP6V1F	1	0	13	0.371232
ATP6V1G1	0	0	14	-1.4427e-09
ATP6V1G2	0	8	6	0.985228
ATP6V1G2-DDX39B	3	2	9	1.28705
ATP6V1H	0	1	13	0.371232
ATP7A	0	1	13	0.371232
ATP7B	0	2	12	0.591673
ATP8A1	1	5	8	1.26381
ATP8A2	1	5	8	1.26381
ATP8B1	0	4	10	0.863121
ATP8B2	0	3	11	0.749595
ATP8B3	3	2	9	1.28705
ATP8B4	1	4	9	1.19812
ATP9A	0	0	14	-1.4427e-09
ATP9B	0	0	14	-1.4427e-09
ATPAF1	0	0	14	-1.4427e-09
ATPAF2	0	0	14	-1.4427e-09
ATPIF1	0	0	14	-1.4427e-09
ATR	2	0	12	0.591673
ATRAID	0	0	14	-1.4427e-09
ATRIP	0	0	14	-1.4427e-09
ATRN	0	0	14	-1.4427e-09
ATRNL1	1	7	6	1.29584
ATRX	0	0	14	-1.4427e-09
ATXN1	0	2	12	0.591673
ATXN10	0	0	14	-1.4427e-09
ATXN1L	0	2	12	0.591673
ATXN2	0	0	14	-1.4427e-09
ATXN2L	0	0	14	-1.4427e-09
ATXN3	0	0	14	-1.4427e-09
ATXN7	0	0	14	-1.4427e-09
ATXN7L1	0	0	14	-1.4427e-09
ATXN7L2	0	0	14	-1.4427e-09
ATXN7L3	0	0	14	-1.4427e-09
ATXN7L3B	0	0	14	-1.4427e-09
AUH	0	1	13	0.371232
AUNIP	8	0	6	0.985228
AUP1	0	0	14	-1.4427e-09
AURKA	10	0	4	0.863121
AURKAIP1	0	0	14	-1.4427e-09
AURKB	13	0	1	0.371232
AURKC	0	0	14	-1.4427e-09
AUTS2	1	1	12	0.73453
AVEN	0	0	14	-1.4427e-09
AVIL	0	1	13	0.371232
AVL9	1	0	13	0.371232
AVP	0	3	11	0.749595
AVPI1	0	4	10	0.863121
AVPR1A	1	7	6	1.29584
AVPR1B	1	2	11	0.946373
AVPR2	0	10	4	0.863121
AWAT1	0	0	14	-1.4427e-09
AXDND1	2	4	8	1.37878
AXIN1	1	0	13	0.371232
AXIN2	1	7	6	1.29584
AXL	1	7	6	1.29584
AZGP1	1	6	7	1.29584
AZI1	3	0	11	0.749595
AZI2	0	0	14	-1.4427e-09
AZIN1	0	0	14	-1.4427e-09
AZU1	1	2	11	0.946373
B2M	2	4	8	1.37878
B3GALNT1	0	3	11	0.749595
B3GALNT2	1	0	13	0.371232
B3GALT1	1	2	11	0.946373
B3GALT2	0	10	4	0.863121
B3GALT4	0	2	12	0.591673
B3GALT5	1	4	9	1.19812
B3GALT6	0	0	14	-1.4427e-09
B3GALTL	0	1	13	0.371232
B3GAT1	2	6	6	1.44882
B3GAT2	0	0	14	-1.4427e-09
B3GAT3	0	0	14	-1.4427e-09
B3GNT1	0	2	12	0.591673
B3GNT2	0	1	13	0.371232
B3GNT3	5	3	6	1.53062
B3GNT4	5	1	8	1.26381
B3GNT5	4	1	9	1.19812
B3GNT6	2	3	9	1.28705
B3GNT7	1	3	10	1.09491
B3GNT8	2	7	5	1.43156
B3GNT9	0	3	11	0.749595
B3GNTL1	3	0	11	0.749595
B4GALNT1	5	1	8	1.26381
B4GALNT2	1	5	8	1.26381
B4GALNT3	4	2	8	1.37878
B4GALNT4	5	1	8	1.26381
B4GALT1	1	0	13	0.371232
B4GALT2	1	0	13	0.371232
B4GALT3	1	0	13	0.371232
B4GALT4	1	0	13	0.371232
B4GALT5	1	0	13	0.371232
B4GALT6	1	3	10	1.09491
B4GALT7	0	0	14	-1.4427e-09
B9D1	0	1	13	0.371232
B9D2	0	0	14	-1.4427e-09
BAALC	1	8	5	1.26381
BAAT	4	0	10	0.863121
BABAM1	0	0	14	-1.4427e-09
BACE1	0	1	13	0.371232
BACE2	2	0	12	0.591673
BACH1	0	0	14	-1.4427e-09
BACH2	0	6	8	0.985228
BAD	0	0	14	-1.4427e-09
BAG1	0	1	13	0.371232
BAG2	0	3	11	0.749595
BAG3	0	0	14	-1.4427e-09
BAG4	0	0	14	-1.4427e-09
BAG5	0	0	14	-1.4427e-09
BAG6	0	0	14	-1.4427e-09
BAHD1	0	0	14	-1.4427e-09
BAI1	0	3	11	0.749595
BAI2	5	2	7	1.43156
BAI3	0	13	1	0.371232
BAIAP2	0	1	13	0.371232
BAIAP2L1	5	0	9	0.940286
BAIAP2L2	5	1	8	1.26381
BAIAP3	1	2	11	0.946373
BAK1	3	0	11	0.749595
BAMBI	4	2	8	1.37878
BANF1	1	0	13	0.371232
BANF2	1	1	12	0.73453
BANK1	0	5	9	0.940286
BANP	0	0	14	-1.4427e-09
BAP1	0	0	14	-1.4427e-09
BARD1	1	1	12	0.73453
BARX1	4	2	8	1.37878
BARX2	5	2	7	1.43156
BASP1	2	1	11	0.946373
BATF	5	1	8	1.26381
BATF2	2	3	9	1.28705
BATF3	1	2	11	0.946373
BAX	3	0	11	0.749595
BAZ1A	1	0	13	0.371232
BAZ1B	0	0	14	-1.4427e-09
BAZ2A	0	0	14	-1.4427e-09
BAZ2B	0	4	10	0.863121
BBC3	7	0	7	1
BBIP1	0	0	14	-1.4427e-09
BBOX1	4	4	6	1.55666
BBS1	0	1	13	0.371232
BBS10	0	0	14	-1.4427e-09
BBS12	0	2	12	0.591673
BBS2	0	0	14	-1.4427e-09
BBS4	0	0	14	-1.4427e-09
BBS5	0	0	14	-1.4427e-09
BBS7	0	0	14	-1.4427e-09
BBS9	0	0	14	-1.4427e-09
BBX	0	0	14	-1.4427e-09
BCAM	0	4	10	0.863121
BCAN	1	4	9	1.19812
BCAP29	0	0	14	-1.4427e-09
BCAP31	0	0	14	-1.4427e-09
BCAR1	0	0	14	-1.4427e-09
BCAR3	0	2	12	0.591673
BCAS1	1	5	8	1.26381
BCAS2	0	0	14	-1.4427e-09
BCAS3	0	0	14	-1.4427e-09
BCAS4	3	0	11	0.749595
BCAT1	4	0	10	0.863121
BCAT2	1	0	13	0.371232
BCCIP	0	0	14	-1.4427e-09
BCDIN3D	0	0	14	-1.4427e-09
BCHE	1	12	1	0.73453
BCKDHA	0	0	14	-1.4427e-09
BCKDHB	0	3	11	0.749595
BCKDK	0	0	14	-1.4427e-09
BCL10	0	0	14	-1.4427e-09
BCL11A	4	5	5	1.57741
BCL11B	5	2	7	1.43156
BCL2	0	6	8	0.985228
BCL2A1	5	2	7	1.43156
BCL2L1	0	0	14	-1.4427e-09
BCL2L10	3	5	6	1.53062
BCL2L11	1	1	12	0.73453
BCL2L12	4	0	10	0.863121
BCL2L13	0	0	14	-1.4427e-09
BCL2L14	2	1	11	0.946373
BCL2L15	2	4	8	1.37878
BCL2L2	0	4	10	0.863121
BCL2L2-PABPN1	1	2	11	0.946373
BCL3	0	0	14	-1.4427e-09
BCL6	0	1	13	0.371232
BCL6B	1	5	8	1.26381
BCL7A	0	1	13	0.371232
BCL7B	0	0	14	-1.4427e-09
BCL7C	0	0	14	-1.4427e-09
BCL9	2	2	10	1.14883
BCL9L	0	0	14	-1.4427e-09
BCLAF1	0	1	13	0.371232
BCMO1	3	2	9	1.28705
BCO2	2	6	6	1.44882
BCOR	0	0	14	-1.4427e-09
BCORL1	0	1	13	0.371232
BCR	0	0	14	-1.4427e-09
BCS1L	0	0	14	-1.4427e-09
BDH1	3	2	9	1.28705
BDH2	0	8	6	0.985228
BDKRB1	2	4	8	1.37878
BDKRB2	1	6	7	1.29584
BDNF	3	4	7	1.49261
BDP1	0	0	14	-1.4427e-09
BEAN1	3	0	11	0.749595
BECN1	0	0	14	-1.4427e-09
BEGAIN	0	2	12	0.591673
BEND3	3	0	11	0.749595
BEND4	1	1	12	0.73453
BEND5	0	7	7	1
BEND6	1	2	11	0.946373
BEND7	0	7	7	1
BEST1	1	3	10	1.09491
BEST2	0	1	13	0.371232
BEST3	4	1	9	1.19812
BEST4	3	3	8	1.4138
BET1	0	0	14	-1.4427e-09
BET1L	0	0	14	-1.4427e-09
BEX1	0	12	2	0.591673
BEX2	0	5	9	0.940286
BEX4	0	7	7	1
BEX5	0	7	7	1
BFAR	0	0	14	-1.4427e-09
BFSP1	2	1	11	0.946373
BFSP2	6	2	6	1.44882
BGLAP	3	1	10	1.09491
BGN	4	3	7	1.49261
BHLHA15	4	2	8	1.37878
BHLHB9	0	3	11	0.749595
BHLHE22	0	3	11	0.749595
BHLHE40	2	0	12	0.591673
BHLHE41	2	6	6	1.44882
BHMT	0	6	8	0.985228
BHMT2	0	11	3	0.749595
BICC1	0	4	10	0.863121
BICD1	6	0	8	0.985228
BICD2	0	0	14	-1.4427e-09
BID	7	0	7	1
BIK	8	1	5	1.26381
BIN1	1	3	10	1.09491
BIN2	1	3	10	1.09491
BIN3	0	0	14	-1.4427e-09
BIRC2	0	0	14	-1.4427e-09
BIRC3	1	3	10	1.09491
BIRC5	14	0	0	-1.4427e-09
BIRC6	0	0	14	-1.4427e-09
BIRC7	9	0	5	0.940286
BIVM	0	2	12	0.591673
BIVM-ERCC5	0	4	10	0.863121
BLCAP	0	0	14	-1.4427e-09
BLID	0	0	14	-1.4427e-09
BLK	0	5	9	0.940286
BLM	10	0	4	0.863121
BLMH	0	1	13	0.371232
BLNK	1	2	11	0.946373
BLOC1S1	0	0	14	-1.4427e-09
BLOC1S2	0	0	14	-1.4427e-09
BLOC1S3	1	0	13	0.371232
BLOC1S4	0	0	14	-1.4427e-09
BLOC1S5	0	1	13	0.371232
BLOC1S5-TXNDC5	1	0	13	0.371232
BLOC1S6	0	0	14	-1.4427e-09
BLVRA	1	0	13	0.371232
BLVRB	0	1	13	0.371232
BLZF1	0	0	14	-1.4427e-09
BMF	0	1	13	0.371232
BMI1	0	0	14	-1.4427e-09
BMP1	5	0	9	0.940286
BMP2	0	6	8	0.985228
BMP2K	1	0	13	0.371232
BMP3	2	8	4	1.37878
BMP4	2	4	8	1.37878
BMP5	1	12	1	0.73453
BMP6	0	11	3	0.749595
BMP7	4	5	5	1.57741
BMP8A	5	3	6	1.53062
BMP8B	0	2	12	0.591673
BMPER	0	10	4	0.863121
BMPR1A	0	2	12	0.591673
BMPR1B	1	5	8	1.26381
BMPR2	0	3	11	0.749595
BMS1	0	0	14	-1.4427e-09
BMX	0	9	5	0.940286
BNC1	5	3	6	1.53062
BNC2	0	8	6	0.985228
BNIP1	0	0	14	-1.4427e-09
BNIP2	0	0	14	-1.4427e-09
BNIP3	3	3	8	1.4138
BNIP3L	1	1	12	0.73453
BNIPL	4	6	4	1.55666
BOC	0	7	7	1
BOD1	0	0	14	-1.4427e-09
BOD1L1	0	0	14	-1.4427e-09
BOK	0	3	11	0.749595
BOLA1	0	0	14	-1.4427e-09
BOLA2	6	0	8	0.985228
BOLA2B	7	0	7	1
BOLA3	2	0	12	0.591673
BOLL	1	0	13	0.371232
BOP1	9	0	5	0.940286
BORA	5	0	9	0.940286
BPGM	1	0	13	0.371232
BPHL	1	2	11	0.946373
BPI	0	10	4	0.863121
BPIFA1	1	0	13	0.371232
BPIFA2	2	1	11	0.946373
BPIFB1	4	3	7	1.49261
BPIFB2	1	1	12	0.73453
BPIFB4	2	0	12	0.591673
BPNT1	0	1	13	0.371232
BPTF	0	0	14	-1.4427e-09
BRAF	0	0	14	-1.4427e-09
BRAP	0	0	14	-1.4427e-09
BRAT1	0	0	14	-1.4427e-09
BRCA1	7	0	7	1
BRCA2	9	0	5	0.940286
BRCC3	0	1	13	0.371232
BRD1	0	0	14	-1.4427e-09
BRD2	0	0	14	-1.4427e-09
BRD3	0	0	14	-1.4427e-09
BRD4	0	0	14	-1.4427e-09
BRD7	0	0	14	-1.4427e-09
BRD8	0	0	14	-1.4427e-09
BRD9	0	0	14	-1.4427e-09
BRDT	1	0	13	0.371232
BRE	0	1	13	0.371232
BRF1	0	0	14	-1.4427e-09
BRF2	0	1	13	0.371232
BRI3	0	1	13	0.371232
BRI3BP	3	0	11	0.749595
BRICD5	3	0	11	0.749595
BRINP1	1	5	8	1.26381
BRINP2	1	2	11	0.946373
BRINP3	0	10	4	0.863121
BRIP1	12	0	2	0.591673
BRIX1	6	0	8	0.985228
BRK1	0	0	14	-1.4427e-09
BRMS1	0	0	14	-1.4427e-09
BRMS1L	0	1	13	0.371232
BROX	0	1	13	0.371232
BRPF1	0	0	14	-1.4427e-09
BRPF3	0	0	14	-1.4427e-09
BRS3	0	1	13	0.371232
BRSK1	4	1	9	1.19812
BRSK2	4	1	9	1.19812
BRWD1	0	0	14	-1.4427e-09
BRWD3	0	0	14	-1.4427e-09
BSCL2	0	0	14	-1.4427e-09
BSDC1	0	0	14	-1.4427e-09
BSG	2	0	12	0.591673
BSN	1	1	12	0.73453
BSPRY	2	2	10	1.14883
BST1	0	7	7	1
BST2	3	2	9	1.28705
BTAF1	0	0	14	-1.4427e-09
BTBD1	0	0	14	-1.4427e-09
BTBD10	0	0	14	-1.4427e-09
BTBD11	4	5	5	1.57741
BTBD16	6	1	7	1.29584
BTBD19	2	4	8	1.37878
BTBD2	0	0	14	-1.4427e-09
BTBD3	0	2	12	0.591673
BTBD6	0	0	14	-1.4427e-09
BTBD7	0	0	14	-1.4427e-09
BTBD8	0	3	11	0.749595
BTBD9	0	1	13	0.371232
BTC	0	6	8	0.985228
BTD	0	2	12	0.591673
BTF3	0	0	14	-1.4427e-09
BTF3L4	0	0	14	-1.4427e-09
BTG1	0	2	12	0.591673
BTG2	0	9	5	0.940286
BTG3	0	1	13	0.371232
BTK	2	3	9	1.28705
BTLA	1	1	12	0.73453
BTN1A1	0	1	13	0.371232
BTN2A1	0	0	14	-1.4427e-09
BTN2A2	1	1	12	0.73453
BTN3A1	1	1	12	0.73453
BTN3A2	1	2	11	0.946373
BTN3A3	1	4	9	1.19812
BTNL2	0	1	13	0.371232
BTNL3	0	3	11	0.749595
BTNL8	0	5	9	0.940286
BTNL9	1	6	7	1.29584
BTRC	0	1	13	0.371232
BUB1	14	0	0	-1.4427e-09
BUB1B	11	0	3	0.749595
BUB3	0	1	13	0.371232
BUD13	0	0	14	-1.4427e-09
BUD31	0	0	14	-1.4427e-09
BVES	0	9	5	0.940286
BX088651.1	0	3	11	0.749595
BX255923.1	1	0	13	0.371232
BX649567.1	0	0	14	-1.4427e-09
BX842679.1	1	2	11	0.946373
BYSL	6	0	8	0.985228
BZRAP1	0	4	10	0.863121
BZW1	0	1	13	0.371232
BZW2	4	0	10	0.863121
C10orf10	1	6	7	1.29584
C10orf105	0	5	9	0.940286
C10orf107	0	8	6	0.985228
C10orf11	1	2	11	0.946373
C10orf111	1	0	13	0.371232
C10orf112	0	8	6	0.985228
C10orf118	0	2	12	0.591673
C10orf12	0	0	14	-1.4427e-09
C10orf128	1	6	7	1.29584
C10orf129	0	1	13	0.371232
C10orf131	0	0	14	-1.4427e-09
C10orf137	0	0	14	-1.4427e-09
C10orf2	4	0	10	0.863121
C10orf25	0	3	11	0.749595
C10orf32	0	3	11	0.749595
C10orf32-ASMT	0	0	14	-1.4427e-09
C10orf35	3	0	11	0.749595
C10orf54	0	9	5	0.940286
C10orf55	4	4	6	1.55666
C10orf62	0	1	13	0.371232
C10orf67	1	3	10	1.09491
C10orf68	0	1	13	0.371232
C10orf71	1	2	11	0.946373
C10orf76	0	0	14	-1.4427e-09
C10orf82	1	7	6	1.29584
C10orf85	3	2	9	1.28705
C10orf88	0	0	14	-1.4427e-09
C10orf90	2	1	11	0.946373
C10orf91	7	0	7	1
C10orf95	5	2	7	1.43156
C10orf99	5	4	5	1.57741
C11orf1	0	0	14	-1.4427e-09
C11orf16	1	5	8	1.26381
C11orf21	1	4	9	1.19812
C11orf24	0	0	14	-1.4427e-09
C11orf30	0	0	14	-1.4427e-09
C11orf31	0	0	14	-1.4427e-09
C11orf35	2	1	11	0.946373
C11orf42	0	0	14	-1.4427e-09
C11orf45	0	2	12	0.591673
C11orf48	2	0	12	0.591673
C11orf49	0	0	14	-1.4427e-09
C11orf52	1	3	10	1.09491
C11orf53	2	3	9	1.28705
C11orf54	0	3	11	0.749595
C11orf57	0	0	14	-1.4427e-09
C11orf58	0	0	14	-1.4427e-09
C11orf63	0	6	8	0.985228
C11orf65	0	1	13	0.371232
C11orf68	0	1	13	0.371232
C11orf70	0	5	9	0.940286
C11orf71	0	1	13	0.371232
C11orf72	0	0	14	-1.4427e-09
C11orf73	0	0	14	-1.4427e-09
C11orf74	0	1	13	0.371232
C11orf80	4	0	10	0.863121
C11orf82	8	0	6	0.985228
C11orf83	1	0	13	0.371232
C11orf84	5	0	9	0.940286
C11orf85	1	5	8	1.26381
C11orf86	2	2	10	1.14883
C11orf88	0	5	9	0.940286
C11orf89	2	4	8	1.37878
C11orf91	1	1	12	0.73453
C11orf94	0	0	14	-1.4427e-09
C11orf96	0	10	4	0.863121
C12orf10	0	0	14	-1.4427e-09
C12orf23	0	0	14	-1.4427e-09
C12orf29	0	0	14	-1.4427e-09
C12orf36	4	1	9	1.19812
C12orf39	0	8	6	0.985228
C12orf4	0	0	14	-1.4427e-09
C12orf42	2	0	12	0.591673
C12orf43	0	0	14	-1.4427e-09
C12orf44	0	0	14	-1.4427e-09
C12orf45	0	0	14	-1.4427e-09
C12orf49	1	1	12	0.73453
C12orf5	2	0	12	0.591673
C12orf50	0	0	14	-1.4427e-09
C12orf52	0	0	14	-1.4427e-09
C12orf54	1	5	8	1.26381
C12orf55	0	3	11	0.749595
C12orf56	6	3	5	1.53062
C12orf57	0	1	13	0.371232
C12orf60	0	0	14	-1.4427e-09
C12orf61	0	0	14	-1.4427e-09
C12orf65	0	0	14	-1.4427e-09
C12orf66	0	0	14	-1.4427e-09
C12orf68	0	4	10	0.863121
C12orf71	0	0	14	-1.4427e-09
C12orf73	1	0	13	0.371232
C12orf74	1	2	11	0.946373
C12orf75	4	1	9	1.19812
C12orf76	0	0	14	-1.4427e-09
C12orf79	0	3	11	0.749595
C13orf45	0	3	11	0.749595
C14orf1	0	0	14	-1.4427e-09
C14orf105	4	1	9	1.19812
C14orf119	0	0	14	-1.4427e-09
C14orf132	0	11	3	0.749595
C14orf142	0	0	14	-1.4427e-09
C14orf144	1	3	10	1.09491
C14orf159	1	4	9	1.19812
C14orf164	0	3	11	0.749595
[truncated: 16,213 more rows]

## Sheet: Table S7 Gene Regulation
Name	BRCA_adj.txt	COAD_adj.txt	ESCA_adj.txt	KICH_adj.txt	KIRC_adj.txt	KIRP_adj.txt	LIHC_adj.txt	LUAD_adj.txt	LUSC_adj.txt	PRAD_adj.txt	STAD_adj.txt	THCA_adj.txt	UCEC_adj.txt	UCS_adj.txt	Entropy
AAAS	UnReg	UnReg	UnReg	UnReg	UnReg	UnReg	UnReg	UnReg	UnReg	UnReg	UnReg	UnReg	UnReg	UnReg	-1.4427e-09
AAGAB	UnReg	UnReg	UnReg	UnReg	UnReg	UnReg	UnReg	UnReg	UnReg	UnReg	UnReg	UnReg	UnReg	UnReg	-1.4427e-09
AAMP	UnReg	UnReg	UnReg	UnReg	UnReg	UnReg	UnReg	UnReg	UnReg	UnReg	UnReg	UnReg	UnReg	UnReg	-1.4427e-09
AAR2	UnReg	UnReg	UnReg	UnReg	UnReg	UnReg	UnReg	UnReg	UnReg	UnReg	UnReg	UnReg	UnReg	UnReg	-1.4427e-09
AARS	UnReg	UnReg	UnReg	UnReg	UnReg	UnReg	UnReg	UnReg	UnReg	UnReg	UnReg	UnReg	UnReg	UnReg	-1.4427e-09
AARS2	UnReg	UnReg	UnReg	UnReg	UnReg	UnReg	UnReg	UnReg	UnReg	UnReg	UnReg	UnReg	UnReg	UnReg	-1.4427e-09
AARSD1	UnReg	UnReg	UnReg	UnReg	UnReg	UnReg	UnReg	UnReg	UnReg	UnReg	UnReg	UnReg	UnReg	UnReg	-1.4427e-09
AASDH	UnReg	UnReg	UnReg	UnReg	UnReg	UnReg	UnReg	UnReg	UnReg	UnReg	UnReg	UnReg	UnReg	UnReg	-1.4427e-09
AASDHPPT	UnReg	UnReg	UnReg	UnReg	UnReg	UnReg	UnReg	UnReg	UnReg	UnReg	UnReg	UnReg	UnReg	UnReg	-1.4427e-09
AATF	UnReg	UnReg	UnReg	UnReg	UnReg	UnReg	UnReg	UnReg	UnReg	UnReg	UnReg	UnReg	UnReg	UnReg	-1.4427e-09
ABCB7	UnReg	UnReg	UnReg	UnReg	UnReg	UnReg	UnReg	UnReg	UnReg	UnReg	UnReg	UnReg	UnReg	UnReg	-1.4427e-09
ABCB8	UnReg	UnReg	UnReg	UnReg	UnReg	UnReg	UnReg	UnReg	UnReg	UnReg	UnReg	UnReg	UnReg	UnReg	-1.4427e-09
ABCC12	UnReg	UnReg	UnReg	UnReg	UnReg	UnReg	UnReg	UnReg	UnReg	UnReg	UnReg	UnReg	UnReg	UnReg	-1.4427e-09
ABCD4	UnReg	UnReg	UnReg	UnReg	UnReg	UnReg	UnReg	UnReg	UnReg	UnReg	UnReg	UnReg	UnReg	UnReg	-1.4427e-09
ABCF1	UnReg	UnReg	UnReg	UnReg	UnReg	UnReg	UnReg	UnReg	UnReg	UnReg	UnReg	UnReg	UnReg	UnReg	-1.4427e-09
ABCF2	UnReg	UnReg	UnReg	UnReg	UnReg	UnReg	UnReg	UnReg	UnReg	UnReg	UnReg	UnReg	UnReg	UnReg	-1.4427e-09
ABCG4	UnReg	UnReg	UnReg	UnReg	UnReg	UnReg	UnReg	UnReg	UnReg	UnReg	UnReg	UnReg	UnReg	UnReg	-1.4427e-09
ABHD10	UnReg	UnReg	UnReg	UnReg	UnReg	UnReg	UnReg	UnReg	UnReg	UnReg	UnReg	UnReg	UnReg	UnReg	-1.4427e-09
ABHD12	UnReg	UnReg	UnReg	UnReg	UnReg	UnReg	UnReg	UnReg	UnReg	UnReg	UnReg	UnReg	UnReg	UnReg	-1.4427e-09
ABHD13	UnReg	UnReg	UnReg	UnReg	UnReg	UnReg	UnReg	UnReg	UnReg	UnReg	UnReg	UnReg	UnReg	UnReg	-1.4427e-09
ABHD14A-ACY1	UnReg	UnReg	UnReg	UnReg	UnReg	UnReg	UnReg	UnReg	UnReg	UnReg	UnReg	UnReg	UnReg	UnReg	-1.4427e-09
ABHD15	UnReg	UnReg	UnReg	UnReg	UnReg	UnReg	UnReg	UnReg	UnReg	UnReg	UnReg	UnReg	UnReg	UnReg	-1.4427e-09
ABHD16A	UnReg	UnReg	UnReg	UnReg	UnReg	UnReg	UnReg	UnReg	UnReg	UnReg	UnReg	UnReg	UnReg	UnReg	-1.4427e-09
ABHD17A	UnReg	UnReg	UnReg	UnReg	UnReg	UnReg	UnReg	UnReg	UnReg	UnReg	UnReg	UnReg	UnReg	UnReg	-1.4427e-09
ABHD17B	UnReg	UnReg	UnReg	UnReg	UnReg	UnReg	UnReg	UnReg	UnReg	UnReg	UnReg	UnReg	UnReg	UnReg	-1.4427e-09
ABHD4	UnReg	UnReg	UnReg	UnReg	UnReg	UnReg	UnReg	UnReg	UnReg	UnReg	UnReg	UnReg	UnReg	UnReg	-1.4427e-09
ABL2	UnReg	UnReg	UnReg	UnReg	UnReg	UnReg	UnReg	UnReg	UnReg	UnReg	UnReg	UnReg	UnReg	UnReg	-1.4427e-09
ABT1	UnReg	UnReg	UnReg	UnReg	UnReg	UnReg	UnReg	UnReg	UnReg	UnReg	UnReg	UnReg	UnReg	UnReg	-1.4427e-09
AC002310.13	UnReg	UnReg	UnReg	UnReg	UnReg	UnReg	UnReg	UnReg	UnReg	UnReg	UnReg	UnReg	UnReg	UnReg	-1.4427e-09
AC002365.1	UnReg	UnReg	UnReg	UnReg	UnReg	UnReg	UnReg	UnReg	UnReg	UnReg	UnReg	UnReg	UnReg	UnReg	-1.4427e-09
AC003002.4	UnReg	UnReg	UnReg	UnReg	UnReg	UnReg	UnReg	UnReg	UnReg	UnReg	UnReg	UnReg	UnReg	UnReg	-1.4427e-09
AC003002.6	UnReg	UnReg	UnReg	UnReg	UnReg	UnReg	UnReg	UnReg	UnReg	UnReg	UnReg	UnReg	UnReg	UnReg	-1.4427e-09
AC003005.4	UnReg	UnReg	UnReg	UnReg	UnReg	UnReg	UnReg	UnReg	UnReg	UnReg	UnReg	UnReg	UnReg	UnReg	-1.4427e-09
AC003101.1	UnReg	UnReg	UnReg	UnReg	UnReg	UnReg	UnReg	UnReg	UnReg	UnReg	UnReg	UnReg	UnReg	UnReg	-1.4427e-09
AC004076.7	UnReg	UnReg	UnReg	UnReg	UnReg	UnReg	UnReg	UnReg	UnReg	UnReg	UnReg	UnReg	UnReg	UnReg	-1.4427e-09
AC004076.9	UnReg	UnReg	UnReg	UnReg	UnReg	UnReg	UnReg	UnReg	UnReg	UnReg	UnReg	UnReg	UnReg	UnReg	-1.4427e-09
AC005003.1	UnReg	UnReg	UnReg	UnReg	UnReg	UnReg	UnReg	UnReg	UnReg	UnReg	UnReg	UnReg	UnReg	UnReg	-1.4427e-09
AC005082.1	UnReg	UnReg	UnReg	UnReg	UnReg	UnReg	UnReg	UnReg	UnReg	UnReg	UnReg	UnReg	UnReg	UnReg	-1.4427e-09
AC005779.2	UnReg	UnReg	UnReg	UnReg	UnReg	UnReg	UnReg	UnReg	UnReg	UnReg	UnReg	UnReg	UnReg	UnReg	-1.4427e-09
AC006126.3	UnReg	UnReg	UnReg	UnReg	UnReg	UnReg	UnReg	UnReg	UnReg	UnReg	UnReg	UnReg	UnReg	UnReg	-1.4427e-09
AC006486.9	UnReg	UnReg	UnReg	UnReg	UnReg	UnReg	UnReg	UnReg	UnReg	UnReg	UnReg	UnReg	UnReg	UnReg	-1.4427e-09
AC007040.11	UnReg	UnReg	UnReg	UnReg	UnReg	UnReg	UnReg	UnReg	UnReg	UnReg	UnReg	UnReg	UnReg	UnReg	-1.4427e-09
AC007390.5	UnReg	UnReg	UnReg	UnReg	UnReg	UnReg	UnReg	UnReg	UnReg	UnReg	UnReg	UnReg	UnReg	UnReg	-1.4427e-09
AC007557.1	UnReg	UnReg	UnReg	UnReg	UnReg	UnReg	UnReg	UnReg	UnReg	UnReg	UnReg	UnReg	UnReg	UnReg	-1.4427e-09
AC007773.3	UnReg	UnReg	UnReg	UnReg	UnReg	UnReg	UnReg	UnReg	UnReg	UnReg	UnReg	UnReg	UnReg	UnReg	-1.4427e-09
AC007956.1	UnReg	UnReg	UnReg	UnReg	UnReg	UnReg	UnReg	UnReg	UnReg	UnReg	UnReg	UnReg	UnReg	UnReg	-1.4427e-09
AC010536.1	UnReg	UnReg	UnReg	UnReg	UnReg	UnReg	UnReg	UnReg	UnReg	UnReg	UnReg	UnReg	UnReg	UnReg	-1.4427e-09
AC010642.1	UnReg	UnReg	UnReg	UnReg	UnReg	UnReg	UnReg	UnReg	UnReg	UnReg	UnReg	UnReg	UnReg	UnReg	-1.4427e-09
AC010646.3	UnReg	UnReg	UnReg	UnReg	UnReg	UnReg	UnReg	UnReg	UnReg	UnReg	UnReg	UnReg	UnReg	UnReg	-1.4427e-09
AC011298.1	UnReg	UnReg	UnReg	UnReg	UnReg	UnReg	UnReg	UnReg	UnReg	UnReg	UnReg	UnReg	UnReg	UnReg	-1.4427e-09
AC011551.3	UnReg	UnReg	UnReg	UnReg	UnReg	UnReg	UnReg	UnReg	UnReg	UnReg	UnReg	UnReg	UnReg	UnReg	-1.4427e-09
AC012414.1	UnReg	UnReg	UnReg	UnReg	UnReg	UnReg	UnReg	UnReg	UnReg	UnReg	UnReg	UnReg	UnReg	UnReg	-1.4427e-09
AC015987.2	UnReg	UnReg	UnReg	UnReg	UnReg	UnReg	UnReg	UnReg	UnReg	UnReg	UnReg	UnReg	UnReg	UnReg	-1.4427e-09
AC016251.1	UnReg	UnReg	UnReg	UnReg	UnReg	UnReg	UnReg	UnReg	UnReg	UnReg	UnReg	UnReg	UnReg	UnReg	-1.4427e-09
AC016559.1	UnReg	UnReg	UnReg	UnReg	UnReg	UnReg	UnReg	UnReg	UnReg	UnReg	UnReg	UnReg	UnReg	UnReg	-1.4427e-09
AC017028.1	UnReg	UnReg	UnReg	UnReg	UnReg	UnReg	UnReg	UnReg	UnReg	UnReg	UnReg	UnReg	UnReg	UnReg	-1.4427e-09
AC017081.1	UnReg	UnReg	UnReg	UnReg	UnReg	UnReg	UnReg	UnReg	UnReg	UnReg	UnReg	UnReg	UnReg	UnReg	-1.4427e-09
AC017104.2	UnReg	UnReg	UnReg	UnReg	UnReg	UnReg	UnReg	UnReg	UnReg	UnReg	UnReg	UnReg	UnReg	UnReg	-1.4427e-09
AC018445.1	UnReg	UnReg	UnReg	UnReg	UnReg	UnReg	UnReg	UnReg	UnReg	UnReg	UnReg	UnReg	UnReg	UnReg	-1.4427e-09
AC018867.2	UnReg	UnReg	UnReg	UnReg	UnReg	UnReg	UnReg	UnReg	UnReg	UnReg	UnReg	UnReg	UnReg	UnReg	-1.4427e-09
AC022498.1	UnReg	UnReg	UnReg	UnReg	UnReg	UnReg	UnReg	UnReg	UnReg	UnReg	UnReg	UnReg	UnReg	UnReg	-1.4427e-09
AC024257.1	UnReg	UnReg	UnReg	UnReg	UnReg	UnReg	UnReg	UnReg	UnReg	UnReg	UnReg	UnReg	UnReg	UnReg	-1.4427e-09
AC024592.12	UnReg	UnReg	UnReg	UnReg	UnReg	UnReg	UnReg	UnReg	UnReg	UnReg	UnReg	UnReg	UnReg	UnReg	-1.4427e-09
AC024940.1	UnReg	UnReg	UnReg	UnReg	UnReg	UnReg	UnReg	UnReg	UnReg	UnReg	UnReg	UnReg	UnReg	UnReg	-1.4427e-09
AC025262.1	UnReg	UnReg	UnReg	UnReg	UnReg	UnReg	UnReg	UnReg	UnReg	UnReg	UnReg	UnReg	UnReg	UnReg	-1.4427e-09
AC025263.3	UnReg	UnReg	UnReg	UnReg	UnReg	UnReg	UnReg	UnReg	UnReg	UnReg	UnReg	UnReg	UnReg	UnReg	-1.4427e-09
AC027228.1	UnReg	UnReg	UnReg	UnReg	UnReg	UnReg	UnReg	UnReg	UnReg	UnReg	UnReg	UnReg	UnReg	UnReg	-1.4427e-09
AC040160.1	UnReg	UnReg	UnReg	UnReg	UnReg	UnReg	UnReg	UnReg	UnReg	UnReg	UnReg	UnReg	UnReg	UnReg	-1.4427e-09
AC040977.1	UnReg	UnReg	UnReg	UnReg	UnReg	UnReg	UnReg	UnReg	UnReg	UnReg	UnReg	UnReg	UnReg	UnReg	-1.4427e-09
AC068533.7	UnReg	UnReg	UnReg	UnReg	UnReg	UnReg	UnReg	UnReg	UnReg	UnReg	UnReg	UnReg	UnReg	UnReg	-1.4427e-09
AC073333.1	UnReg	UnReg	UnReg	UnReg	UnReg	UnReg	UnReg	UnReg	UnReg	UnReg	UnReg	UnReg	UnReg	UnReg	-1.4427e-09
AC087477.1	UnReg	UnReg	UnReg	UnReg	UnReg	UnReg	UnReg	UnReg	UnReg	UnReg	UnReg	UnReg	UnReg	UnReg	-1.4427e-09
AC092291.2	UnReg	UnReg	UnReg	UnReg	UnReg	UnReg	UnReg	UnReg	UnReg	UnReg	UnReg	UnReg	UnReg	UnReg	-1.4427e-09
AC093157.1	UnReg	UnReg	UnReg	UnReg	UnReg	UnReg	UnReg	UnReg	UnReg	UnReg	UnReg	UnReg	UnReg	UnReg	-1.4427e-09
AC093323.1	UnReg	UnReg	UnReg	UnReg	UnReg	UnReg	UnReg	UnReg	UnReg	UnReg	UnReg	UnReg	UnReg	UnReg	-1.4427e-09
AC106873.4	UnReg	UnReg	UnReg	UnReg	UnReg	UnReg	UnReg	UnReg	UnReg	UnReg	UnReg	UnReg	UnReg	UnReg	-1.4427e-09
AC109829.1	UnReg	UnReg	UnReg	UnReg	UnReg	UnReg	UnReg	UnReg	UnReg	UnReg	UnReg	UnReg	UnReg	UnReg	-1.4427e-09
AC110615.1	UnReg	UnReg	UnReg	UnReg	UnReg	UnReg	UnReg	UnReg	UnReg	UnReg	UnReg	UnReg	UnReg	UnReg	-1.4427e-09
AC114546.1	UnReg	UnReg	UnReg	UnReg	UnReg	UnReg	UnReg	UnReg	UnReg	UnReg	UnReg	UnReg	UnReg	UnReg	-1.4427e-09
AC115618.1	UnReg	UnReg	UnReg	UnReg	UnReg	UnReg	UnReg	UnReg	UnReg	UnReg	UnReg	UnReg	UnReg	UnReg	-1.4427e-09
AC120194.1	UnReg	UnReg	UnReg	UnReg	UnReg	UnReg	UnReg	UnReg	UnReg	UnReg	UnReg	UnReg	UnReg	UnReg	-1.4427e-09
AC131971.1	UnReg	UnReg	UnReg	UnReg	UnReg	UnReg	UnReg	UnReg	UnReg	UnReg	UnReg	UnReg	UnReg	UnReg	-1.4427e-09
AC137932.1	UnReg	UnReg	UnReg	UnReg	UnReg	UnReg	UnReg	UnReg	UnReg	UnReg	UnReg	UnReg	UnReg	UnReg	-1.4427e-09
AC138517.1	UnReg	UnReg	UnReg	UnReg	UnReg	UnReg	UnReg	UnReg	UnReg	UnReg	UnReg	UnReg	UnReg	UnReg	-1.4427e-09
AC139100.2	UnReg	UnReg	UnReg	UnReg	UnReg	UnReg	UnReg	UnReg	UnReg	UnReg	UnReg	UnReg	UnReg	UnReg	-1.4427e-09
AC144568.2	UnReg	UnReg	UnReg	UnReg	UnReg	UnReg	UnReg	UnReg	UnReg	UnReg	UnReg	UnReg	UnReg	UnReg	-1.4427e-09
AC226150.4	UnReg	UnReg	UnReg	UnReg	UnReg	UnReg	UnReg	UnReg	UnReg	UnReg	UnReg	UnReg	UnReg	UnReg	-1.4427e-09
ACACA	UnReg	UnReg	UnReg	UnReg	UnReg	UnReg	UnReg	UnReg	UnReg	UnReg	UnReg	UnReg	UnReg	UnReg	-1.4427e-09
ACAD10	UnReg	UnReg	UnReg	UnReg	UnReg	UnReg	UnReg	UnReg	UnReg	UnReg	UnReg	UnReg	UnReg	UnReg	-1.4427e-09
ACAD9	UnReg	UnReg	UnReg	UnReg	UnReg	UnReg	UnReg	UnReg	UnReg	UnReg	UnReg	UnReg	UnReg	UnReg	-1.4427e-09
ACADVL	UnReg	UnReg	UnReg	UnReg	UnReg	UnReg	UnReg	UnReg	UnReg	UnReg	UnReg	UnReg	UnReg	UnReg	-1.4427e-09
ACAP2	UnReg	UnReg	UnReg	UnReg	UnReg	UnReg	UnReg	UnReg	UnReg	UnReg	UnReg	UnReg	UnReg	UnReg	-1.4427e-09
ACBD3	UnReg	UnReg	UnReg	UnReg	UnReg	UnReg	UnReg	UnReg	UnReg	UnReg	UnReg	UnReg	UnReg	UnReg	-1.4427e-09
ACBD5	UnReg	UnReg	UnReg	UnReg	UnReg	UnReg	UnReg	UnReg	UnReg	UnReg	UnReg	UnReg	UnReg	UnReg	-1.4427e-09
ACD	UnReg	UnReg	UnReg	UnReg	UnReg	UnReg	UnReg	UnReg	UnReg	UnReg	UnReg	UnReg	UnReg	UnReg	-1.4427e-09
ACER3	UnReg	UnReg	UnReg	UnReg	UnReg	UnReg	UnReg	UnReg	UnReg	UnReg	UnReg	UnReg	UnReg	UnReg	-1.4427e-09
ACIN1	UnReg	UnReg	UnReg	UnReg	UnReg	UnReg	UnReg	UnReg	UnReg	UnReg	UnReg	UnReg	UnReg	UnReg	-1.4427e-09
ACOT8	UnReg	UnReg	UnReg	UnReg	UnReg	UnReg	UnReg	UnReg	UnReg	UnReg	UnReg	UnReg	UnReg	UnReg	-1.4427e-09
ACOT9	UnReg	UnReg	UnReg	UnReg	UnReg	UnReg	UnReg	UnReg	UnReg	UnReg	UnReg	UnReg	UnReg	UnReg	-1.4427e-09
ACOX3	UnReg	UnReg	UnReg	UnReg	UnReg	UnReg	UnReg	UnReg	UnReg	UnReg	UnReg	UnReg	UnReg	UnReg	-1.4427e-09
ACP1	UnReg	UnReg	UnReg	UnReg	UnReg	UnReg	UnReg	UnReg	UnReg	UnReg	UnReg	UnReg	UnReg	UnReg	-1.4427e-09
ACP2	UnReg	UnReg	UnReg	UnReg	UnReg	UnReg	UnReg	UnReg	UnReg	UnReg	UnReg	UnReg	UnReg	UnReg	-1.4427e-09
ACP6	UnReg	UnReg	UnReg	UnReg	UnReg	UnReg	UnReg	UnReg	UnReg	UnReg	UnReg	UnReg	UnReg	UnReg	-1.4427e-09
ACRC	UnReg	UnReg	UnReg	UnReg	UnReg	UnReg	UnReg	UnReg	UnReg	UnReg	UnReg	UnReg	UnReg	UnReg	-1.4427e-09
ACSF3	UnReg	UnReg	UnReg	UnReg	UnReg	UnReg	UnReg	UnReg	UnReg	UnReg	UnReg	UnReg	UnReg	UnReg	-1.4427e-09
ACTB	UnReg	UnReg	UnReg	UnReg	UnReg	UnReg	UnReg	UnReg	UnReg	UnReg	UnReg	UnReg	UnReg	UnReg	-1.4427e-09
ACTG1	UnReg	UnReg	UnReg	UnReg	UnReg	UnReg	UnReg	UnReg	UnReg	UnReg	UnReg	UnReg	UnReg	UnReg	-1.4427e-09
ACTN4	UnReg	UnReg	UnReg	UnReg	UnReg	UnReg	UnReg	UnReg	UnReg	UnReg	UnReg	UnReg	UnReg	UnReg	-1.4427e-09
ACTR10	UnReg	UnReg	UnReg	UnReg	UnReg	UnReg	UnReg	UnReg	UnReg	UnReg	UnReg	UnReg	UnReg	UnReg	-1.4427e-09
ACTR1A	UnReg	UnReg	UnReg	UnReg	UnReg	UnReg	UnReg	UnReg	UnReg	UnReg	UnReg	UnReg	UnReg	UnReg	-1.4427e-09
ACTR1B	UnReg	UnReg	UnReg	UnReg	UnReg	UnReg	UnReg	UnReg	UnReg	UnReg	UnReg	UnReg	UnReg	UnReg	-1.4427e-09
ACTR2	UnReg	UnReg	UnReg	UnReg	UnReg	UnReg	UnReg	UnReg	UnReg	UnReg	UnReg	UnReg	UnReg	UnReg	-1.4427e-09
ACTR3	UnReg	UnReg	UnReg	UnReg	UnReg	UnReg	UnReg	UnReg	UnReg	UnReg	UnReg	UnReg	UnReg	UnReg	-1.4427e-09
ACTR3C	UnReg	UnReg	UnReg	UnReg	UnReg	UnReg	UnReg	UnReg	UnReg	UnReg	UnReg	UnReg	UnReg	UnReg	-1.4427e-09
ACTR5	UnReg	UnReg	UnReg	UnReg	UnReg	UnReg	UnReg	UnReg	UnReg	UnReg	UnReg	UnReg	UnReg	UnReg	-1.4427e-09
ACTR6	UnReg	UnReg	UnReg	UnReg	UnReg	UnReg	UnReg	UnReg	UnReg	UnReg	UnReg	UnReg	UnReg	UnReg	-1.4427e-09
ACTR8	UnReg	UnReg	UnReg	UnReg	UnReg	UnReg	UnReg	UnReg	UnReg	UnReg	UnReg	UnReg	UnReg	UnReg	-1.4427e-09
ACVR1	UnReg	UnReg	UnReg	UnReg	UnReg	UnReg	UnReg	UnReg	UnReg	UnReg	UnReg	UnReg	UnReg	UnReg	-1.4427e-09
ACVR1B	UnReg	UnReg	UnReg	UnReg	UnReg	UnReg	UnReg	UnReg	UnReg	UnReg	UnReg	UnReg	UnReg	UnReg	-1.4427e-09
ACVR2B	UnReg	UnReg	UnReg	UnReg	UnReg	UnReg	UnReg	UnReg	UnReg	UnReg	UnReg	UnReg	UnReg	UnReg	-1.4427e-09
ACYP2	UnReg	UnReg	UnReg	UnReg	UnReg	UnReg	UnReg	UnReg	UnReg	UnReg	UnReg	UnReg	UnReg	UnReg	-1.4427e-09
ADAD1	UnReg	UnReg	UnReg	UnReg	UnReg	UnReg	UnReg	UnReg	UnReg	UnReg	UnReg	UnReg	UnReg	UnReg	-1.4427e-09
ADAM10	UnReg	UnReg	UnReg	UnReg	UnReg	UnReg	UnReg	UnReg	UnReg	UnReg	UnReg	UnReg	UnReg	UnReg	-1.4427e-09
ADAM20	UnReg	UnReg	UnReg	UnReg	UnReg	UnReg	UnReg	UnReg	UnReg	UnReg	UnReg	UnReg	UnReg	UnReg	-1.4427e-09
ADAM9	UnReg	UnReg	UnReg	UnReg	UnReg	UnReg	UnReg	UnReg	UnReg	UnReg	UnReg	UnReg	UnReg	UnReg	-1.4427e-09
ADAR	UnReg	UnReg	UnReg	UnReg	UnReg	UnReg	UnReg	UnReg	UnReg	UnReg	UnReg	UnReg	UnReg	UnReg	-1.4427e-09
ADAT1	UnReg	UnReg	UnReg	UnReg	UnReg	UnReg	UnReg	UnReg	UnReg	UnReg	UnReg	UnReg	UnReg	UnReg	-1.4427e-09
ADAT3	UnReg	UnReg	UnReg	UnReg	UnReg	UnReg	UnReg	UnReg	UnReg	UnReg	UnReg	UnReg	UnReg	UnReg	-1.4427e-09
ADCK1	UnReg	UnReg	UnReg	UnReg	UnReg	UnReg	UnReg	UnReg	UnReg	UnReg	UnReg	UnReg	UnReg	UnReg	-1.4427e-09
ADCK4	UnReg	UnReg	UnReg	UnReg	UnReg	UnReg	UnReg	UnReg	UnReg	UnReg	UnReg	UnReg	UnReg	UnReg	-1.4427e-09
ADH1B	Dwn	Dwn	Dwn	Dwn	Dwn	Dwn	Dwn	Dwn	Dwn	Dwn	Dwn	Dwn	Dwn	Dwn	-1.4427e-09
ADH5	UnReg	UnReg	UnReg	UnReg	UnReg	UnReg	UnReg	UnReg	UnReg	UnReg	UnReg	UnReg	UnReg	UnReg	-1.4427e-09
ADIPOR1	UnReg	UnReg	UnReg	UnReg	UnReg	UnReg	UnReg	UnReg	UnReg	UnReg	UnReg	UnReg	UnReg	UnReg	-1.4427e-09
ADNP	UnReg	UnReg	UnReg	UnReg	UnReg	UnReg	UnReg	UnReg	UnReg	UnReg	UnReg	UnReg	UnReg	UnReg	-1.4427e-09
ADNP2	UnReg	UnReg	UnReg	UnReg	UnReg	UnReg	UnReg	UnReg	UnReg	UnReg	UnReg	UnReg	UnReg	UnReg	-1.4427e-09
ADO	UnReg	UnReg	UnReg	UnReg	UnReg	UnReg	UnReg	UnReg	UnReg	UnReg	UnReg	UnReg	UnReg	UnReg	-1.4427e-09
ADPGK	UnReg	UnReg	UnReg	UnReg	UnReg	UnReg	UnReg	UnReg	UnReg	UnReg	UnReg	UnReg	UnReg	UnReg	-1.4427e-09
ADPRHL2	UnReg	UnReg	UnReg	UnReg	UnReg	UnReg	UnReg	UnReg	UnReg	UnReg	UnReg	UnReg	UnReg	UnReg	-1.4427e-09
ADPRM	UnReg	UnReg	UnReg	UnReg	UnReg	UnReg	UnReg	UnReg	UnReg	UnReg	UnReg	UnReg	UnReg	UnReg	-1.4427e-09
ADRBK1	UnReg	UnReg	UnReg	UnReg	UnReg	UnReg	UnReg	UnReg	UnReg	UnReg	UnReg	UnReg	UnReg	UnReg	-1.4427e-09
ADRM1	UnReg	UnReg	UnReg	UnReg	UnReg	UnReg	UnReg	UnReg	UnReg	UnReg	UnReg	UnReg	UnReg	UnReg	-1.4427e-09
ADSL	UnReg	UnReg	UnReg	UnReg	UnReg	UnReg	UnReg	UnReg	UnReg	UnReg	UnReg	UnReg	UnReg	UnReg	-1.4427e-09
ADSS	UnReg	UnReg	UnReg	UnReg	UnReg	UnReg	UnReg	UnReg	UnReg	UnReg	UnReg	UnReg	UnReg	UnReg	-1.4427e-09
AEBP2	UnReg	UnReg	UnReg	UnReg	UnReg	UnReg	UnReg	UnReg	UnReg	UnReg	UnReg	UnReg	UnReg	UnReg	-1.4427e-09
AF196779.12	UnReg	UnReg	UnReg	UnReg	UnReg	UnReg	UnReg	UnReg	UnReg	UnReg	UnReg	UnReg	UnReg	UnReg	-1.4427e-09
AFF4	UnReg	UnReg	UnReg	UnReg	UnReg	UnReg	UnReg	UnReg	UnReg	UnReg	UnReg	UnReg	UnReg	UnReg	-1.4427e-09
AFG3L2	UnReg	UnReg	UnReg	UnReg	UnReg	UnReg	UnReg	UnReg	UnReg	UnReg	UnReg	UnReg	UnReg	UnReg	-1.4427e-09
AGA	UnReg	UnReg	UnReg	UnReg	UnReg	UnReg	UnReg	UnReg	UnReg	UnReg	UnReg	UnReg	UnReg	UnReg	-1.4427e-09
AGAP3	UnReg	UnReg	UnReg	UnReg	UnReg	UnReg	UnReg	UnReg	UnReg	UnReg	UnReg	UnReg	UnReg	UnReg	-1.4427e-09
AGAP4	UnReg	UnReg	UnReg	UnReg	UnReg	UnReg	UnReg	UnReg	UnReg	UnReg	UnReg	UnReg	UnReg	UnReg	-1.4427e-09
AGAP5	UnReg	UnReg	UnReg	UnReg	UnReg	UnReg	UnReg	UnReg	UnReg	UnReg	UnReg	UnReg	UnReg	UnReg	-1.4427e-09
AGAP7	UnReg	UnReg	UnReg	UnReg	UnReg	UnReg	UnReg	UnReg	UnReg	UnReg	UnReg	UnReg	UnReg	UnReg	-1.4427e-09
AGFG1	UnReg	UnReg	UnReg	UnReg	UnReg	UnReg	UnReg	UnReg	UnReg	UnReg	UnReg	UnReg	UnReg	UnReg	-1.4427e-09
AGGF1	UnReg	UnReg	UnReg	UnReg	UnReg	UnReg	UnReg	UnReg	UnReg	UnReg	UnReg	UnReg	UnReg	UnReg	-1.4427e-09
AGK	UnReg	UnReg	UnReg	UnReg	UnReg	UnReg	UnReg	UnReg	UnReg	UnReg	UnReg	UnReg	UnReg	UnReg	-1.4427e-09
AGO3	UnReg	UnReg	UnReg	UnReg	UnReg	UnReg	UnReg	UnReg	UnReg	UnReg	UnReg	UnReg	UnReg	UnReg	-1.4427e-09
AGO4	UnReg	UnReg	UnReg	UnReg	UnReg	UnReg	UnReg	UnReg	UnReg	UnReg	UnReg	UnReg	UnReg	UnReg	-1.4427e-09
AGPAT1	UnReg	UnReg	UnReg	UnReg	UnReg	UnReg	UnReg	UnReg	UnReg	UnReg	UnReg	UnReg	UnReg	UnReg	-1.4427e-09
AGPAT3	UnReg	UnReg	UnReg	UnReg	UnReg	UnReg	UnReg	UnReg	UnReg	UnReg	UnReg	UnReg	UnReg	UnReg	-1.4427e-09
AGPAT5	UnReg	UnReg	UnReg	UnReg	UnReg	UnReg	UnReg	UnReg	UnReg	UnReg	UnReg	UnReg	UnReg	UnReg	-1.4427e-09
AGPAT6	UnReg	UnReg	UnReg	UnReg	UnReg	UnReg	UnReg	UnReg	UnReg	UnReg	UnReg	UnReg	UnReg	UnReg	-1.4427e-09
AHCTF1	UnReg	UnReg	UnReg	UnReg	UnReg	UnReg	UnReg	UnReg	UnReg	UnReg	UnReg	UnReg	UnReg	UnReg	-1.4427e-09
AHCYL1	UnReg	UnReg	UnReg	UnReg	UnReg	UnReg	UnReg	UnReg	UnReg	UnReg	UnReg	UnReg	UnReg	UnReg	-1.4427e-09
AHSA1	UnReg	UnReg	UnReg	UnReg	UnReg	UnReg	UnReg	UnReg	UnReg	UnReg	UnReg	UnReg	UnReg	UnReg	-1.4427e-09
AIMP1	UnReg	UnReg	UnReg	UnReg	UnReg	UnReg	UnReg	UnReg	UnReg	UnReg	UnReg	UnReg	UnReg	UnReg	-1.4427e-09
AIP	UnReg	UnReg	UnReg	UnReg	UnReg	UnReg	UnReg	UnReg	UnReg	UnReg	UnReg	UnReg	UnReg	UnReg	-1.4427e-09
AK2	UnReg	UnReg	UnReg	UnReg	UnReg	UnReg	UnReg	UnReg	UnReg	UnReg	UnReg	UnReg	UnReg	UnReg	-1.4427e-09
AKAP1	UnReg	UnReg	UnReg	UnReg	UnReg	UnReg	UnReg	UnReg	UnReg	UnReg	UnReg	UnReg	UnReg	UnReg	-1.4427e-09
AKAP10	UnReg	UnReg	UnReg	UnReg	UnReg	UnReg	UnReg	UnReg	UnReg	UnReg	UnReg	UnReg	UnReg	UnReg	-1.4427e-09
AKAP17A	UnReg	UnReg	UnReg	UnReg	UnReg	UnReg	UnReg	UnReg	UnReg	UnReg	UnReg	UnReg	UnReg	UnReg	-1.4427e-09
AKAP8	UnReg	UnReg	UnReg	UnReg	UnReg	UnReg	UnReg	UnReg	UnReg	UnReg	UnReg	UnReg	UnReg	UnReg	-1.4427e-09
AKAP8L	UnReg	UnReg	UnReg	UnReg	UnReg	UnReg	UnReg	UnReg	UnReg	UnReg	UnReg	UnReg	UnReg	UnReg	-1.4427e-09
AKIRIN2	UnReg	UnReg	UnReg	UnReg	UnReg	UnReg	UnReg	UnReg	UnReg	UnReg	UnReg	UnReg	UnReg	UnReg	-1.4427e-09
AKT1	UnReg	UnReg	UnReg	UnReg	UnReg	UnReg	UnReg	UnReg	UnReg	UnReg	UnReg	UnReg	UnReg	UnReg	-1.4427e-09
AKT1S1	UnReg	UnReg	UnReg	UnReg	UnReg	UnReg	UnReg	UnReg	UnReg	UnReg	UnReg	UnReg	UnReg	UnReg	-1.4427e-09
AKT2	UnReg	UnReg	UnReg	UnReg	UnReg	UnReg	UnReg	UnReg	UnReg	UnReg	UnReg	UnReg	UnReg	UnReg	-1.4427e-09
AL021920.2	UnReg	UnReg	UnReg	UnReg	UnReg	UnReg	UnReg	UnReg	UnReg	UnReg	UnReg	UnReg	UnReg	UnReg	-1.4427e-09
AL049829.1	UnReg	UnReg	UnReg	UnReg	UnReg	UnReg	UnReg	UnReg	UnReg	UnReg	UnReg	UnReg	UnReg	UnReg	-1.4427e-09
AL117190.2	UnReg	UnReg	UnReg	UnReg	UnReg	UnReg	UnReg	UnReg	UnReg	UnReg	UnReg	UnReg	UnReg	UnReg	-1.4427e-09
AL117190.3	UnReg	UnReg	UnReg	UnReg	UnReg	UnReg	UnReg	UnReg	UnReg	UnReg	UnReg	UnReg	UnReg	UnReg	-1.4427e-09
AL132989.1	UnReg	UnReg	UnReg	UnReg	UnReg	UnReg	UnReg	UnReg	UnReg	UnReg	UnReg	UnReg	UnReg	UnReg	-1.4427e-09
AL133262.1	UnReg	UnReg	UnReg	UnReg	UnReg	UnReg	UnReg	UnReg	UnReg	UnReg	UnReg	UnReg	UnReg	UnReg	-1.4427e-09
AL133318.1	UnReg	UnReg	UnReg	UnReg	UnReg	UnReg	UnReg	UnReg	UnReg	UnReg	UnReg	UnReg	UnReg	UnReg	-1.4427e-09
AL136376.1	UnReg	UnReg	UnReg	UnReg	UnReg	UnReg	UnReg	UnReg	UnReg	UnReg	UnReg	UnReg	UnReg	UnReg	-1.4427e-09
AL136531.1	UnReg	UnReg	UnReg	UnReg	UnReg	UnReg	UnReg	UnReg	UnReg	UnReg	UnReg	UnReg	UnReg	UnReg	-1.4427e-09
AL138764.1	UnReg	UnReg	UnReg	UnReg	UnReg	UnReg	UnReg	UnReg	UnReg	UnReg	UnReg	UnReg	UnReg	UnReg	-1.4427e-09
AL162431.1	UnReg	UnReg	UnReg	UnReg	UnReg	UnReg	UnReg	UnReg	UnReg	UnReg	UnReg	UnReg	UnReg	UnReg	-1.4427e-09
AL354808.2	UnReg	UnReg	UnReg	UnReg	UnReg	UnReg	UnReg	UnReg	UnReg	UnReg	UnReg	UnReg	UnReg	UnReg	-1.4427e-09
AL355490.1	UnReg	UnReg	UnReg	UnReg	UnReg	UnReg	UnReg	UnReg	UnReg	UnReg	UnReg	UnReg	UnReg	UnReg	-1.4427e-09
AL356356.1	UnReg	UnReg	UnReg	UnReg	UnReg	UnReg	UnReg	UnReg	UnReg	UnReg	UnReg	UnReg	UnReg	UnReg	-1.4427e-09
AL358813.2	UnReg	UnReg	UnReg	UnReg	UnReg	UnReg	UnReg	UnReg	UnReg	UnReg	UnReg	UnReg	UnReg	UnReg	-1.4427e-09
AL359091.2	UnReg	UnReg	UnReg	UnReg	UnReg	UnReg	UnReg	UnReg	UnReg	UnReg	UnReg	UnReg	UnReg	UnReg	-1.4427e-09
AL359693.1	UnReg	UnReg	UnReg	UnReg	UnReg	UnReg	UnReg	UnReg	UnReg	UnReg	UnReg	UnReg	UnReg	UnReg	-1.4427e-09
AL359736.1	UnReg	UnReg	UnReg	UnReg	UnReg	UnReg	UnReg	UnReg	UnReg	UnReg	UnReg	UnReg	UnReg	UnReg	-1.4427e-09
AL359878.1	UnReg	UnReg	UnReg	UnReg	UnReg	UnReg	UnReg	UnReg	UnReg	UnReg	UnReg	UnReg	UnReg	UnReg	-1.4427e-09
AL441883.1	UnReg	UnReg	UnReg	UnReg	UnReg	UnReg	UnReg	UnReg	UnReg	UnReg	UnReg	UnReg	UnReg	UnReg	-1.4427e-09
AL513478.1	UnReg	UnReg	UnReg	UnReg	UnReg	UnReg	UnReg	UnReg	UnReg	UnReg	UnReg	UnReg	UnReg	UnReg	-1.4427e-09
AL583828.1	UnReg	UnReg	UnReg	UnReg	UnReg	UnReg	UnReg	UnReg	UnReg	UnReg	UnReg	UnReg	UnReg	UnReg	-1.4427e-09
AL590235.1	UnReg	UnReg	UnReg	UnReg	UnReg	UnReg	UnReg	UnReg	UnReg	UnReg	UnReg	UnReg	UnReg	UnReg	-1.4427e-09
AL590452.1	UnReg	UnReg	UnReg	UnReg	UnReg	UnReg	UnReg	UnReg	UnReg	UnReg	UnReg	UnReg	UnReg	UnReg	-1.4427e-09
AL590714.1	UnReg	UnReg	UnReg	UnReg	UnReg	UnReg	UnReg	UnReg	UnReg	UnReg	UnReg	UnReg	UnReg	UnReg	-1.4427e-09
AL590822.2	UnReg	UnReg	UnReg	UnReg	UnReg	UnReg	UnReg	UnReg	UnReg	UnReg	UnReg	UnReg	UnReg	UnReg	-1.4427e-09
AL592284.1	UnReg	UnReg	UnReg	UnReg	UnReg	UnReg	UnReg	UnReg	UnReg	UnReg	UnReg	UnReg	UnReg	UnReg	-1.4427e-09
AL627171.2	UnReg	UnReg	UnReg	UnReg	UnReg	UnReg	UnReg	UnReg	UnReg	UnReg	UnReg	UnReg	UnReg	UnReg	-1.4427e-09
AL627309.1	UnReg	UnReg	UnReg	UnReg	UnReg	UnReg	UnReg	UnReg	UnReg	UnReg	UnReg	UnReg	UnReg	UnReg	-1.4427e-09
AL645608.1	UnReg	UnReg	UnReg	UnReg	UnReg	UnReg	UnReg	UnReg	UnReg	UnReg	UnReg	UnReg	UnReg	UnReg	-1.4427e-09
AL645728.1	UnReg	UnReg	UnReg	UnReg	UnReg	UnReg	UnReg	UnReg	UnReg	UnReg	UnReg	UnReg	UnReg	UnReg	-1.4427e-09
ALDH16A1	UnReg	UnReg	UnReg	UnReg	UnReg	UnReg	UnReg	UnReg	UnReg	UnReg	UnReg	UnReg	UnReg	UnReg	-1.4427e-09
ALG1	UnReg	UnReg	UnReg	UnReg	UnReg	UnReg	UnReg	UnReg	UnReg	UnReg	UnReg	UnReg	UnReg	UnReg	-1.4427e-09
ALG11	UnReg	UnReg	UnReg	UnReg	UnReg	UnReg	UnReg	UnReg	UnReg	UnReg	UnReg	UnReg	UnReg	UnReg	-1.4427e-09
ALG12	UnReg	UnReg	UnReg	UnReg	UnReg	UnReg	UnReg	UnReg	UnReg	UnReg	UnReg	UnReg	UnReg	UnReg	-1.4427e-09
ALG13	UnReg	UnReg	UnReg	UnReg	UnReg	UnReg	UnReg	UnReg	UnReg	UnReg	UnReg	UnReg	UnReg	UnReg	-1.4427e-09
ALG14	UnReg	UnReg	UnReg	UnReg	UnReg	UnReg	UnReg	UnReg	UnReg	UnReg	UnReg	UnReg	UnReg	UnReg	-1.4427e-09
ALG2	UnReg	UnReg	UnReg	UnReg	UnReg	UnReg	UnReg	UnReg	UnReg	UnReg	UnReg	UnReg	UnReg	UnReg	-1.4427e-09
ALG5	UnReg	UnReg	UnReg	UnReg	UnReg	UnReg	UnReg	UnReg	UnReg	UnReg	UnReg	UnReg	UnReg	UnReg	-1.4427e-09
ALG6	UnReg	UnReg	UnReg	UnReg	UnReg	UnReg	UnReg	UnReg	UnReg	UnReg	UnReg	UnReg	UnReg	UnReg	-1.4427e-09
ALG8	UnReg	UnReg	UnReg	UnReg	UnReg	UnReg	UnReg	UnReg	UnReg	UnReg	UnReg	UnReg	UnReg	UnReg	-1.4427e-09
ALG9	UnReg	UnReg	UnReg	UnReg	UnReg	UnReg	UnReg	UnReg	UnReg	UnReg	UnReg	UnReg	UnReg	UnReg	-1.4427e-09
ALKBH1	UnReg	UnReg	UnReg	UnReg	UnReg	UnReg	UnReg	UnReg	UnReg	UnReg	UnReg	UnReg	UnReg	UnReg	-1.4427e-09
ALKBH4	UnReg	UnReg	UnReg	UnReg	UnReg	UnReg	UnReg	UnReg	UnReg	UnReg	UnReg	UnReg	UnReg	UnReg	-1.4427e-09
ALKBH5	UnReg	UnReg	UnReg	UnReg	UnReg	UnReg	UnReg	UnReg	UnReg	UnReg	UnReg	UnReg	UnReg	UnReg	-1.4427e-09
ALKBH6	UnReg	UnReg	UnReg	UnReg	UnReg	UnReg	UnReg	UnReg	UnReg	UnReg	UnReg	UnReg	UnReg	UnReg	-1.4427e-09
ALKBH7	UnReg	UnReg	UnReg	UnReg	UnReg	UnReg	UnReg	UnReg	UnReg	UnReg	UnReg	UnReg	UnReg	UnReg	-1.4427e-09
ALKBH8	UnReg	UnReg	UnReg	UnReg	UnReg	UnReg	UnReg	UnReg	UnReg	UnReg	UnReg	UnReg	UnReg	UnReg	-1.4427e-09
ALMS1	UnReg	UnReg	UnReg	UnReg	UnReg	UnReg	UnReg	UnReg	UnReg	UnReg	UnReg	UnReg	UnReg	UnReg	-1.4427e-09
ALPK1	UnReg	UnReg	UnReg	UnReg	UnReg	UnReg	UnReg	UnReg	UnReg	UnReg	UnReg	UnReg	UnReg	UnReg	-1.4427e-09
ALS2	UnReg	UnReg	UnReg	UnReg	UnReg	UnReg	UnReg	UnReg	UnReg	UnReg	UnReg	UnReg	UnReg	UnReg	-1.4427e-09
AMBRA1	UnReg	UnReg	UnReg	UnReg	UnReg	UnReg	UnReg	UnReg	UnReg	UnReg	UnReg	UnReg	UnReg	UnReg	-1.4427e-09
AMER1	UnReg	UnReg	UnReg	UnReg	UnReg	UnReg	UnReg	UnReg	UnReg	UnReg	UnReg	UnReg	UnReg	UnReg	-1.4427e-09
AMMECR1L	UnReg	UnReg	UnReg	UnReg	UnReg	UnReg	UnReg	UnReg	UnReg	UnReg	UnReg	UnReg	UnReg	UnReg	-1.4427e-09
AMZ2	UnReg	UnReg	UnReg	UnReg	UnReg	UnReg	UnReg	UnReg	UnReg	UnReg	UnReg	UnReg	UnReg	UnReg	-1.4427e-09
ANAPC1	UnReg	UnReg	UnReg	UnReg	UnReg	UnReg	UnReg	UnReg	UnReg	UnReg	UnReg	UnReg	UnReg	UnReg	-1.4427e-09
ANAPC10	UnReg	UnReg	UnReg	UnReg	UnReg	UnReg	UnReg	UnReg	UnReg	UnReg	UnReg	UnReg	UnReg	UnReg	-1.4427e-09
ANAPC13	UnReg	UnReg	UnReg	UnReg	UnReg	UnReg	UnReg	UnReg	UnReg	UnReg	UnReg	UnReg	UnReg	UnReg	-1.4427e-09
ANAPC15	UnReg	UnReg	UnReg	UnReg	UnReg	UnReg	UnReg	UnReg	UnReg	UnReg	UnReg	UnReg	UnReg	UnReg	-1.4427e-09
ANAPC16	UnReg	UnReg	UnReg	UnReg	UnReg	UnReg	UnReg	UnReg	UnReg	UnReg	UnReg	UnReg	UnReg	UnReg	-1.4427e-09
ANAPC2	UnReg	UnReg	UnReg	UnReg	UnReg	UnReg	UnReg	UnReg	UnReg	UnReg	UnReg	UnReg	UnReg	UnReg	-1.4427e-09
ANAPC5	UnReg	UnReg	UnReg	UnReg	UnReg	UnReg	UnReg	UnReg	UnReg	UnReg	UnReg	UnReg	UnReg	UnReg	-1.4427e-09
ANGEL1	UnReg	UnReg	UnReg	UnReg	UnReg	UnReg	UnReg	UnReg	UnReg	UnReg	UnReg	UnReg	UnReg	UnReg	-1.4427e-09
ANGEL2	UnReg	UnReg	UnReg	UnReg	UnReg	UnReg	UnReg	UnReg	UnReg	UnReg	UnReg	UnReg	UnReg	UnReg	-1.4427e-09
ANKFY1	UnReg	UnReg	UnReg	UnReg	UnReg	UnReg	UnReg	UnReg	UnReg	UnReg	UnReg	UnReg	UnReg	UnReg	-1.4427e-09
ANKHD1	UnReg	UnReg	UnReg	UnReg	UnReg	UnReg	UnReg	UnReg	UnReg	UnReg	UnReg	UnReg	UnReg	UnReg	-1.4427e-09
ANKLE2	UnReg	UnReg	UnReg	UnReg	UnReg	UnReg	UnReg	UnReg	UnReg	UnReg	UnReg	UnReg	UnReg	UnReg	-1.4427e-09
ANKMY1	UnReg	UnReg	UnReg	UnReg	UnReg	UnReg	UnReg	UnReg	UnReg	UnReg	UnReg	UnReg	UnReg	UnReg	-1.4427e-09
ANKMY2	UnReg	UnReg	UnReg	UnReg	UnReg	UnReg	UnReg	UnReg	UnReg	UnReg	UnReg	UnReg	UnReg	UnReg	-1.4427e-09
ANKRD10	UnReg	UnReg	UnReg	UnReg	UnReg	UnReg	UnReg	UnReg	UnReg	UnReg	UnReg	UnReg	UnReg	UnReg	-1.4427e-09
ANKRD11	UnReg	UnReg	UnReg	UnReg	UnReg	UnReg	UnReg	UnReg	UnReg	UnReg	UnReg	UnReg	UnReg	UnReg	-1.4427e-09
ANKRD13A	UnReg	UnReg	UnReg	UnReg	UnReg	UnReg	UnReg	UnReg	UnReg	UnReg	UnReg	UnReg	UnReg	UnReg	-1.4427e-09
ANKRD13C	UnReg	UnReg	UnReg	UnReg	UnReg	UnReg	UnReg	UnReg	UnReg	UnReg	UnReg	UnReg	UnReg	UnReg	-1.4427e-09
ANKRD13D	UnReg	UnReg	UnReg	UnReg	UnReg	UnReg	UnReg	UnReg	UnReg	UnReg	UnReg	UnReg	UnReg	UnReg	-1.4427e-09
ANKRD16	UnReg	UnReg	UnReg	UnReg	UnReg	UnReg	UnReg	UnReg	UnReg	UnReg	UnReg	UnReg	UnReg	UnReg	-1.4427e-09
ANKRD17	UnReg	UnReg	UnReg	UnReg	UnReg	UnReg	UnReg	UnReg	UnReg	UnReg	UnReg	UnReg	UnReg	UnReg	-1.4427e-09
ANKRD26	UnReg	UnReg	UnReg	UnReg	UnReg	UnReg	UnReg	UnReg	UnReg	UnReg	UnReg	UnReg	UnReg	UnReg	-1.4427e-09
ANKRD28	UnReg	UnReg	UnReg	UnReg	UnReg	UnReg	UnReg	UnReg	UnReg	UnReg	UnReg	UnReg	UnReg	UnReg	-1.4427e-09
ANKRD32	UnReg	UnReg	UnReg	UnReg	UnReg	UnReg	UnReg	UnReg	UnReg	UnReg	UnReg	UnReg	UnReg	UnReg	-1.4427e-09
ANKRD33	UnReg	UnReg	UnReg	UnReg	UnReg	UnReg	UnReg	UnReg	UnReg	UnReg	UnReg	UnReg	UnReg	UnReg	-1.4427e-09
ANKRD36	UnReg	UnReg	UnReg	UnReg	UnReg	UnReg	UnReg	UnReg	UnReg	UnReg	UnReg	UnReg	UnReg	UnReg	-1.4427e-09
ANKRD39	UnReg	UnReg	UnReg	UnReg	UnReg	UnReg	UnReg	UnReg	UnReg	UnReg	UnReg	UnReg	UnReg	UnReg	-1.4427e-09
ANKRD42	UnReg	UnReg	UnReg	UnReg	UnReg	UnReg	UnReg	UnReg	UnReg	UnReg	UnReg	UnReg	UnReg	UnReg	-1.4427e-09
ANKRD49	UnReg	UnReg	UnReg	UnReg	UnReg	UnReg	UnReg	UnReg	UnReg	UnReg	UnReg	UnReg	UnReg	UnReg	-1.4427e-09
ANKRD50	UnReg	UnReg	UnReg	UnReg	UnReg	UnReg	UnReg	UnReg	UnReg	UnReg	UnReg	UnReg	UnReg	UnReg	-1.4427e-09
ANKRD54	UnReg	UnReg	UnReg	UnReg	UnReg	UnReg	UnReg	UnReg	UnReg	UnReg	UnReg	UnReg	UnReg	UnReg	-1.4427e-09
ANKS6	UnReg	UnReg	UnReg	UnReg	UnReg	UnReg	UnReg	UnReg	UnReg	UnReg	UnReg	UnReg	UnReg	UnReg	-1.4427e-09
ANP32A	UnReg	UnReg	UnReg	UnReg	UnReg	UnReg	UnReg	UnReg	UnReg	UnReg	UnReg	UnReg	UnReg	UnReg	-1.4427e-09
ANP32B	UnReg	UnReg	UnReg	UnReg	UnReg	UnReg	UnReg	UnReg	UnReg	UnReg	UnReg	UnReg	UnReg	UnReg	-1.4427e-09
ANP32D	UnReg	UnReg	UnReg	UnReg	UnReg	UnReg	UnReg	UnReg	UnReg	UnReg	UnReg	UnReg	UnReg	UnReg	-1.4427e-09
ANXA11	UnReg	UnReg	UnReg	UnReg	UnReg	UnReg	UnReg	UnReg	UnReg	UnReg	UnReg	UnReg	UnReg	UnReg	-1.4427e-09
ANXA7	UnReg	UnReg	UnReg	UnReg	UnReg	UnReg	UnReg	UnReg	UnReg	UnReg	UnReg	UnReg	UnReg	UnReg	-1.4427e-09
AP000304.12	UnReg	UnReg	UnReg	UnReg	UnReg	UnReg	UnReg	UnReg	UnReg	UnReg	UnReg	UnReg	UnReg	UnReg	-1.4427e-09
AP000349.1	UnReg	UnReg	UnReg	UnReg	UnReg	UnReg	UnReg	UnReg	UnReg	UnReg	UnReg	UnReg	UnReg	UnReg	-1.4427e-09
AP000679.2	UnReg	UnReg	UnReg	UnReg	UnReg	UnReg	UnReg	UnReg	UnReg	UnReg	UnReg	UnReg	UnReg	UnReg	-1.4427e-09
AP000721.4	UnReg	UnReg	UnReg	UnReg	UnReg	UnReg	UnReg	UnReg	UnReg	UnReg	UnReg	UnReg	UnReg	UnReg	-1.4427e-09
AP001350.1	UnReg	UnReg	UnReg	UnReg	UnReg	UnReg	UnReg	UnReg	UnReg	UnReg	UnReg	UnReg	UnReg	UnReg	-1.4427e-09
AP001421.1	UnReg	UnReg	UnReg	UnReg	UnReg	UnReg	UnReg	UnReg	UnReg	UnReg	UnReg	UnReg	UnReg	UnReg	-1.4427e-09
AP001579.1	UnReg	UnReg	UnReg	UnReg	UnReg	UnReg	UnReg	UnReg	UnReg	UnReg	UnReg	UnReg	UnReg	UnReg	-1.4427e-09
AP002884.2	UnReg	UnReg	UnReg	UnReg	UnReg	UnReg	UnReg	UnReg	UnReg	UnReg	UnReg	UnReg	UnReg	UnReg	-1.4427e-09
AP003068.6	UnReg	UnReg	UnReg	UnReg	UnReg	UnReg	UnReg	UnReg	UnReg	UnReg	UnReg	UnReg	UnReg	UnReg	-1.4427e-09
AP003733.1	UnReg	UnReg	UnReg	UnReg	UnReg	UnReg	UnReg	UnReg	UnReg	UnReg	UnReg	UnReg	UnReg	UnReg	-1.4427e-09
AP006621.5	UnReg	UnReg	UnReg	UnReg	UnReg	UnReg	UnReg	UnReg	UnReg	UnReg	UnReg	UnReg	UnReg	UnReg	-1.4427e-09
AP1AR	UnReg	UnReg	UnReg	UnReg	UnReg	UnReg	UnReg	UnReg	UnReg	UnReg	UnReg	UnReg	UnReg	UnReg	-1.4427e-09
AP1B1	UnReg	UnReg	UnReg	UnReg	UnReg	UnReg	UnReg	UnReg	UnReg	UnReg	UnReg	UnReg	UnReg	UnReg	-1.4427e-09
AP1G1	UnReg	UnReg	UnReg	UnReg	UnReg	UnReg	UnReg	UnReg	UnReg	UnReg	UnReg	UnReg	UnReg	UnReg	-1.4427e-09
AP1M1	UnReg	UnReg	UnReg	UnReg	UnReg	UnReg	UnReg	UnReg	UnReg	UnReg	UnReg	UnReg	UnReg	UnReg	-1.4427e-09
AP2A1	UnReg	UnReg	UnReg	UnReg	UnReg	UnReg	UnReg	UnReg	UnReg	UnReg	UnReg	UnReg	UnReg	UnReg	-1.4427e-09
AP2A2	UnReg	UnReg	UnReg	UnReg	UnReg	UnReg	UnReg	UnReg	UnReg	UnReg	UnReg	UnReg	UnReg	UnReg	-1.4427e-09
AP2B1	UnReg	UnReg	UnReg	UnReg	UnReg	UnReg	UnReg	UnReg	UnReg	UnReg	UnReg	UnReg	UnReg	UnReg	-1.4427e-09
AP2M1	UnReg	UnReg	UnReg	UnReg	UnReg	UnReg	UnReg	UnReg	UnReg	UnReg	UnReg	UnReg	UnReg	UnReg	-1.4427e-09
AP3B1	UnReg	UnReg	UnReg	UnReg	UnReg	UnReg	UnReg	UnReg	UnReg	UnReg	UnReg	UnReg	UnReg	UnReg	-1.4427e-09
AP3D1	UnReg	UnReg	UnReg	UnReg	UnReg	UnReg	UnReg	UnReg	UnReg	UnReg	UnReg	UnReg	UnReg	UnReg	-1.4427e-09
AP3M2	UnReg	UnReg	UnReg	UnReg	UnReg	UnReg	UnReg	UnReg	UnReg	UnReg	UnReg	UnReg	UnReg	UnReg	-1.4427e-09
AP3S1	UnReg	UnReg	UnReg	UnReg	UnReg	UnReg	UnReg	UnReg	UnReg	UnReg	UnReg	UnReg	UnReg	UnReg	-1.4427e-09
AP4B1	UnReg	UnReg	UnReg	UnReg	UnReg	UnReg	UnReg	UnReg	UnReg	UnReg	UnReg	UnReg	UnReg	UnReg	-1.4427e-09
AP4E1	UnReg	UnReg	UnReg	UnReg	UnReg	UnReg	UnReg	UnReg	UnReg	UnReg	UnReg	UnReg	UnReg	UnReg	-1.4427e-09
AP4M1	UnReg	UnReg	UnReg	UnReg	UnReg	UnReg	UnReg	UnReg	UnReg	UnReg	UnReg	UnReg	UnReg	UnReg	-1.4427e-09
AP4S1	UnReg	UnReg	UnReg	UnReg	UnReg	UnReg	UnReg	UnReg	UnReg	UnReg	UnReg	UnReg	UnReg	UnReg	-1.4427e-09
AP5B1	UnReg	UnReg	UnReg	UnReg	UnReg	UnReg	UnReg	UnReg	UnReg	UnReg	UnReg	UnReg	UnReg	UnReg	-1.4427e-09
AP5M1	UnReg	UnReg	UnReg	UnReg	UnReg	UnReg	UnReg	UnReg	UnReg	UnReg	UnReg	UnReg	UnReg	UnReg	-1.4427e-09
AP5S1	UnReg	UnReg	UnReg	UnReg	UnReg	UnReg	UnReg	UnReg	UnReg	UnReg	UnReg	UnReg	UnReg	UnReg	-1.4427e-09
APAF1	UnReg	UnReg	UnReg	UnReg	UnReg	UnReg	UnReg	UnReg	UnReg	UnReg	UnReg	UnReg	UnReg	UnReg	-1.4427e-09
APBA3	UnReg	UnReg	UnReg	UnReg	UnReg	UnReg	UnReg	UnReg	UnReg	UnReg	UnReg	UnReg	UnReg	UnReg	-1.4427e-09
APBB3	UnReg	UnReg	UnReg	UnReg	UnReg	UnReg	UnReg	UnReg	UnReg	UnReg	UnReg	UnReg	UnReg	UnReg	-1.4427e-09
APC	UnReg	UnReg	UnReg	UnReg	UnReg	UnReg	UnReg	UnReg	UnReg	UnReg	UnReg	UnReg	UnReg	UnReg	-1.4427e-09
APEX1	UnReg	UnReg	UnReg	UnReg	UnReg	UnReg	UnReg	UnReg	UnReg	UnReg	UnReg	UnReg	UnReg	UnReg	-1.4427e-09
APEX2	UnReg	UnReg	UnReg	UnReg	UnReg	UnReg	UnReg	UnReg	UnReg	UnReg	UnReg	UnReg	UnReg	UnReg	-1.4427e-09
APH1A	UnReg	UnReg	UnReg	UnReg	UnReg	UnReg	UnReg	UnReg	UnReg	UnReg	UnReg	UnReg	UnReg	UnReg	-1.4427e-09
API5	UnReg	UnReg	UnReg	UnReg	UnReg	UnReg	UnReg	UnReg	UnReg	UnReg	UnReg	UnReg	UnReg	UnReg	-1.4427e-09
APIP	UnReg	UnReg	UnReg	UnReg	UnReg	UnReg	UnReg	UnReg	UnReg	UnReg	UnReg	UnReg	UnReg	UnReg	-1.4427e-09
APMAP	UnReg	UnReg	UnReg	UnReg	UnReg	UnReg	UnReg	UnReg	UnReg	UnReg	UnReg	UnReg	UnReg	UnReg	-1.4427e-09
APOPT1	UnReg	UnReg	UnReg	UnReg	UnReg	UnReg	UnReg	UnReg	UnReg	UnReg	UnReg	UnReg	UnReg	UnReg	-1.4427e-09
APP	UnReg	UnReg	UnReg	UnReg	UnReg	UnReg	UnReg	UnReg	UnReg	UnReg	UnReg	UnReg	UnReg	UnReg	-1.4427e-09
APPL1	UnReg	UnReg	UnReg	UnReg	UnReg	UnReg	UnReg	UnReg	UnReg	UnReg	UnReg	UnReg	UnReg	UnReg	-1.4427e-09
APRT	UnReg	UnReg	UnReg	UnReg	UnReg	UnReg	UnReg	UnReg	UnReg	UnReg	UnReg	UnReg	UnReg	UnReg	-1.4427e-09
APTX	UnReg	UnReg	UnReg	UnReg	UnReg	UnReg	UnReg	UnReg	UnReg	UnReg	UnReg	UnReg	UnReg	UnReg	-1.4427e-09
AQR	UnReg	UnReg	UnReg	UnReg	UnReg	UnReg	UnReg	UnReg	UnReg	UnReg	UnReg	UnReg	UnReg	UnReg	-1.4427e-09
ARAF	UnReg	UnReg	UnReg	UnReg	UnReg	UnReg	UnReg	UnReg	UnReg	UnReg	UnReg	UnReg	UnReg	UnReg	-1.4427e-09
ARCN1	UnReg	UnReg	UnReg	UnReg	UnReg	UnReg	UnReg	UnReg	UnReg	UnReg	UnReg	UnReg	UnReg	UnReg	-1.4427e-09
ARF1	UnReg	UnReg	UnReg	UnReg	UnReg	UnReg	UnReg	UnReg	UnReg	UnReg	UnReg	UnReg	UnReg	UnReg	-1.4427e-09
ARF3	UnReg	UnReg	UnReg	UnReg	UnReg	UnReg	UnReg	UnReg	UnReg	UnReg	UnReg	UnReg	UnReg	UnReg	-1.4427e-09
ARF4	UnReg	UnReg	UnReg	UnReg	UnReg	UnReg	UnReg	UnReg	UnReg	UnReg	UnReg	UnReg	UnReg	UnReg	-1.4427e-09
ARF5	UnReg	UnReg	UnReg	UnReg	UnReg	UnReg	UnReg	UnReg	UnReg	UnReg	UnReg	UnReg	UnReg	UnReg	-1.4427e-09
ARF6	UnReg	UnReg	UnReg	UnReg	UnReg	UnReg	UnReg	UnReg	UnReg	UnReg	UnReg	UnReg	UnReg	UnReg	-1.4427e-09
ARFGAP2	UnReg	UnReg	UnReg	UnReg	UnReg	UnReg	UnReg	UnReg	UnReg	UnReg	UnReg	UnReg	UnReg	UnReg	-1.4427e-09
ARFGAP3	UnReg	UnReg	UnReg	UnReg	UnReg	UnReg	UnReg	UnReg	UnReg	UnReg	UnReg	UnReg	UnReg	UnReg	-1.4427e-09
ARFGEF1	UnReg	UnReg	UnReg	UnReg	UnReg	UnReg	UnReg	UnReg	UnReg	UnReg	UnReg	UnReg	UnReg	UnReg	-1.4427e-09
ARFGEF2	UnReg	UnReg	UnReg	UnReg	UnReg	UnReg	UnReg	UnReg	UnReg	UnReg	UnReg	UnReg	UnReg	UnReg	-1.4427e-09
ARFIP1	UnReg	UnReg	UnReg	UnReg	UnReg	UnReg	UnReg	UnReg	UnReg	UnReg	UnReg	UnReg	UnReg	UnReg	-1.4427e-09
ARFIP2	UnReg	UnReg	UnReg	UnReg	UnReg	UnReg	UnReg	UnReg	UnReg	UnReg	UnReg	UnReg	UnReg	UnReg	-1.4427e-09
ARFRP1	UnReg	UnReg	UnReg	UnReg	UnReg	UnReg	UnReg	UnReg	UnReg	UnReg	UnReg	UnReg	UnReg	UnReg	-1.4427e-09
ARGLU1	UnReg	UnReg	UnReg	UnReg	UnReg	UnReg	UnReg	UnReg	UnReg	UnReg	UnReg	UnReg	UnReg	UnReg	-1.4427e-09
ARHGAP12	UnReg	UnReg	UnReg	UnReg	UnReg	UnReg	UnReg	UnReg	UnReg	UnReg	UnReg	UnReg	UnReg	UnReg	-1.4427e-09
ARHGAP17	UnReg	UnReg	UnReg	UnReg	UnReg	UnReg	UnReg	UnReg	UnReg	UnReg	UnReg	UnReg	UnReg	UnReg	-1.4427e-09
ARHGAP35	UnReg	UnReg	UnReg	UnReg	UnReg	UnReg	UnReg	UnReg	UnReg	UnReg	UnReg	UnReg	UnReg	UnReg	-1.4427e-09
ARHGAP5	UnReg	UnReg	UnReg	UnReg	UnReg	UnReg	UnReg	UnReg	UnReg	UnReg	UnReg	UnReg	UnReg	UnReg	-1.4427e-09
ARHGDIA	UnReg	UnReg	UnReg	UnReg	UnReg	UnReg	UnReg	UnReg	UnReg	UnReg	UnReg	UnReg	UnReg	UnReg	-1.4427e-09
ARHGEF1	UnReg	UnReg	UnReg	UnReg	UnReg	UnReg	UnReg	UnReg	UnReg	UnReg	UnReg	UnReg	UnReg	UnReg	-1.4427e-09
ARHGEF10L	UnReg	UnReg	UnReg	UnReg	UnReg	UnReg	UnReg	UnReg	UnReg	UnReg	UnReg	UnReg	UnReg	UnReg	-1.4427e-09
ARHGEF12	UnReg	UnReg	UnReg	UnReg	UnReg	UnReg	UnReg	UnReg	UnReg	UnReg	UnReg	UnReg	UnReg	UnReg	-1.4427e-09
ARHGEF18	UnReg	UnReg	UnReg	UnReg	UnReg	UnReg	UnReg	UnReg	UnReg	UnReg	UnReg	UnReg	UnReg	UnReg	-1.4427e-09
ARHGEF7	UnReg	UnReg	UnReg	UnReg	UnReg	UnReg	UnReg	UnReg	UnReg	UnReg	UnReg	UnReg	UnReg	UnReg	-1.4427e-09
ARID1A	UnReg	UnReg	UnReg	UnReg	UnReg	UnReg	UnReg	UnReg	UnReg	UnReg	UnReg	UnReg	UnReg	UnReg	-1.4427e-09
ARID1B	UnReg	UnReg	UnReg	UnReg	UnReg	UnReg	UnReg	UnReg	UnReg	UnReg	UnReg	UnReg	UnReg	UnReg	-1.4427e-09
ARID2	UnReg	UnReg	UnReg	UnReg	UnReg	UnReg	UnReg	UnReg	UnReg	UnReg	UnReg	UnReg	UnReg	UnReg	-1.4427e-09
ARID4B	UnReg	UnReg	UnReg	UnReg	UnReg	UnReg	UnReg	UnReg	UnReg	UnReg	UnReg	UnReg	UnReg	UnReg	-1.4427e-09
ARIH1	UnReg	UnReg	UnReg	UnReg	UnReg	UnReg	UnReg	UnReg	UnReg	UnReg	UnReg	UnReg	UnReg	UnReg	-1.4427e-09
ARIH2	UnReg	UnReg	UnReg	UnReg	UnReg	UnReg	UnReg	UnReg	UnReg	UnReg	UnReg	UnReg	UnReg	UnReg	-1.4427e-09
ARIH2OS	UnReg	UnReg	UnReg	UnReg	UnReg	UnReg	UnReg	UnReg	UnReg	UnReg	UnReg	UnReg	UnReg	UnReg	-1.4427e-09
ARL1	UnReg	UnReg	UnReg	UnReg	UnReg	UnReg	UnReg	UnReg	UnReg	UnReg	UnReg	UnReg	UnReg	UnReg	-1.4427e-09
ARL14EP	UnReg	UnReg	UnReg	UnReg	UnReg	UnReg	UnReg	UnReg	UnReg	UnReg	UnReg	UnReg	UnReg	UnReg	-1.4427e-09
ARL16	UnReg	UnReg	UnReg	UnReg	UnReg	UnReg	UnReg	UnReg	UnReg	UnReg	UnReg	UnReg	UnReg	UnReg	-1.4427e-09
ARL17A	UnReg	UnReg	UnReg	UnReg	UnReg	UnReg	UnReg	UnReg	UnReg	UnReg	UnReg	UnReg	UnReg	UnReg	-1.4427e-09
ARL2	UnReg	UnReg	UnReg	UnReg	UnReg	UnReg	UnReg	UnReg	UnReg	UnReg	UnReg	UnReg	UnReg	UnReg	-1.4427e-09
ARL2BP	UnReg	UnReg	UnReg	UnReg	UnReg	UnReg	UnReg	UnReg	UnReg	UnReg	UnReg	UnReg	UnReg	UnReg	-1.4427e-09
ARL5A	UnReg	UnReg	UnReg	UnReg	UnReg	UnReg	UnReg	UnReg	UnReg	UnReg	UnReg	UnReg	UnReg	UnReg	-1.4427e-09
ARL5B	UnReg	UnReg	UnReg	UnReg	UnReg	UnReg	UnReg	UnReg	UnReg	UnReg	UnReg	UnReg	UnReg	UnReg	-1.4427e-09
ARL5C	UnReg	UnReg	UnReg	UnReg	UnReg	UnReg	UnReg	UnReg	UnReg	UnReg	UnReg	UnReg	UnReg	UnReg	-1.4427e-09
ARL6IP4	UnReg	UnReg	UnReg	UnReg	UnReg	UnReg	UnReg	UnReg	UnReg	UnReg	UnReg	UnReg	UnReg	UnReg	-1.4427e-09
ARL8A	UnReg	UnReg	UnReg	UnReg	UnReg	UnReg	UnReg	UnReg	UnReg	UnReg	UnReg	UnReg	UnReg	UnReg	-1.4427e-09
ARL8B	UnReg	UnReg	UnReg	UnReg	UnReg	UnReg	UnReg	UnReg	UnReg	UnReg	UnReg	UnReg	UnReg	UnReg	-1.4427e-09
ARMC1	UnReg	UnReg	UnReg	UnReg	UnReg	UnReg	UnReg	UnReg	UnReg	UnReg	UnReg	UnReg	UnReg	UnReg	-1.4427e-09
ARMC10	UnReg	UnReg	UnReg	UnReg	UnReg	UnReg	UnReg	UnReg	UnReg	UnReg	UnReg	UnReg	UnReg	UnReg	-1.4427e-09
ARMC2	UnReg	UnReg	UnReg	UnReg	UnReg	UnReg	UnReg	UnReg	UnReg	UnReg	UnReg	UnReg	UnReg	UnReg	-1.4427e-09
ARMC5	UnReg	UnReg	UnReg	UnReg	UnReg	UnReg	UnReg	UnReg	UnReg	UnReg	UnReg	UnReg	UnReg	UnReg	-1.4427e-09
ARMC8	UnReg	UnReg	UnReg	UnReg	UnReg	UnReg	UnReg	UnReg	UnReg	UnReg	UnReg	UnReg	UnReg	UnReg	-1.4427e-09
ARMCX5	UnReg	UnReg	UnReg	UnReg	UnReg	UnReg	UnReg	UnReg	UnReg	UnReg	UnReg	UnReg	UnReg	UnReg	-1.4427e-09
ARMS2	UnReg	UnReg	UnReg	UnReg	UnReg	UnReg	UnReg	UnReg	UnReg	UnReg	UnReg	UnReg	UnReg	UnReg	-1.4427e-09
ARPC1A	UnReg	UnReg	UnReg	UnReg	UnReg	UnReg	UnReg	UnReg	UnReg	UnReg	UnReg	UnReg	UnReg	UnReg	-1.4427e-09
ARPC2	UnReg	UnReg	UnReg	UnReg	UnReg	UnReg	UnReg	UnReg	UnReg	UnReg	UnReg	UnReg	UnReg	UnReg	-1.4427e-09
ARPC3	UnReg	UnReg	UnReg	UnReg	UnReg	UnReg	UnReg	UnReg	UnReg	UnReg	UnReg	UnReg	UnReg	UnReg	-1.4427e-09
ARPC4	UnReg	UnReg	UnReg	UnReg	UnReg	UnReg	UnReg	UnReg	UnReg	UnReg	UnReg	UnReg	UnReg	UnReg	-1.4427e-09
ARPC5	UnReg	UnReg	UnReg	UnReg	UnReg	UnReg	UnReg	UnReg	UnReg	UnReg	UnReg	UnReg	UnReg	UnReg	-1.4427e-09
ARPP19	UnReg	UnReg	UnReg	UnReg	UnReg	UnReg	UnReg	UnReg	UnReg	UnReg	UnReg	UnReg	UnReg	UnReg	-1.4427e-09
ARR3	UnReg	UnReg	UnReg	UnReg	UnReg	UnReg	UnReg	UnReg	UnReg	UnReg	UnReg	UnReg	UnReg	UnReg	-1.4427e-09
ARSD	UnReg	UnReg	UnReg	UnReg	UnReg	UnReg	UnReg	UnReg	UnReg	UnReg	UnReg	UnReg	UnReg	UnReg	-1.4427e-09
ARSK	UnReg	UnReg	UnReg	UnReg	UnReg	UnReg	UnReg	UnReg	UnReg	UnReg	UnReg	UnReg	UnReg	UnReg	-1.4427e-09
ARV1	UnReg	UnReg	UnReg	UnReg	UnReg	UnReg	UnReg	UnReg	UnReg	UnReg	UnReg	UnReg	UnReg	UnReg	-1.4427e-09
ARVCF	UnReg	UnReg	UnReg	UnReg	UnReg	UnReg	UnReg	UnReg	UnReg	UnReg	UnReg	UnReg	UnReg	UnReg	-1.4427e-09
ASAH2B	UnReg	UnReg	UnReg	UnReg	UnReg	UnReg	UnReg	UnReg	UnReg	UnReg	UnReg	UnReg	UnReg	UnReg	-1.4427e-09
ASB1	UnReg	UnReg	UnReg	UnReg	UnReg	UnReg	UnReg	UnReg	UnReg	UnReg	UnReg	UnReg	UnReg	UnReg	-1.4427e-09
ASB14	UnReg	UnReg	UnReg	UnReg	UnReg	UnReg	UnReg	UnReg	UnReg	UnReg	UnReg	UnReg	UnReg	UnReg	-1.4427e-09
ASB6	UnReg	UnReg	UnReg	UnReg	UnReg	UnReg	UnReg	UnReg	UnReg	UnReg	UnReg	UnReg	UnReg	UnReg	-1.4427e-09
ASB7	UnReg	UnReg	UnReg	UnReg	UnReg	UnReg	UnReg	UnReg	UnReg	UnReg	UnReg	UnReg	UnReg	UnReg	-1.4427e-09
ASB8	UnReg	UnReg	UnReg	UnReg	UnReg	UnReg	UnReg	UnReg	UnReg	UnReg	UnReg	UnReg	UnReg	UnReg	-1.4427e-09
ASCC2	UnReg	UnReg	UnReg	UnReg	UnReg	UnReg	UnReg	UnReg	UnReg	UnReg	UnReg	UnReg	UnReg	UnReg	-1.4427e-09
ASCC3	UnReg	UnReg	UnReg	UnReg	UnReg	UnReg	UnReg	UnReg	UnReg	UnReg	UnReg	UnReg	UnReg	UnReg	-1.4427e-09
ASF1A	UnReg	UnReg	UnReg	UnReg	UnReg	UnReg	UnReg	UnReg	UnReg	UnReg	UnReg	UnReg	UnReg	UnReg	-1.4427e-09
ASH2L	UnReg	UnReg	UnReg	UnReg	UnReg	UnReg	UnReg	UnReg	UnReg	UnReg	UnReg	UnReg	UnReg	UnReg	-1.4427e-09
ASL	UnReg	UnReg	UnReg	UnReg	UnReg	UnReg	UnReg	UnReg	UnReg	UnReg	UnReg	UnReg	UnReg	UnReg	-1.4427e-09
ASNA1	UnReg	UnReg	UnReg	UnReg	UnReg	UnReg	UnReg	UnReg	UnReg	UnReg	UnReg	UnReg	UnReg	UnReg	-1.4427e-09
ASNSD1	UnReg	UnReg	UnReg	UnReg	UnReg	UnReg	UnReg	UnReg	UnReg	UnReg	UnReg	UnReg	UnReg	UnReg	-1.4427e-09
ASTE1	UnReg	UnReg	UnReg	UnReg	UnReg	UnReg	UnReg	UnReg	UnReg	UnReg	UnReg	UnReg	UnReg	UnReg	-1.4427e-09
ASXL1	UnReg	UnReg	UnReg	UnReg	UnReg	UnReg	UnReg	UnReg	UnReg	UnReg	UnReg	UnReg	UnReg	UnReg	-1.4427e-09
ASXL2	UnReg	UnReg	UnReg	UnReg	UnReg	UnReg	UnReg	UnReg	UnReg	UnReg	UnReg	UnReg	UnReg	UnReg	-1.4427e-09
ATAD1	UnReg	UnReg	UnReg	UnReg	UnReg	UnReg	UnReg	UnReg	UnReg	UnReg	UnReg	UnReg	UnReg	UnReg	-1.4427e-09
ATAD2B	UnReg	UnReg	UnReg	UnReg	UnReg	UnReg	UnReg	UnReg	UnReg	UnReg	UnReg	UnReg	UnReg	UnReg	-1.4427e-09
ATF1	UnReg	UnReg	UnReg	UnReg	UnReg	UnReg	UnReg	UnReg	UnReg	UnReg	UnReg	UnReg	UnReg	UnReg	-1.4427e-09
ATF2	UnReg	UnReg	UnReg	UnReg	UnReg	UnReg	UnReg	UnReg	UnReg	UnReg	UnReg	UnReg	UnReg	UnReg	-1.4427e-09
ATF4	UnReg	UnReg	UnReg	UnReg	UnReg	UnReg	UnReg	UnReg	UnReg	UnReg	UnReg	UnReg	UnReg	UnReg	-1.4427e-09
ATF6B	UnReg	UnReg	UnReg	UnReg	UnReg	UnReg	UnReg	UnReg	UnReg	UnReg	UnReg	UnReg	UnReg	UnReg	-1.4427e-09
ATF7	UnReg	UnReg	UnReg	UnReg	UnReg	UnReg	UnReg	UnReg	UnReg	UnReg	UnReg	UnReg	UnReg	UnReg	-1.4427e-09
ATF7IP	UnReg	UnReg	UnReg	UnReg	UnReg	UnReg	UnReg	UnReg	UnReg	UnReg	UnReg	UnReg	UnReg	UnReg	-1.4427e-09
ATG10	UnReg	UnReg	UnReg	UnReg	UnReg	UnReg	UnReg	UnReg	UnReg	UnReg	UnReg	UnReg	UnReg	UnReg	-1.4427e-09
ATG12	UnReg	UnReg	UnReg	UnReg	UnReg	UnReg	UnReg	UnReg	UnReg	UnReg	UnReg	UnReg	UnReg	UnReg	-1.4427e-09
ATG13	UnReg	UnReg	UnReg	UnReg	UnReg	UnReg	UnReg	UnReg	UnReg	UnReg	UnReg	UnReg	UnReg	UnReg	-1.4427e-09
ATG14	UnReg	UnReg	UnReg	UnReg	UnReg	UnReg	UnReg	UnReg	UnReg	UnReg	UnReg	UnReg	UnReg	UnReg	-1.4427e-09
ATG16L1	UnReg	UnReg	UnReg	UnReg	UnReg	UnReg	UnReg	UnReg	UnReg	UnReg	UnReg	UnReg	UnReg	UnReg	-1.4427e-09
ATG2A	UnReg	UnReg	UnReg	UnReg	UnReg	UnReg	UnReg	UnReg	UnReg	UnReg	UnReg	UnReg	UnReg	UnReg	-1.4427e-09
ATG2B	UnReg	UnReg	UnReg	UnReg	UnReg	UnReg	UnReg	UnReg	UnReg	UnReg	UnReg	UnReg	UnReg	UnReg	-1.4427e-09
ATG3	UnReg	UnReg	UnReg	UnReg	UnReg	UnReg	UnReg	UnReg	UnReg	UnReg	UnReg	UnReg	UnReg	UnReg	-1.4427e-09
ATG4A	UnReg	UnReg	UnReg	UnReg	UnReg	UnReg	UnReg	UnReg	UnReg	UnReg	UnReg	UnReg	UnReg	UnReg	-1.4427e-09
ATG4B	UnReg	UnReg	UnReg	UnReg	UnReg	UnReg	UnReg	UnReg	UnReg	UnReg	UnReg	UnReg	UnReg	UnReg	-1.4427e-09
ATG5	UnReg	UnReg	UnReg	UnReg	UnReg	UnReg	UnReg	UnReg	UnReg	UnReg	UnReg	UnReg	UnReg	UnReg	-1.4427e-09
ATG7	UnReg	UnReg	UnReg	UnReg	UnReg	UnReg	UnReg	UnReg	UnReg	UnReg	UnReg	UnReg	UnReg	UnReg	-1.4427e-09
ATG9A	UnReg	UnReg	UnReg	UnReg	UnReg	UnReg	UnReg	UnReg	UnReg	UnReg	UnReg	UnReg	UnReg	UnReg	-1.4427e-09
ATL2	UnReg	UnReg	UnReg	UnReg	UnReg	UnReg	UnReg	UnReg	UnReg	UnReg	UnReg	UnReg	UnReg	UnReg	-1.4427e-09
ATL3	UnReg	UnReg	UnReg	UnReg	UnReg	UnReg	UnReg	UnReg	UnReg	UnReg	UnReg	UnReg	UnReg	UnReg	-1.4427e-09
ATM	UnReg	UnReg	UnReg	UnReg	UnReg	UnReg	UnReg	UnReg	UnReg	UnReg	UnReg	UnReg	UnReg	UnReg	-1.4427e-09
ATMIN	UnReg	UnReg	UnReg	UnReg	UnReg	UnReg	UnReg	UnReg	UnReg	UnReg	UnReg	UnReg	UnReg	UnReg	-1.4427e-09
ATN1	UnReg	UnReg	UnReg	UnReg	UnReg	UnReg	UnReg	UnReg	UnReg	UnReg	UnReg	UnReg	UnReg	UnReg	-1.4427e-09
ATOX1	UnReg	UnReg	UnReg	UnReg	UnReg	UnReg	UnReg	UnReg	UnReg	UnReg	UnReg	UnReg	UnReg	UnReg	-1.4427e-09
ATP13A1	UnReg	UnReg	UnReg	UnReg	UnReg	UnReg	UnReg	UnReg	UnReg	UnReg	UnReg	UnReg	UnReg	UnReg	-1.4427e-09
ATP2A2	UnReg	UnReg	UnReg	UnReg	UnReg	UnReg	UnReg	UnReg	UnReg	UnReg	UnReg	UnReg	UnReg	UnReg	-1.4427e-09
ATP2B1	UnReg	UnReg	UnReg	UnReg	UnReg	UnReg	UnReg	UnReg	UnReg	UnReg	UnReg	UnReg	UnReg	UnReg	-1.4427e-09
ATP2C1	UnReg	UnReg	UnReg	UnReg	UnReg	UnReg	UnReg	UnReg	UnReg	UnReg	UnReg	UnReg	UnReg	UnReg	-1.4427e-09
ATP5B	UnReg	UnReg	UnReg	UnReg	UnReg	UnReg	UnReg	UnReg	UnReg	UnReg	UnReg	UnReg	UnReg	UnReg	-1.4427e-09
ATP5C1	UnReg	UnReg	UnReg	UnReg	UnReg	UnReg	UnReg	UnReg	UnReg	UnReg	UnReg	UnReg	UnReg	UnReg	-1.4427e-09
ATP5E	UnReg	UnReg	UnReg	UnReg	UnReg	UnReg	UnReg	UnReg	UnReg	UnReg	UnReg	UnReg	UnReg	UnReg	-1.4427e-09
ATP5F1	UnReg	UnReg	UnReg	UnReg	UnReg	UnReg	UnReg	UnReg	UnReg	UnReg	UnReg	UnReg	UnReg	UnReg	-1.4427e-09
ATP5G1	UnReg	UnReg	UnReg	UnReg	UnReg	UnReg	UnReg	UnReg	UnReg	UnReg	UnReg	UnReg	UnReg	UnReg	-1.4427e-09
ATP5G2	UnReg	UnReg	UnReg	UnReg	UnReg	UnReg	UnReg	UnReg	UnReg	UnReg	UnReg	UnReg	UnReg	UnReg	-1.4427e-09
ATP5H	UnReg	UnReg	UnReg	UnReg	UnReg	UnReg	UnReg	UnReg	UnReg	UnReg	UnReg	UnReg	UnReg	UnReg	-1.4427e-09
ATP5I	UnReg	UnReg	UnReg	UnReg	UnReg	UnReg	UnReg	UnReg	UnReg	UnReg	UnReg	UnReg	UnReg	UnReg	-1.4427e-09
ATP5J	UnReg	UnReg	UnReg	UnReg	UnReg	UnReg	UnReg	UnReg	UnReg	UnReg	UnReg	UnReg	UnReg	UnReg	-1.4427e-09
ATP5L	UnReg	UnReg	UnReg	UnReg	UnReg	UnReg	UnReg	UnReg	UnReg	UnReg	UnReg	UnReg	UnReg	UnReg	-1.4427e-09
ATP5O	UnReg	UnReg	UnReg	UnReg	UnReg	UnReg	UnReg	UnReg	UnReg	UnReg	UnReg	UnReg	UnReg	UnReg	-1.4427e-09
ATP5S	UnReg	UnReg	UnReg	UnReg	UnReg	UnReg	UnReg	UnReg	UnReg	UnReg	UnReg	UnReg	UnReg	UnReg	-1.4427e-09
ATP5SL	UnReg	UnReg	UnReg	UnReg	UnReg	UnReg	UnReg	UnReg	UnReg	UnReg	UnReg	UnReg	UnReg	UnReg	-1.4427e-09
ATP6AP1L	UnReg	UnReg	UnReg	UnReg	UnReg	UnReg	UnReg	UnReg	UnReg	UnReg	UnReg	UnReg	UnReg	UnReg	-1.4427e-09
ATP6C	UnReg	UnReg	UnReg	UnReg	UnReg	UnReg	UnReg	UnReg	UnReg	UnReg	UnReg	UnReg	UnReg	UnReg	-1.4427e-09
ATP6V0A2	UnReg	UnReg	UnReg	UnReg	UnReg	UnReg	UnReg	UnReg	UnReg	UnReg	UnReg	UnReg	UnReg	UnReg	-1.4427e-09
ATP6V0E1	UnReg	UnReg	UnReg	UnReg	UnReg	UnReg	UnReg	UnReg	UnReg	UnReg	UnReg	UnReg	UnReg	UnReg	-1.4427e-09
ATP6V1C1	UnReg	UnReg	UnReg	UnReg	UnReg	UnReg	UnReg	UnReg	UnReg	UnReg	UnReg	UnReg	UnReg	UnReg	-1.4427e-09
ATP6V1E1	UnReg	UnReg	UnReg	UnReg	UnReg	UnReg	UnReg	UnReg	UnReg	UnReg	UnReg	UnReg	UnReg	UnReg	-1.4427e-09
ATP6V1G1	UnReg	UnReg	UnReg	UnReg	UnReg	UnReg	UnReg	UnReg	UnReg	UnReg	UnReg	UnReg	UnReg	UnReg	-1.4427e-09
ATP9A	UnReg	UnReg	UnReg	UnReg	UnReg	UnReg	UnReg	UnReg	UnReg	UnReg	UnReg	UnReg	UnReg	UnReg	-1.4427e-09
ATP9B	UnReg	UnReg	UnReg	UnReg	UnReg	UnReg	UnReg	UnReg	UnReg	UnReg	UnReg	UnReg	UnReg	UnReg	-1.4427e-09
ATPAF1	UnReg	UnReg	UnReg	UnReg	UnReg	UnReg	UnReg	UnReg	UnReg	UnReg	UnReg	UnReg	UnReg	UnReg	-1.4427e-09
ATPAF2	UnReg	UnReg	UnReg	UnReg	UnReg	UnReg	UnReg	UnReg	UnReg	UnReg	UnReg	UnReg	UnReg	UnReg	-1.4427e-09
ATPIF1	UnReg	UnReg	UnReg	UnReg	UnReg	UnReg	UnReg	UnReg	UnReg	UnReg	UnReg	UnReg	UnReg	UnReg	-1.4427e-09
ATRAID	UnReg	UnReg	UnReg	UnReg	UnReg	UnReg	UnReg	UnReg	UnReg	UnReg	UnReg	UnReg	UnReg	UnReg	-1.4427e-09
ATRIP	UnReg	UnReg	UnReg	UnReg	UnReg	UnReg	UnReg	UnReg	UnReg	UnReg	UnReg	UnReg	UnReg	UnReg	-1.4427e-09
ATRN	UnReg	UnReg	UnReg	UnReg	UnReg	UnReg	UnReg	UnReg	UnReg	UnReg	UnReg	UnReg	UnReg	UnReg	-1.4427e-09
ATRX	UnReg	UnReg	UnReg	UnReg	UnReg	UnReg	UnReg	UnReg	UnReg	UnReg	UnReg	UnReg	UnReg	UnReg	-1.4427e-09
ATXN10	UnReg	UnReg	UnReg	UnReg	UnReg	UnReg	UnReg	UnReg	UnReg	UnReg	UnReg	UnReg	UnReg	UnReg	-1.4427e-09
ATXN2	UnReg	UnReg	UnReg	UnReg	UnReg	UnReg	UnReg	UnReg	UnReg	UnReg	UnReg	UnReg	UnReg	UnReg	-1.4427e-09
ATXN2L	UnReg	UnReg	UnReg	UnReg	UnReg	UnReg	UnReg	UnReg	UnReg	UnReg	UnReg	UnReg	UnReg	UnReg	-1.4427e-09
ATXN3	UnReg	UnReg	UnReg	UnReg	UnReg	UnReg	UnReg	UnReg	UnReg	UnReg	UnReg	UnReg	UnReg	UnReg	-1.4427e-09
ATXN7	UnReg	UnReg	UnReg	UnReg	UnReg	UnReg	UnReg	UnReg	UnReg	UnReg	UnReg	UnReg	UnReg	UnReg	-1.4427e-09
ATXN7L1	UnReg	UnReg	UnReg	UnReg	UnReg	UnReg	UnReg	UnReg	UnReg	UnReg	UnReg	UnReg	UnReg	UnReg	-1.4427e-09
ATXN7L2	UnReg	UnReg	UnReg	UnReg	UnReg	UnReg	UnReg	UnReg	UnReg	UnReg	UnReg	UnReg	UnReg	UnReg	-1.4427e-09
ATXN7L3	UnReg	UnReg	UnReg	UnReg	UnReg	UnReg	UnReg	UnReg	UnReg	UnReg	UnReg	UnReg	UnReg	UnReg	-1.4427e-09
ATXN7L3B	UnReg	UnReg	UnReg	UnReg	UnReg	UnReg	UnReg	UnReg	UnReg	UnReg	UnReg	UnReg	UnReg	UnReg	-1.4427e-09
AUP1	UnReg	UnReg	UnReg	UnReg	UnReg	UnReg	UnReg	UnReg	UnReg	UnReg	UnReg	UnReg	UnReg	UnReg	-1.4427e-09
AURKAIP1	UnReg	UnReg	UnReg	UnReg	UnReg	UnReg	UnReg	UnReg	UnReg	UnReg	UnReg	UnReg	UnReg	UnReg	-1.4427e-09
AURKC	UnReg	UnReg	UnReg	UnReg	UnReg	UnReg	UnReg	UnReg	UnReg	UnReg	UnReg	UnReg	UnReg	UnReg	-1.4427e-09
AVEN	UnReg	UnReg	UnReg	UnReg	UnReg	UnReg	UnReg	UnReg	UnReg	UnReg	UnReg	UnReg	UnReg	UnReg	-1.4427e-09
AWAT1	UnReg	UnReg	UnReg	UnReg	UnReg	UnReg	UnReg	UnReg	UnReg	UnReg	UnReg	UnReg	UnReg	UnReg	-1.4427e-09
AZI2	UnReg	UnReg	UnReg	UnReg	UnReg	UnReg	UnReg	UnReg	UnReg	UnReg	UnReg	UnReg	UnReg	UnReg	-1.4427e-09
AZIN1	UnReg	UnReg	UnReg	UnReg	UnReg	UnReg	UnReg	UnReg	UnReg	UnReg	UnReg	UnReg	UnReg	UnReg	-1.4427e-09
B3GALT6	UnReg	UnReg	UnReg	UnReg	UnReg	UnReg	UnReg	UnReg	UnReg	UnReg	UnReg	UnReg	UnReg	UnReg	-1.4427e-09
B3GAT2	UnReg	UnReg	UnReg	UnReg	UnReg	UnReg	UnReg	UnReg	UnReg	UnReg	UnReg	UnReg	UnReg	UnReg	-1.4427e-09
B3GAT3	UnReg	UnReg	UnReg	UnReg	UnReg	UnReg	UnReg	UnReg	UnReg	UnReg	UnReg	UnReg	UnReg	UnReg	-1.4427e-09
B4GALT7	UnReg	UnReg	UnReg	UnReg	UnReg	UnReg	UnReg	UnReg	UnReg	UnReg	UnReg	UnReg	UnReg	UnReg	-1.4427e-09
B9D2	UnReg	UnReg	UnReg	UnReg	UnReg	UnReg	UnReg	UnReg	UnReg	UnReg	UnReg	UnReg	UnReg	UnReg	-1.4427e-09
BABAM1	UnReg	UnReg	UnReg	UnReg	UnReg	UnReg	UnReg	UnReg	UnReg	UnReg	UnReg	UnReg	UnReg	UnReg	-1.4427e-09
BACH1	UnReg	UnReg	UnReg	UnReg	UnReg	UnReg	UnReg	UnReg	UnReg	UnReg	UnReg	UnReg	UnReg	UnReg	-1.4427e-09
BAD	UnReg	UnReg	UnReg	UnReg	UnReg	UnReg	UnReg	UnReg	UnReg	UnReg	UnReg	UnReg	UnReg	UnReg	-1.4427e-09
BAG3	UnReg	UnReg	UnReg	UnReg	UnReg	UnReg	UnReg	UnReg	UnReg	UnReg	UnReg	UnReg	UnReg	UnReg	-1.4427e-09
BAG4	UnReg	UnReg	UnReg	UnReg	UnReg	UnReg	UnReg	UnReg	UnReg	UnReg	UnReg	UnReg	UnReg	UnReg	-1.4427e-09
BAG5	UnReg	UnReg	UnReg	UnReg	UnReg	UnReg	UnReg	UnReg	UnReg	UnReg	UnReg	UnReg	UnReg	UnReg	-1.4427e-09
BAG6	UnReg	UnReg	UnReg	UnReg	UnReg	UnReg	UnReg	UnReg	UnReg	UnReg	UnReg	UnReg	UnReg	UnReg	-1.4427e-09
BAHD1	UnReg	UnReg	UnReg	UnReg	UnReg	UnReg	UnReg	UnReg	UnReg	UnReg	UnReg	UnReg	UnReg	UnReg	-1.4427e-09
BANP	UnReg	UnReg	UnReg	UnReg	UnReg	UnReg	UnReg	UnReg	UnReg	UnReg	UnReg	UnReg	UnReg	UnReg	-1.4427e-09
BAP1	UnReg	UnReg	UnReg	UnReg	UnReg	UnReg	UnReg	UnReg	UnReg	UnReg	UnReg	UnReg	UnReg	UnReg	-1.4427e-09
BAZ1B	UnReg	UnReg	UnReg	UnReg	UnReg	UnReg	UnReg	UnReg	UnReg	UnReg	UnReg	UnReg	UnReg	UnReg	-1.4427e-09
BAZ2A	UnReg	UnReg	UnReg	UnReg	UnReg	UnReg	UnReg	UnReg	UnReg	UnReg	UnReg	UnReg	UnReg	UnReg	-1.4427e-09
BBIP1	UnReg	UnReg	UnReg	UnReg	UnReg	UnReg	UnReg	UnReg	UnReg	UnReg	UnReg	UnReg	UnReg	UnReg	-1.4427e-09
BBS10	UnReg	UnReg	UnReg	UnReg	UnReg	UnReg	UnReg	UnReg	UnReg	UnReg	UnReg	UnReg	UnReg	UnReg	-1.4427e-09
BBS2	UnReg	UnReg	UnReg	UnReg	UnReg	UnReg	UnReg	UnReg	UnReg	UnReg	UnReg	UnReg	UnReg	UnReg	-1.4427e-09
BBS4	UnReg	UnReg	UnReg	UnReg	UnReg	UnReg	UnReg	UnReg	UnReg	UnReg	UnReg	UnReg	UnReg	UnReg	-1.4427e-09
BBS5	UnReg	UnReg	UnReg	UnReg	UnReg	UnReg	UnReg	UnReg	UnReg	UnReg	UnReg	UnReg	UnReg	UnReg	-1.4427e-09
BBS7	UnReg	UnReg	UnReg	UnReg	UnReg	UnReg	UnReg	UnReg	UnReg	UnReg	UnReg	UnReg	UnReg	UnReg	-1.4427e-09
BBS9	UnReg	UnReg	UnReg	UnReg	UnReg	UnReg	UnReg	UnReg	UnReg	UnReg	UnReg	UnReg	UnReg	UnReg	-1.4427e-09
BBX	UnReg	UnReg	UnReg	UnReg	UnReg	UnReg	UnReg	UnReg	UnReg	UnReg	UnReg	UnReg	UnReg	UnReg	-1.4427e-09
BCAP29	UnReg	UnReg	UnReg	UnReg	UnReg	UnReg	UnReg	UnReg	UnReg	UnReg	UnReg	UnReg	UnReg	UnReg	-1.4427e-09
BCAP31	UnReg	UnReg	UnReg	UnReg	UnReg	UnReg	UnReg	UnReg	UnReg	UnReg	UnReg	UnReg	UnReg	UnReg	-1.4427e-09
BCAR1	UnReg	UnReg	UnReg	UnReg	UnReg	UnReg	UnReg	UnReg	UnReg	UnReg	UnReg	UnReg	UnReg	UnReg	-1.4427e-09
BCAS2	UnReg	UnReg	UnReg	UnReg	UnReg	UnReg	UnReg	UnReg	UnReg	UnReg	UnReg	UnReg	UnReg	UnReg	-1.4427e-09
BCAS3	UnReg	UnReg	UnReg	UnReg	UnReg	UnReg	UnReg	UnReg	UnReg	UnReg	UnReg	UnReg	UnReg	UnReg	-1.4427e-09
BCCIP	UnReg	UnReg	UnReg	UnReg	UnReg	UnReg	UnReg	UnReg	UnReg	UnReg	UnReg	UnReg	UnReg	UnReg	-1.4427e-09
BCDIN3D	UnReg	UnReg	UnReg	UnReg	UnReg	UnReg	UnReg	UnReg	UnReg	UnReg	UnReg	UnReg	UnReg	UnReg	-1.4427e-09
BCKDHA	UnReg	UnReg	UnReg	UnReg	UnReg	UnReg	UnReg	UnReg	UnReg	UnReg	UnReg	UnReg	UnReg	UnReg	-1.4427e-09
BCKDK	UnReg	UnReg	UnReg	UnReg	UnReg	UnReg	UnReg	UnReg	UnReg	UnReg	UnReg	UnReg	UnReg	UnReg	-1.4427e-09
BCL10	UnReg	UnReg	UnReg	UnReg	UnReg	UnReg	UnReg	UnReg	UnReg	UnReg	UnReg	UnReg	UnReg	UnReg	-1.4427e-09
BCL2L1	UnReg	UnReg	UnReg	UnReg	UnReg	UnReg	UnReg	UnReg	UnReg	UnReg	UnReg	UnReg	UnReg	UnReg	-1.4427e-09
BCL2L13	UnReg	UnReg	UnReg	UnReg	UnReg	UnReg	UnReg	UnReg	UnReg	UnReg	UnReg	UnReg	UnReg	UnReg	-1.4427e-09
BCL3	UnReg	UnReg	UnReg	UnReg	UnReg	UnReg	UnReg	UnReg	UnReg	UnReg	UnReg	UnReg	UnReg	UnReg	-1.4427e-09
BCL7B	UnReg	UnReg	UnReg	UnReg	UnReg	UnReg	UnReg	UnReg	UnReg	UnReg	UnReg	UnReg	UnReg	UnReg	-1.4427e-09
BCL7C	UnReg	UnReg	UnReg	UnReg	UnReg	UnReg	UnReg	UnReg	UnReg	UnReg	UnReg	UnReg	UnReg	UnReg	-1.4427e-09
BCL9L	UnReg	UnReg	UnReg	UnReg	UnReg	UnReg	UnReg	UnReg	UnReg	UnReg	UnReg	UnReg	UnReg	UnReg	-1.4427e-09
BCOR	UnReg	UnReg	UnReg	UnReg	UnReg	UnReg	UnReg	UnReg	UnReg	UnReg	UnReg	UnReg	UnReg	UnReg	-1.4427e-09
BCR	UnReg	UnReg	UnReg	UnReg	UnReg	UnReg	UnReg	UnReg	UnReg	UnReg	UnReg	UnReg	UnReg	UnReg	-1.4427e-09
BCS1L	UnReg	UnReg	UnReg	UnReg	UnReg	UnReg	UnReg	UnReg	UnReg	UnReg	UnReg	UnReg	UnReg	UnReg	-1.4427e-09
BDP1	UnReg	UnReg	UnReg	UnReg	UnReg	UnReg	UnReg	UnReg	UnReg	UnReg	UnReg	UnReg	UnReg	UnReg	-1.4427e-09
BECN1	UnReg	UnReg	UnReg	UnReg	UnReg	UnReg	UnReg	UnReg	UnReg	UnReg	UnReg	UnReg	UnReg	UnReg	-1.4427e-09
BET1	UnReg	UnReg	UnReg	UnReg	UnReg	UnReg	UnReg	UnReg	UnReg	UnReg	UnReg	UnReg	UnReg	UnReg	-1.4427e-09
BET1L	UnReg	UnReg	UnReg	UnReg	UnReg	UnReg	UnReg	UnReg	UnReg	UnReg	UnReg	UnReg	UnReg	UnReg	-1.4427e-09
BFAR	UnReg	UnReg	UnReg	UnReg	UnReg	UnReg	UnReg	UnReg	UnReg	UnReg	UnReg	UnReg	UnReg	UnReg	-1.4427e-09
BICD2	UnReg	UnReg	UnReg	UnReg	UnReg	UnReg	UnReg	UnReg	UnReg	UnReg	UnReg	UnReg	UnReg	UnReg	-1.4427e-09
BIN3	UnReg	UnReg	UnReg	UnReg	UnReg	UnReg	UnReg	UnReg	UnReg	UnReg	UnReg	UnReg	UnReg	UnReg	-1.4427e-09
BIRC2	UnReg	UnReg	UnReg	UnReg	UnReg	UnReg	UnReg	UnReg	UnReg	UnReg	UnReg	UnReg	UnReg	UnReg	-1.4427e-09
BIRC5	Up	Up	Up	Up	Up	Up	Up	Up	Up	Up	Up	Up	Up	Up	-1.4427e-09
BIRC6	UnReg	UnReg	UnReg	UnReg	UnReg	UnReg	UnReg	UnReg	UnReg	UnReg	UnReg	UnReg	UnReg	UnReg	-1.4427e-09
BLCAP	UnReg	UnReg	UnReg	UnReg	UnReg	UnReg	UnReg	UnReg	UnReg	UnReg	UnReg	UnReg	UnReg	UnReg	-1.4427e-09
BLID	UnReg	UnReg	UnReg	UnReg	UnReg	UnReg	UnReg	UnReg	UnReg	UnReg	UnReg	UnReg	UnReg	UnReg	-1.4427e-09
BLOC1S1	UnReg	UnReg	UnReg	UnReg	UnReg	UnReg	UnReg	UnReg	UnReg	UnReg	UnReg	UnReg	UnReg	UnReg	-1.4427e-09
BLOC1S2	UnReg	UnReg	UnReg	UnReg	UnReg	UnReg	UnReg	UnReg	UnReg	UnReg	UnReg	UnReg	UnReg	UnReg	-1.4427e-09
BLOC1S4	UnReg	UnReg	UnReg	UnReg	UnReg	UnReg	UnReg	UnReg	UnReg	UnReg	UnReg	UnReg	UnReg	UnReg	-1.4427e-09
BLOC1S6	UnReg	UnReg	UnReg	UnReg	UnReg	UnReg	UnReg	UnReg	UnReg	UnReg	UnReg	UnReg	UnReg	UnReg	-1.4427e-09
BLZF1	UnReg	UnReg	UnReg	UnReg	UnReg	UnReg	UnReg	UnReg	UnReg	UnReg	UnReg	UnReg	UnReg	UnReg	-1.4427e-09
BMI1	UnReg	UnReg	UnReg	UnReg	UnReg	UnReg	UnReg	UnReg	UnReg	UnReg	UnReg	UnReg	UnReg	UnReg	-1.4427e-09
BMS1	UnReg	UnReg	UnReg	UnReg	UnReg	UnReg	UnReg	UnReg	UnReg	UnReg	UnReg	UnReg	UnReg	UnReg	-1.4427e-09
BNIP1	UnReg	UnReg	UnReg	UnReg	UnReg	UnReg	UnReg	UnReg	UnReg	UnReg	UnReg	UnReg	UnReg	UnReg	-1.4427e-09
BNIP2	UnReg	UnReg	UnReg	UnReg	UnReg	UnReg	UnReg	UnReg	UnReg	UnReg	UnReg	UnReg	UnReg	UnReg	-1.4427e-09
BOD1	UnReg	UnReg	UnReg	UnReg	UnReg	UnReg	UnReg	UnReg	UnReg	UnReg	UnReg	UnReg	UnReg	UnReg	-1.4427e-09
BOD1L1	UnReg	UnReg	UnReg	UnReg	UnReg	UnReg	UnReg	UnReg	UnReg	UnReg	UnReg	UnReg	UnReg	UnReg	-1.4427e-09
BOLA1	UnReg	UnReg	UnReg	UnReg	UnReg	UnReg	UnReg	UnReg	UnReg	UnReg	UnReg	UnReg	UnReg	UnReg	-1.4427e-09
BPTF	UnReg	UnReg	UnReg	UnReg	UnReg	UnReg	UnReg	UnReg	UnReg	UnReg	UnReg	UnReg	UnReg	UnReg	-1.4427e-09
BRAF	UnReg	UnReg	UnReg	UnReg	UnReg	UnReg	UnReg	UnReg	UnReg	UnReg	UnReg	UnReg	UnReg	UnReg	-1.4427e-09
BRAP	UnReg	UnReg	UnReg	UnReg	UnReg	UnReg	UnReg	UnReg	UnReg	UnReg	UnReg	UnReg	UnReg	UnReg	-1.4427e-09
BRAT1	UnReg	UnReg	UnReg	UnReg	UnReg	UnReg	UnReg	UnReg	UnReg	UnReg	UnReg	UnReg	UnReg	UnReg	-1.4427e-09
BRD1	UnReg	UnReg	UnReg	UnReg	UnReg	UnReg	UnReg	UnReg	UnReg	UnReg	UnReg	UnReg	UnReg	UnReg	-1.4427e-09
BRD2	UnReg	UnReg	UnReg	UnReg	UnReg	UnReg	UnReg	UnReg	UnReg	UnReg	UnReg	UnReg	UnReg	UnReg	-1.4427e-09
BRD3	UnReg	UnReg	UnReg	UnReg	UnReg	UnReg	UnReg	UnReg	UnReg	UnReg	UnReg	UnReg	UnReg	UnReg	-1.4427e-09
BRD4	UnReg	UnReg	UnReg	UnReg	UnReg	UnReg	UnReg	UnReg	UnReg	UnReg	UnReg	UnReg	UnReg	UnReg	-1.4427e-09
BRD7	UnReg	UnReg	UnReg	UnReg	UnReg	UnReg	UnReg	UnReg	UnReg	UnReg	UnReg	UnReg	UnReg	UnReg	-1.4427e-09
BRD8	UnReg	UnReg	UnReg	UnReg	UnReg	UnReg	UnReg	UnReg	UnReg	UnReg	UnReg	UnReg	UnReg	UnReg	-1.4427e-09
BRD9	UnReg	UnReg	UnReg	UnReg	UnReg	UnReg	UnReg	UnReg	UnReg	UnReg	UnReg	UnReg	UnReg	UnReg	-1.4427e-09
BRF1	UnReg	UnReg	UnReg	UnReg	UnReg	UnReg	UnReg	UnReg	UnReg	UnReg	UnReg	UnReg	UnReg	UnReg	-1.4427e-09
BRK1	UnReg	UnReg	UnReg	UnReg	UnReg	UnReg	UnReg	UnReg	UnReg	UnReg	UnReg	UnReg	UnReg	UnReg	-1.4427e-09
BRMS1	UnReg	UnReg	UnReg	UnReg	UnReg	UnReg	UnReg	UnReg	UnReg	UnReg	UnReg	UnReg	UnReg	UnReg	-1.4427e-09
BRPF1	UnReg	UnReg	UnReg	UnReg	UnReg	UnReg	UnReg	UnReg	UnReg	UnReg	UnReg	UnReg	UnReg	UnReg	-1.4427e-09
BRPF3	UnReg	UnReg	UnReg	UnReg	UnReg	UnReg	UnReg	UnReg	UnReg	UnReg	UnReg	UnReg	UnReg	UnReg	-1.4427e-09
BRWD1	UnReg	UnReg	UnReg	UnReg	UnReg	UnReg	UnReg	UnReg	UnReg	UnReg	UnReg	UnReg	UnReg	UnReg	-1.4427e-09
BRWD3	UnReg	UnReg	UnReg	UnReg	UnReg	UnReg	UnReg	UnReg	UnReg	UnReg	UnReg	UnReg	UnReg	UnReg	-1.4427e-09
BSCL2	UnReg	UnReg	UnReg	UnReg	UnReg	UnReg	UnReg	UnReg	UnReg	UnReg	UnReg	UnReg	UnReg	UnReg	-1.4427e-09
BSDC1	UnReg	UnReg	UnReg	UnReg	UnReg	UnReg	UnReg	UnReg	UnReg	UnReg	UnReg	UnReg	UnReg	UnReg	-1.4427e-09
BTAF1	UnReg	UnReg	UnReg	UnReg	UnReg	UnReg	UnReg	UnReg	UnReg	UnReg	UnReg	UnReg	UnReg	UnReg	-1.4427e-09
BTBD1	UnReg	UnReg	UnReg	UnReg	UnReg	UnReg	UnReg	UnReg	UnReg	UnReg	UnReg	UnReg	UnReg	UnReg	-1.4427e-09
BTBD10	UnReg	UnReg	UnReg	UnReg	UnReg	UnReg	UnReg	UnReg	UnReg	UnReg	UnReg	UnReg	UnReg	UnReg	-1.4427e-09
BTBD2	UnReg	UnReg	UnReg	UnReg	UnReg	UnReg	UnReg	UnReg	UnReg	UnReg	UnReg	UnReg	UnReg	UnReg	-1.4427e-09
BTBD6	UnReg	UnReg	UnReg	UnReg	UnReg	UnReg	UnReg	UnReg	UnReg	UnReg	UnReg	UnReg	UnReg	UnReg	-1.4427e-09
BTBD7	UnReg	UnReg	UnReg	UnReg	UnReg	UnReg	UnReg	UnReg	UnReg	UnReg	UnReg	UnReg	UnReg	UnReg	-1.4427e-09
BTF3	UnReg	UnReg	UnReg	UnReg	UnReg	UnReg	UnReg	UnReg	UnReg	UnReg	UnReg	UnReg	UnReg	UnReg	-1.4427e-09
BTF3L4	UnReg	UnReg	UnReg	UnReg	UnReg	UnReg	UnReg	UnReg	UnReg	UnReg	UnReg	UnReg	UnReg	UnReg	-1.4427e-09
BTN2A1	UnReg	UnReg	UnReg	UnReg	UnReg	UnReg	UnReg	UnReg	UnReg	UnReg	UnReg	UnReg	UnReg	UnReg	-1.4427e-09
BUB1	Up	Up	Up	Up	Up	Up	Up	Up	Up	Up	Up	Up	Up	Up	-1.4427e-09
BUD13	UnReg	UnReg	UnReg	UnReg	UnReg	UnReg	UnReg	UnReg	UnReg	UnReg	UnReg	UnReg	UnReg	UnReg	-1.4427e-09
BUD31	UnReg	UnReg	UnReg	UnReg	UnReg	UnReg	UnReg	UnReg	UnReg	UnReg	UnReg	UnReg	UnReg	UnReg	-1.4427e-09
BX649567.1	UnReg	UnReg	UnReg	UnReg	UnReg	UnReg	UnReg	UnReg	UnReg	UnReg	UnReg	UnReg	UnReg	UnReg	-1.4427e-09
C10orf12	UnReg	UnReg	UnReg	UnReg	UnReg	UnReg	UnReg	UnReg	UnReg	UnReg	UnReg	UnReg	UnReg	UnReg	-1.4427e-09
C10orf131	UnReg	UnReg	UnReg	UnReg	UnReg	UnReg	UnReg	UnReg	UnReg	UnReg	UnReg	UnReg	UnReg	UnReg	-1.4427e-09
C10orf137	UnReg	UnReg	UnReg	UnReg	UnReg	UnReg	UnReg	UnReg	UnReg	UnReg	UnReg	UnReg	UnReg	UnReg	-1.4427e-09
C10orf32-ASMT	UnReg	UnReg	UnReg	UnReg	UnReg	UnReg	UnReg	UnReg	UnReg	UnReg	UnReg	UnReg	UnReg	UnReg	-1.4427e-09
C10orf76	UnReg	UnReg	UnReg	UnReg	UnReg	UnReg	UnReg	UnReg	UnReg	UnReg	UnReg	UnReg	UnReg	UnReg	-1.4427e-09
C10orf88	UnReg	UnReg	UnReg	UnReg	UnReg	UnReg	UnReg	UnReg	UnReg	UnReg	UnReg	UnReg	UnReg	UnReg	-1.4427e-09
C11orf1	UnReg	UnReg	UnReg	UnReg	UnReg	UnReg	UnReg	UnReg	UnReg	UnReg	UnReg	UnReg	UnReg	UnReg	-1.4427e-09
C11orf24	UnReg	UnReg	UnReg	UnReg	UnReg	UnReg	UnReg	UnReg	UnReg	UnReg	UnReg	UnReg	UnReg	UnReg	-1.4427e-09
C11orf30	UnReg	UnReg	UnReg	UnReg	UnReg	UnReg	UnReg	UnReg	UnReg	UnReg	UnReg	UnReg	UnReg	UnReg	-1.4427e-09
C11orf31	UnReg	UnReg	UnReg	UnReg	UnReg	UnReg	UnReg	UnReg	UnReg	UnReg	UnReg	UnReg	UnReg	UnReg	-1.4427e-09
C11orf42	UnReg	UnReg	UnReg	UnReg	UnReg	UnReg	UnReg	UnReg	UnReg	UnReg	UnReg	UnReg	UnReg	UnReg	-1.4427e-09
C11orf49	UnReg	UnReg	UnReg	UnReg	UnReg	UnReg	UnReg	UnReg	UnReg	UnReg	UnReg	UnReg	UnReg	UnReg	-1.4427e-09
C11orf57	UnReg	UnReg	UnReg	UnReg	UnReg	UnReg	UnReg	UnReg	UnReg	UnReg	UnReg	UnReg	UnReg	UnReg	-1.4427e-09
C11orf58	UnReg	UnReg	UnReg	UnReg	UnReg	UnReg	UnReg	UnReg	UnReg	UnReg	UnReg	UnReg	UnReg	UnReg	-1.4427e-09
C11orf72	UnReg	UnReg	UnReg	UnReg	UnReg	UnReg	UnReg	UnReg	UnReg	UnReg	UnReg	UnReg	UnReg	UnReg	-1.4427e-09
C11orf73	UnReg	UnReg	UnReg	UnReg	UnReg	UnReg	UnReg	UnReg	UnReg	UnReg	UnReg	UnReg	UnReg	UnReg	-1.4427e-09
C11orf94	UnReg	UnReg	UnReg	UnReg	UnReg	UnReg	UnReg	UnReg	UnReg	UnReg	UnReg	UnReg	UnReg	UnReg	-1.4427e-09
C12orf10	UnReg	UnReg	UnReg	UnReg	UnReg	UnReg	UnReg	UnReg	UnReg	UnReg	UnReg	UnReg	UnReg	UnReg	-1.4427e-09
C12orf23	UnReg	UnReg	UnReg	UnReg	UnReg	UnReg	UnReg	UnReg	UnReg	UnReg	UnReg	UnReg	UnReg	UnReg	-1.4427e-09
C12orf29	UnReg	UnReg	UnReg	UnReg	UnReg	UnReg	UnReg	UnReg	UnReg	UnReg	UnReg	UnReg	UnReg	UnReg	-1.4427e-09
C12orf4	UnReg	UnReg	UnReg	UnReg	UnReg	UnReg	UnReg	UnReg	UnReg	UnReg	UnReg	UnReg	UnReg	UnReg	-1.4427e-09
C12orf43	UnReg	UnReg	UnReg	UnReg	UnReg	UnReg	UnReg	UnReg	UnReg	UnReg	UnReg	UnReg	UnReg	UnReg	-1.4427e-09
C12orf44	UnReg	UnReg	UnReg	UnReg	UnReg	UnReg	UnReg	UnReg	UnReg	UnReg	UnReg	UnReg	UnReg	UnReg	-1.4427e-09
C12orf45	UnReg	UnReg	UnReg	UnReg	UnReg	UnReg	UnReg	UnReg	UnReg	UnReg	UnReg	UnReg	UnReg	UnReg	-1.4427e-09
C12orf50	UnReg	UnReg	UnReg	UnReg	UnReg	UnReg	UnReg	UnReg	UnReg	UnReg	UnReg	UnReg	UnReg	UnReg	-1.4427e-09
C12orf52	UnReg	UnReg	UnReg	UnReg	UnReg	UnReg	UnReg	UnReg	UnReg	UnReg	UnReg	UnReg	UnReg	UnReg	-1.4427e-09
C12orf60	UnReg	UnReg	UnReg	UnReg	UnReg	UnReg	UnReg	UnReg	UnReg	UnReg	UnReg	UnReg	UnReg	UnReg	-1.4427e-09
C12orf61	UnReg	UnReg	UnReg	UnReg	UnReg	UnReg	UnReg	UnReg	UnReg	UnReg	UnReg	UnReg	UnReg	UnReg	-1.4427e-09
C12orf65	UnReg	UnReg	UnReg	UnReg	UnReg	UnReg	UnReg	UnReg	UnReg	UnReg	UnReg	UnReg	UnReg	UnReg	-1.4427e-09
C12orf66	UnReg	UnReg	UnReg	UnReg	UnReg	UnReg	UnReg	UnReg	UnReg	UnReg	UnReg	UnReg	UnReg	UnReg	-1.4427e-09
C12orf71	UnReg	UnReg	UnReg	UnReg	UnReg	UnReg	UnReg	UnReg	UnReg	UnReg	UnReg	UnReg	UnReg	UnReg	-1.4427e-09
C12orf76	UnReg	UnReg	UnReg	UnReg	UnReg	UnReg	UnReg	UnReg	UnReg	UnReg	UnReg	UnReg	UnReg	UnReg	-1.4427e-09
C14orf1	UnReg	UnReg	UnReg	UnReg	UnReg	UnReg	UnReg	UnReg	UnReg	UnReg	UnReg	UnReg	UnReg	UnReg	-1.4427e-09
C14orf119	UnReg	UnReg	UnReg	UnReg	UnReg	UnReg	UnReg	UnReg	UnReg	UnReg	UnReg	UnReg	UnReg	UnReg	-1.4427e-09
C14orf142	UnReg	UnReg	UnReg	UnReg	UnReg	UnReg	UnReg	UnReg	UnReg	UnReg	UnReg	UnReg	UnReg	UnReg	-1.4427e-09
C14orf166	UnReg	UnReg	UnReg	UnReg	UnReg	UnReg	UnReg	UnReg	UnReg	UnReg	UnReg	UnReg	UnReg	UnReg	-1.4427e-09
C14orf166B	UnReg	UnReg	UnReg	UnReg	UnReg	UnReg	UnReg	UnReg	UnReg	UnReg	UnReg	UnReg	UnReg	UnReg	-1.4427e-09
C14orf178	UnReg	UnReg	UnReg	UnReg	UnReg	UnReg	UnReg	UnReg	UnReg	UnReg	UnReg	UnReg	UnReg	UnReg	-1.4427e-09
C14orf2	UnReg	UnReg	UnReg	UnReg	UnReg	UnReg	UnReg	UnReg	UnReg	UnReg	UnReg	UnReg	UnReg	UnReg	-1.4427e-09
C14orf93	UnReg	UnReg	UnReg	UnReg	UnReg	UnReg	UnReg	UnReg	UnReg	UnReg	UnReg	UnReg	UnReg	UnReg	-1.4427e-09
C15orf40	UnReg	UnReg	UnReg	UnReg	UnReg	UnReg	UnReg	UnReg	UnReg	UnReg	UnReg	UnReg	UnReg	UnReg	-1.4427e-09
C15orf57	UnReg	UnReg	UnReg	UnReg	UnReg	UnReg	UnReg	UnReg	UnReg	UnReg	UnReg	UnReg	UnReg	UnReg	-1.4427e-09
C15orf62	UnReg	UnReg	UnReg	UnReg	UnReg	UnReg	UnReg	UnReg	UnReg	UnReg	UnReg	UnReg	UnReg	UnReg	-1.4427e-09
C16orf13	UnReg	UnReg	UnReg	UnReg	UnReg	UnReg	UnReg	UnReg	UnReg	UnReg	UnReg	UnReg	UnReg	UnReg	-1.4427e-09
C16orf52	UnReg	UnReg	UnReg	UnReg	UnReg	UnReg	UnReg	UnReg	UnReg	UnReg	UnReg	UnReg	UnReg	UnReg	-1.4427e-09
C16orf58	UnReg	UnReg	UnReg	UnReg	UnReg	UnReg	UnReg	UnReg	UnReg	UnReg	UnReg	UnReg	UnReg	UnReg	-1.4427e-09
C16orf70	UnReg	UnReg	UnReg	UnReg	UnReg	UnReg	UnReg	UnReg	UnReg	UnReg	UnReg	UnReg	UnReg	UnReg	-1.4427e-09
C16orf72	UnReg	UnReg	UnReg	UnReg	UnReg	UnReg	UnReg	UnReg	UnReg	UnReg	UnReg	UnReg	UnReg	UnReg	-1.4427e-09
C16orf80	UnReg	UnReg	UnReg	UnReg	UnReg	UnReg	UnReg	UnReg	UnReg	UnReg	UnReg	UnReg	UnReg	UnReg	-1.4427e-09
C16orf91	UnReg	UnReg	UnReg	UnReg	UnReg	UnReg	UnReg	UnReg	UnReg	UnReg	UnReg	UnReg	UnReg	UnReg	-1.4427e-09
C17orf47	UnReg	UnReg	UnReg	UnReg	UnReg	UnReg	UnReg	UnReg	UnReg	UnReg	UnReg	UnReg	UnReg	UnReg	-1.4427e-09
C17orf59	UnReg	UnReg	UnReg	UnReg	UnReg	UnReg	UnReg	UnReg	UnReg	UnReg	UnReg	UnReg	UnReg	UnReg	-1.4427e-09
C17orf66	UnReg	UnReg	UnReg	UnReg	UnReg	UnReg	UnReg	UnReg	UnReg	UnReg	UnReg	UnReg	UnReg	UnReg	-1.4427e-09
C17orf75	UnReg	UnReg	UnReg	UnReg	UnReg	UnReg	UnReg	UnReg	UnReg	UnReg	UnReg	UnReg	UnReg	UnReg	-1.4427e-09
C17orf80	UnReg	UnReg	UnReg	UnReg	UnReg	UnReg	UnReg	UnReg	UnReg	UnReg	UnReg	UnReg	UnReg	UnReg	-1.4427e-09
C17orf85	UnReg	UnReg	UnReg	UnReg	UnReg	UnReg	UnReg	UnReg	UnReg	UnReg	UnReg	UnReg	UnReg	UnReg	-1.4427e-09
C18orf21	UnReg	UnReg	UnReg	UnReg	UnReg	UnReg	UnReg	UnReg	UnReg	UnReg	UnReg	UnReg	UnReg	UnReg	-1.4427e-09
C18orf25	UnReg	UnReg	UnReg	UnReg	UnReg	UnReg	UnReg	UnReg	UnReg	UnReg	UnReg	UnReg	UnReg	UnReg	-1.4427e-09
C18orf32	UnReg	UnReg	UnReg	UnReg	UnReg	UnReg	UnReg	UnReg	UnReg	UnReg	UnReg	UnReg	UnReg	UnReg	-1.4427e-09
C18orf42	UnReg	UnReg	UnReg	UnReg	UnReg	UnReg	UnReg	UnReg	UnReg	UnReg	UnReg	UnReg	UnReg	UnReg	-1.4427e-09
C18orf8	UnReg	UnReg	UnReg	UnReg	UnReg	UnReg	UnReg	UnReg	UnReg	UnReg	UnReg	UnReg	UnReg	UnReg	-1.4427e-09
C19orf24	UnReg	UnReg	UnReg	UnReg	UnReg	UnReg	UnReg	UnReg	UnReg	UnReg	UnReg	UnReg	UnReg	UnReg	-1.4427e-09
C19orf43	UnReg	UnReg	UnReg	UnReg	UnReg	UnReg	UnReg	UnReg	UnReg	UnReg	UnReg	UnReg	UnReg	UnReg	-1.4427e-09
C19orf44	UnReg	UnReg	UnReg	UnReg	UnReg	UnReg	UnReg	UnReg	UnReg	UnReg	UnReg	UnReg	UnReg	UnReg	-1.4427e-09
C19orf52	UnReg	UnReg	UnReg	UnReg	UnReg	UnReg	UnReg	UnReg	UnReg	UnReg	UnReg	UnReg	UnReg	UnReg	-1.4427e-09
C19orf53	UnReg	UnReg	UnReg	UnReg	UnReg	UnReg	UnReg	UnReg	UnReg	UnReg	UnReg	UnReg	UnReg	UnReg	-1.4427e-09
C19orf55	UnReg	UnReg	UnReg	UnReg	UnReg	UnReg	UnReg	UnReg	UnReg	UnReg	UnReg	UnReg	UnReg	UnReg	-1.4427e-09
C19orf68	UnReg	UnReg	UnReg	UnReg	UnReg	UnReg	UnReg	UnReg	UnReg	UnReg	UnReg	UnReg	UnReg	UnReg	-1.4427e-09
C19orf82	UnReg	UnReg	UnReg	UnReg	UnReg	UnReg	UnReg	UnReg	UnReg	UnReg	UnReg	UnReg	UnReg	UnReg	-1.4427e-09
C1D	UnReg	UnReg	UnReg	UnReg	UnReg	UnReg	UnReg	UnReg	UnReg	UnReg	UnReg	UnReg	UnReg	UnReg	-1.4427e-09
C1GALT1C1	UnReg	UnReg	UnReg	UnReg	UnReg	UnReg	UnReg	UnReg	UnReg	UnReg	UnReg	UnReg	UnReg	UnReg	-1.4427e-09
C1orf100	UnReg	UnReg	UnReg	UnReg	UnReg	UnReg	UnReg	UnReg	UnReg	UnReg	UnReg	UnReg	UnReg	UnReg	-1.4427e-09
C1orf109	UnReg	UnReg	UnReg	UnReg	UnReg	UnReg	UnReg	UnReg	UnReg	UnReg	UnReg	UnReg	UnReg	UnReg	-1.4427e-09
C1orf143	UnReg	UnReg	UnReg	UnReg	UnReg	UnReg	UnReg	UnReg	UnReg	UnReg	UnReg	UnReg	UnReg	UnReg	-1.4427e-09
C1orf159	UnReg	UnReg	UnReg	UnReg	UnReg	UnReg	UnReg	UnReg	UnReg	UnReg	UnReg	UnReg	UnReg	UnReg	-1.4427e-09
C1orf174	UnReg	UnReg	UnReg	UnReg	UnReg	UnReg	UnReg	UnReg	UnReg	UnReg	UnReg	UnReg	UnReg	UnReg	-1.4427e-09
C1orf200	UnReg	UnReg	UnReg	UnReg	UnReg	UnReg	UnReg	UnReg	UnReg	UnReg	UnReg	UnReg	UnReg	UnReg	-1.4427e-09
C1orf216	UnReg	UnReg	UnReg	UnReg	UnReg	UnReg	UnReg	UnReg	UnReg	UnReg	UnReg	UnReg	UnReg	UnReg	-1.4427e-09
C1ORF220	UnReg	UnReg	UnReg	UnReg	UnReg	UnReg	UnReg	UnReg	UnReg	UnReg	UnReg	UnReg	UnReg	UnReg	-1.4427e-09
C1orf227	UnReg	UnReg	UnReg	UnReg	UnReg	UnReg	UnReg	UnReg	UnReg	UnReg	UnReg	UnReg	UnReg	UnReg	-1.4427e-09
C1orf234	UnReg	UnReg	UnReg	UnReg	UnReg	UnReg	UnReg	UnReg	UnReg	UnReg	UnReg	UnReg	UnReg	UnReg	-1.4427e-09
C1orf27	UnReg	UnReg	UnReg	UnReg	UnReg	UnReg	UnReg	UnReg	UnReg	UnReg	UnReg	UnReg	UnReg	UnReg	-1.4427e-09
C1orf43	UnReg	UnReg	UnReg	UnReg	UnReg	UnReg	UnReg	UnReg	UnReg	UnReg	UnReg	UnReg	UnReg	UnReg	-1.4427e-09
C1orf50	UnReg	UnReg	UnReg	UnReg	UnReg	UnReg	UnReg	UnReg	UnReg	UnReg	UnReg	UnReg	UnReg	UnReg	-1.4427e-09
C1orf52	UnReg	UnReg	UnReg	UnReg	UnReg	UnReg	UnReg	UnReg	UnReg	UnReg	UnReg	UnReg	UnReg	UnReg	-1.4427e-09
C1orf56	UnReg	UnReg	UnReg	UnReg	UnReg	UnReg	UnReg	UnReg	UnReg	UnReg	UnReg	UnReg	UnReg	UnReg	-1.4427e-09
C1orf63	UnReg	UnReg	UnReg	UnReg	UnReg	UnReg	UnReg	UnReg	UnReg	UnReg	UnReg	UnReg	UnReg	UnReg	-1.4427e-09
C1orf68	UnReg	UnReg	UnReg	UnReg	UnReg	UnReg	UnReg	UnReg	UnReg	UnReg	UnReg	UnReg	UnReg	UnReg	-1.4427e-09
C1orf86	UnReg	UnReg	UnReg	UnReg	UnReg	UnReg	UnReg	UnReg	UnReg	UnReg	UnReg	UnReg	UnReg	UnReg	-1.4427e-09
C1QBP	UnReg	UnReg	UnReg	UnReg	UnReg	UnReg	UnReg	UnReg	UnReg	UnReg	UnReg	UnReg	UnReg	UnReg	-1.4427e-09
C20ORF135	UnReg	UnReg	UnReg	UnReg	UnReg	UnReg	UnReg	UnReg	UnReg	UnReg	UnReg	UnReg	UnReg	UnReg	-1.4427e-09
C20orf196	UnReg	UnReg	UnReg	UnReg	UnReg	UnReg	UnReg	UnReg	UnReg	UnReg	UnReg	UnReg	UnReg	UnReg	-1.4427e-09
C20orf62	UnReg	UnReg	UnReg	UnReg	UnReg	UnReg	UnReg	UnReg	UnReg	UnReg	UnReg	UnReg	UnReg	UnReg	-1.4427e-09
C20orf96	UnReg	UnReg	UnReg	UnReg	UnReg	UnReg	UnReg	UnReg	UnReg	UnReg	UnReg	UnReg	UnReg	UnReg	-1.4427e-09
C21orf2	UnReg	UnReg	UnReg	UnReg	UnReg	UnReg	UnReg	UnReg	UnReg	UnReg	UnReg	UnReg	UnReg	UnReg	-1.4427e-09
C21orf33	UnReg	UnReg	UnReg	UnReg	UnReg	UnReg	UnReg	UnReg	UnReg	UnReg	UnReg	UnReg	UnReg	UnReg	-1.4427e-09
C22orf39	UnReg	UnReg	UnReg	UnReg	UnReg	UnReg	UnReg	UnReg	UnReg	UnReg	UnReg	UnReg	UnReg	UnReg	-1.4427e-09
C22orf42	UnReg	UnReg	UnReg	UnReg	UnReg	UnReg	UnReg	UnReg	UnReg	UnReg	UnReg	UnReg	UnReg	UnReg	-1.4427e-09
C22orf43	UnReg	UnReg	UnReg	UnReg	UnReg	UnReg	UnReg	UnReg	UnReg	UnReg	UnReg	UnReg	UnReg	UnReg	-1.4427e-09
C22orf46	UnReg	UnReg	UnReg	UnReg	UnReg	UnReg	UnReg	UnReg	UnReg	UnReg	UnReg	UnReg	UnReg	UnReg	-1.4427e-09
C2CD2L	UnReg	UnReg	UnReg	UnReg	UnReg	UnReg	UnReg	UnReg	UnReg	UnReg	UnReg	UnReg	UnReg	UnReg	-1.4427e-09
C2CD3	UnReg	UnReg	UnReg	UnReg	UnReg	UnReg	UnReg	UnReg	UnReg	UnReg	UnReg	UnReg	UnReg	UnReg	-1.4427e-09
C2CD5	UnReg	UnReg	UnReg	UnReg	UnReg	UnReg	UnReg	UnReg	UnReg	UnReg	UnReg	UnReg	UnReg	UnReg	-1.4427e-09
C2orf15	UnReg	UnReg	UnReg	UnReg	UnReg	UnReg	UnReg	UnReg	UnReg	UnReg	UnReg	UnReg	UnReg	UnReg	-1.4427e-09
C2orf16	UnReg	UnReg	UnReg	UnReg	UnReg	UnReg	UnReg	UnReg	UnReg	UnReg	UnReg	UnReg	UnReg	UnReg	-1.4427e-09
C2orf44	UnReg	UnReg	UnReg	UnReg	UnReg	UnReg	UnReg	UnReg	UnReg	UnReg	UnReg	UnReg	UnReg	UnReg	-1.4427e-09
C2orf47	UnReg	UnReg	UnReg	UnReg	UnReg	UnReg	UnReg	UnReg	UnReg	UnReg	UnReg	UnReg	UnReg	UnReg	-1.4427e-09
C2orf49	UnReg	UnReg	UnReg	UnReg	UnReg	UnReg	UnReg	UnReg	UnReg	UnReg	UnReg	UnReg	UnReg	UnReg	-1.4427e-09
C2orf66	UnReg	UnReg	UnReg	UnReg	UnReg	UnReg	UnReg	UnReg	UnReg	UnReg	UnReg	UnReg	UnReg	UnReg	-1.4427e-09
C2orf69	UnReg	UnReg	UnReg	UnReg	UnReg	UnReg	UnReg	UnReg	UnReg	UnReg	UnReg	UnReg	UnReg	UnReg	-1.4427e-09
C2orf76	UnReg	UnReg	UnReg	UnReg	UnReg	UnReg	UnReg	UnReg	UnReg	UnReg	UnReg	UnReg	UnReg	UnReg	-1.4427e-09
C3orf17	UnReg	UnReg	UnReg	UnReg	UnReg	UnReg	UnReg	UnReg	UnReg	UnReg	UnReg	UnReg	UnReg	UnReg	-1.4427e-09
C3orf22	UnReg	UnReg	UnReg	UnReg	UnReg	UnReg	UnReg	UnReg	UnReg	UnReg	UnReg	UnReg	UnReg	UnReg	-1.4427e-09
C3orf33	UnReg	UnReg	UnReg	UnReg	UnReg	UnReg	UnReg	UnReg	UnReg	UnReg	UnReg	UnReg	UnReg	UnReg	-1.4427e-09
C3orf35	UnReg	UnReg	UnReg	UnReg	UnReg	UnReg	UnReg	UnReg	UnReg	UnReg	UnReg	UnReg	UnReg	UnReg	-1.4427e-09
C3orf38	UnReg	UnReg	UnReg	UnReg	UnReg	UnReg	UnReg	UnReg	UnReg	UnReg	UnReg	UnReg	UnReg	UnReg	-1.4427e-09
C3orf49	UnReg	UnReg	UnReg	UnReg	UnReg	UnReg	UnReg	UnReg	UnReg	UnReg	UnReg	UnReg	UnReg	UnReg	-1.4427e-09
C3orf62	UnReg	UnReg	UnReg	UnReg	UnReg	UnReg	UnReg	UnReg	UnReg	UnReg	UnReg	UnReg	UnReg	UnReg	-1.4427e-09
C4orf27	UnReg	UnReg	UnReg	UnReg	UnReg	UnReg	UnReg	UnReg	UnReg	UnReg	UnReg	UnReg	UnReg	UnReg	-1.4427e-09
C4orf29	UnReg	UnReg	UnReg	UnReg	UnReg	UnReg	UnReg	UnReg	UnReg	UnReg	UnReg	UnReg	UnReg	UnReg	-1.4427e-09
C4orf3	UnReg	UnReg	UnReg	UnReg	UnReg	UnReg	UnReg	UnReg	UnReg	UnReg	UnReg	UnReg	UnReg	UnReg	-1.4427e-09
C4orf33	UnReg	UnReg	UnReg	UnReg	UnReg	UnReg	UnReg	UnReg	UnReg	UnReg	UnReg	UnReg	UnReg	UnReg	-1.4427e-09
C4orf36	UnReg	UnReg	UnReg	UnReg	UnReg	UnReg	UnReg	UnReg	UnReg	UnReg	UnReg	UnReg	UnReg	UnReg	-1.4427e-09
C4orf45	UnReg	UnReg	UnReg	UnReg	UnReg	UnReg	UnReg	UnReg	UnReg	UnReg	UnReg	UnReg	UnReg	UnReg	-1.4427e-09
C5orf22	UnReg	UnReg	UnReg	UnReg	UnReg	UnReg	UnReg	UnReg	UnReg	UnReg	UnReg	UnReg	UnReg	UnReg	-1.4427e-09
C5orf42	UnReg	UnReg	UnReg	UnReg	UnReg	UnReg	UnReg	UnReg	UnReg	UnReg	UnReg	UnReg	UnReg	UnReg	-1.4427e-09
C5orf45	UnReg	UnReg	UnReg	UnReg	UnReg	UnReg	UnReg	UnReg	UnReg	UnReg	UnReg	UnReg	UnReg	UnReg	-1.4427e-09
C5orf48	UnReg	UnReg	UnReg	UnReg	UnReg	UnReg	UnReg	UnReg	UnReg	UnReg	UnReg	UnReg	UnReg	UnReg	-1.4427e-09
C5orf51	UnReg	UnReg	UnReg	UnReg	UnReg	UnReg	UnReg	UnReg	UnReg	UnReg	UnReg	UnReg	UnReg	UnReg	-1.4427e-09
C5orf52	UnReg	UnReg	UnReg	UnReg	UnReg	UnReg	UnReg	UnReg	UnReg	UnReg	UnReg	UnReg	UnReg	UnReg	-1.4427e-09
C5orf55	UnReg	UnReg	UnReg	UnReg	UnReg	UnReg	UnReg	UnReg	UnReg	UnReg	UnReg	UnReg	UnReg	UnReg	-1.4427e-09
C5orf60	UnReg	UnReg	UnReg	UnReg	UnReg	UnReg	UnReg	UnReg	UnReg	UnReg	UnReg	UnReg	UnReg	UnReg	-1.4427e-09
C5orf63	UnReg	UnReg	UnReg	UnReg	UnReg	UnReg	UnReg	UnReg	UnReg	UnReg	UnReg	UnReg	UnReg	UnReg	-1.4427e-09
C6orf1	UnReg	UnReg	UnReg	UnReg	UnReg	UnReg	UnReg	UnReg	UnReg	UnReg	UnReg	UnReg	UnReg	UnReg	-1.4427e-09
C6orf106	UnReg	UnReg	UnReg	UnReg	UnReg	UnReg	UnReg	UnReg	UnReg	UnReg	UnReg	UnReg	UnReg	UnReg	-1.4427e-09
C6orf120	UnReg	UnReg	UnReg	UnReg	UnReg	UnReg	UnReg	UnReg	UnReg	UnReg	UnReg	UnReg	UnReg	UnReg	-1.4427e-09
C6orf164	UnReg	UnReg	UnReg	UnReg	UnReg	UnReg	UnReg	UnReg	UnReg	UnReg	UnReg	UnReg	UnReg	UnReg	-1.4427e-09
C6orf195	UnReg	UnReg	UnReg	UnReg	UnReg	UnReg	UnReg	UnReg	UnReg	UnReg	UnReg	UnReg	UnReg	UnReg	-1.4427e-09
C6orf203	UnReg	UnReg	UnReg	UnReg	UnReg	UnReg	UnReg	UnReg	UnReg	UnReg	UnReg	UnReg	UnReg	UnReg	-1.4427e-09
C6orf47	UnReg	UnReg	UnReg	UnReg	UnReg	UnReg	UnReg	UnReg	UnReg	UnReg	UnReg	UnReg	UnReg	UnReg	-1.4427e-09
C6orf57	UnReg	UnReg	UnReg	UnReg	UnReg	UnReg	UnReg	UnReg	UnReg	UnReg	UnReg	UnReg	UnReg	UnReg	-1.4427e-09
C6orf62	UnReg	UnReg	UnReg	UnReg	UnReg	UnReg	UnReg	UnReg	UnReg	UnReg	UnReg	UnReg	UnReg	UnReg	-1.4427e-09
C6orf89	UnReg	UnReg	UnReg	UnReg	UnReg	UnReg	UnReg	UnReg	UnReg	UnReg	UnReg	UnReg	UnReg	UnReg	-1.4427e-09
C7	Dwn	Dwn	Dwn	Dwn	Dwn	Dwn	Dwn	Dwn	Dwn	Dwn	Dwn	Dwn	Dwn	Dwn	-1.4427e-09
C7orf25	UnReg	UnReg	UnReg	UnReg	UnReg	UnReg	UnReg	UnReg	UnReg	UnReg	UnReg	UnReg	UnReg	UnReg	-1.4427e-09
C7orf26	UnReg	UnReg	UnReg	UnReg	UnReg	UnReg	UnReg	UnReg	UnReg	UnReg	UnReg	UnReg	UnReg	UnReg	-1.4427e-09
C7orf43	UnReg	UnReg	UnReg	UnReg	UnReg	UnReg	UnReg	UnReg	UnReg	UnReg	UnReg	UnReg	UnReg	UnReg	-1.4427e-09
C7orf49	UnReg	UnReg	UnReg	UnReg	UnReg	UnReg	UnReg	UnReg	UnReg	UnReg	UnReg	UnReg	UnReg	UnReg	-1.4427e-09
C7orf50	UnReg	UnReg	UnReg	UnReg	UnReg	UnReg	UnReg	UnReg	UnReg	UnReg	UnReg	UnReg	UnReg	UnReg	-1.4427e-09
C7orf55	UnReg	UnReg	UnReg	UnReg	UnReg	UnReg	UnReg	UnReg	UnReg	UnReg	UnReg	UnReg	UnReg	UnReg	-1.4427e-09
C7orf55-LUC7L2	UnReg	UnReg	UnReg	UnReg	UnReg	UnReg	UnReg	UnReg	UnReg	UnReg	UnReg	UnReg	UnReg	UnReg	-1.4427e-09
C7orf60	UnReg	UnReg	UnReg	UnReg	UnReg	UnReg	UnReg	UnReg	UnReg	UnReg	UnReg	UnReg	UnReg	UnReg	-1.4427e-09
C7orf73	UnReg	UnReg	UnReg	UnReg	UnReg	UnReg	UnReg	UnReg	UnReg	UnReg	UnReg	UnReg	UnReg	UnReg	-1.4427e-09
C8orf37	UnReg	UnReg	UnReg	UnReg	UnReg	UnReg	UnReg	UnReg	UnReg	UnReg	UnReg	UnReg	UnReg	UnReg	-1.4427e-09
C8orf44-SGK3	UnReg	UnReg	UnReg	UnReg	UnReg	UnReg	UnReg	UnReg	UnReg	UnReg	UnReg	UnReg	UnReg	UnReg	-1.4427e-09
C8orf58	UnReg	UnReg	UnReg	UnReg	UnReg	UnReg	UnReg	UnReg	UnReg	UnReg	UnReg	UnReg	UnReg	UnReg	-1.4427e-09
C8orf59	UnReg	UnReg	UnReg	UnReg	UnReg	UnReg	UnReg	UnReg	UnReg	UnReg	UnReg	UnReg	UnReg	UnReg	-1.4427e-09
C8orf74	UnReg	UnReg	UnReg	UnReg	UnReg	UnReg	UnReg	UnReg	UnReg	UnReg	UnReg	UnReg	UnReg	UnReg	-1.4427e-09
C8orf82	UnReg	UnReg	UnReg	UnReg	UnReg	UnReg	UnReg	UnReg	UnReg	UnReg	UnReg	UnReg	UnReg	UnReg	-1.4427e-09
C8orf87	UnReg	UnReg	UnReg	UnReg	UnReg	UnReg	UnReg	UnReg	UnReg	UnReg	UnReg	UnReg	UnReg	UnReg	-1.4427e-09
C9orf114	UnReg	UnReg	UnReg	UnReg	UnReg	UnReg	UnReg	UnReg	UnReg	UnReg	UnReg	UnReg	UnReg	UnReg	-1.4427e-09
C9orf129	UnReg	UnReg	UnReg	UnReg	UnReg	UnReg	UnReg	UnReg	UnReg	UnReg	UnReg	UnReg	UnReg	UnReg	-1.4427e-09
C9orf131	UnReg	UnReg	UnReg	UnReg	UnReg	UnReg	UnReg	UnReg	UnReg	UnReg	UnReg	UnReg	UnReg	UnReg	-1.4427e-09
C9orf139	UnReg	UnReg	UnReg	UnReg	UnReg	UnReg	UnReg	UnReg	UnReg	UnReg	UnReg	UnReg	UnReg	UnReg	-1.4427e-09
C9orf142	UnReg	UnReg	UnReg	UnReg	UnReg	UnReg	UnReg	UnReg	UnReg	UnReg	UnReg	UnReg	UnReg	UnReg	-1.4427e-09
C9orf156	UnReg	UnReg	UnReg	UnReg	UnReg	UnReg	UnReg	UnReg	UnReg	UnReg	UnReg	UnReg	UnReg	UnReg	-1.4427e-09
C9orf37	UnReg	UnReg	UnReg	UnReg	UnReg	UnReg	UnReg	UnReg	UnReg	UnReg	UnReg	UnReg	UnReg	UnReg	-1.4427e-09
C9orf40	UnReg	UnReg	UnReg	UnReg	UnReg	UnReg	UnReg	UnReg	UnReg	UnReg	UnReg	UnReg	UnReg	UnReg	-1.4427e-09
C9orf41	UnReg	UnReg	UnReg	UnReg	UnReg	UnReg	UnReg	UnReg	UnReg	UnReg	UnReg	UnReg	UnReg	UnReg	-1.4427e-09
C9orf64	UnReg	UnReg	UnReg	UnReg	UnReg	UnReg	UnReg	UnReg	UnReg	UnReg	UnReg	UnReg	UnReg	UnReg	-1.4427e-09
C9orf69	UnReg	UnReg	UnReg	UnReg	UnReg	UnReg	UnReg	UnReg	UnReg	UnReg	UnReg	UnReg	UnReg	UnReg	-1.4427e-09
C9orf78	UnReg	UnReg	UnReg	UnReg	UnReg	UnReg	UnReg	UnReg	UnReg	UnReg	UnReg	UnReg	UnReg	UnReg	-1.4427e-09
C9orf85	UnReg	UnReg	UnReg	UnReg	UnReg	UnReg	UnReg	UnReg	UnReg	UnReg	UnReg	UnReg	UnReg	UnReg	-1.4427e-09
C9orf91	UnReg	UnReg	UnReg	UnReg	UnReg	UnReg	UnReg	UnReg	UnReg	UnReg	UnReg	UnReg	UnReg	UnReg	-1.4427e-09
CAAP1	UnReg	UnReg	UnReg	UnReg	UnReg	UnReg	UnReg	UnReg	UnReg	UnReg	UnReg	UnReg	UnReg	UnReg	-1.4427e-09
CAB39	UnReg	UnReg	UnReg	UnReg	UnReg	UnReg	UnReg	UnReg	UnReg	UnReg	UnReg	UnReg	UnReg	UnReg	-1.4427e-09
CABIN1	UnReg	UnReg	UnReg	UnReg	UnReg	UnReg	UnReg	UnReg	UnReg	UnReg	UnReg	UnReg	UnReg	UnReg	-1.4427e-09
CACTIN	UnReg	UnReg	UnReg	UnReg	UnReg	UnReg	UnReg	UnReg	UnReg	UnReg	UnReg	UnReg	UnReg	UnReg	-1.4427e-09
CACUL1	UnReg	UnReg	UnReg	UnReg	UnReg	UnReg	UnReg	UnReg	UnReg	UnReg	UnReg	UnReg	UnReg	UnReg	-1.4427e-09
CALM1	UnReg	UnReg	UnReg	UnReg	UnReg	UnReg	UnReg	UnReg	UnReg	UnReg	UnReg	UnReg	UnReg	UnReg	-1.4427e-09
CALM2	UnReg	UnReg	UnReg	UnReg	UnReg	UnReg	UnReg	UnReg	UnReg	UnReg	UnReg	UnReg	UnReg	UnReg	-1.4427e-09
CALM3	UnReg	UnReg	UnReg	UnReg	UnReg	UnReg	UnReg	UnReg	UnReg	UnReg	UnReg	UnReg	UnReg	UnReg	-1.4427e-09
CALR3	UnReg	UnReg	UnReg	UnReg	UnReg	UnReg	UnReg	UnReg	UnReg	UnReg	UnReg	UnReg	UnReg	UnReg	-1.4427e-09
CALU	UnReg	UnReg	UnReg	UnReg	UnReg	UnReg	UnReg	UnReg	UnReg	UnReg	UnReg	UnReg	UnReg	UnReg	-1.4427e-09
CAMSAP1	UnReg	UnReg	UnReg	UnReg	UnReg	UnReg	UnReg	UnReg	UnReg	UnReg	UnReg	UnReg	UnReg	UnReg	-1.4427e-09
CAMSAP2	UnReg	UnReg	UnReg	UnReg	UnReg	UnReg	UnReg	UnReg	UnReg	UnReg	UnReg	UnReg	UnReg	UnReg	-1.4427e-09
CAMTA1	UnReg	UnReg	UnReg	UnReg	UnReg	UnReg	UnReg	UnReg	UnReg	UnReg	UnReg	UnReg	UnReg	UnReg	-1.4427e-09
CAMTA2	UnReg	UnReg	UnReg	UnReg	UnReg	UnReg	UnReg	UnReg	UnReg	UnReg	UnReg	UnReg	UnReg	UnReg	-1.4427e-09
CAND1	UnReg	UnReg	UnReg	UnReg	UnReg	UnReg	UnReg	UnReg	UnReg	UnReg	UnReg	UnReg	UnReg	UnReg	-1.4427e-09
CANX	UnReg	UnReg	UnReg	UnReg	UnReg	UnReg	UnReg	UnReg	UnReg	UnReg	UnReg	UnReg	UnReg	UnReg	-1.4427e-09
CAPN1	UnReg	UnReg	UnReg	UnReg	UnReg	UnReg	UnReg	UnReg	UnReg	UnReg	UnReg	UnReg	UnReg	UnReg	-1.4427e-09
CAPN10	UnReg	UnReg	UnReg	UnReg	UnReg	UnReg	UnReg	UnReg	UnReg	UnReg	UnReg	UnReg	UnReg	UnReg	-1.4427e-09
CAPN7	UnReg	UnReg	UnReg	UnReg	UnReg	UnReg	UnReg	UnReg	UnReg	UnReg	UnReg	UnReg	UnReg	UnReg	-1.4427e-09
CAPNS1	UnReg	UnReg	UnReg	UnReg	UnReg	UnReg	UnReg	UnReg	UnReg	UnReg	UnReg	UnReg	UnReg	UnReg	-1.4427e-09
CAPRIN1	UnReg	UnReg	UnReg	UnReg	UnReg	UnReg	UnReg	UnReg	UnReg	UnReg	UnReg	UnReg	UnReg	UnReg	-1.4427e-09
CAPRIN2	UnReg	UnReg	UnReg	UnReg	UnReg	UnReg	UnReg	UnReg	UnReg	UnReg	UnReg	UnReg	UnReg	UnReg	-1.4427e-09
CAPZA1	UnReg	UnReg	UnReg	UnReg	UnReg	UnReg	UnReg	UnReg	UnReg	UnReg	UnReg	UnReg	UnReg	UnReg	-1.4427e-09
CAPZA2	UnReg	UnReg	UnReg	UnReg	UnReg	UnReg	UnReg	UnReg	UnReg	UnReg	UnReg	UnReg	UnReg	UnReg	-1.4427e-09
CAPZB	UnReg	UnReg	UnReg	UnReg	UnReg	UnReg	UnReg	UnReg	UnReg	UnReg	UnReg	UnReg	UnReg	UnReg	-1.4427e-09
CARKD	UnReg	UnReg	UnReg	UnReg	UnReg	UnReg	UnReg	UnReg	UnReg	UnReg	UnReg	UnReg	UnReg	UnReg	-1.4427e-09
CARM1	UnReg	UnReg	UnReg	UnReg	UnReg	UnReg	UnReg	UnReg	UnReg	UnReg	UnReg	UnReg	UnReg	UnReg	-1.4427e-09
CARS	UnReg	UnReg	UnReg	UnReg	UnReg	UnReg	UnReg	UnReg	UnReg	UnReg	UnReg	UnReg	UnReg	UnReg	-1.4427e-09
CARS2	UnReg	UnReg	UnReg	UnReg	UnReg	UnReg	UnReg	UnReg	UnReg	UnReg	UnReg	UnReg	UnReg	UnReg	-1.4427e-09
CASP3	UnReg	UnReg	UnReg	UnReg	UnReg	UnReg	UnReg	UnReg	UnReg	UnReg	UnReg	UnReg	UnReg	UnReg	-1.4427e-09
CASP8	UnReg	UnReg	UnReg	UnReg	UnReg	UnReg	UnReg	UnReg	UnReg	UnReg	UnReg	UnReg	UnReg	UnReg	-1.4427e-09
CAST	UnReg	UnReg	UnReg	UnReg	UnReg	UnReg	UnReg	UnReg	UnReg	UnReg	UnReg	UnReg	UnReg	UnReg	-1.4427e-09
CATSPER3	UnReg	UnReg	UnReg	UnReg	UnReg	UnReg	UnReg	UnReg	UnReg	UnReg	UnReg	UnReg	UnReg	UnReg	-1.4427e-09
CBL	UnReg	UnReg	UnReg	UnReg	UnReg	UnReg	UnReg	UnReg	UnReg	UnReg	UnReg	UnReg	UnReg	UnReg	-1.4427e-09
CBLB	UnReg	UnReg	UnReg	UnReg	UnReg	UnReg	UnReg	UnReg	UnReg	UnReg	UnReg	UnReg	UnReg	UnReg	-1.4427e-09
CBLL1	UnReg	UnReg	UnReg	UnReg	UnReg	UnReg	UnReg	UnReg	UnReg	UnReg	UnReg	UnReg	UnReg	UnReg	-1.4427e-09
CBWD1	UnReg	UnReg	UnReg	UnReg	UnReg	UnReg	UnReg	UnReg	UnReg	UnReg	UnReg	UnReg	UnReg	UnReg	-1.4427e-09
CBWD2	UnReg	UnReg	UnReg	UnReg	UnReg	UnReg	UnReg	UnReg	UnReg	UnReg	UnReg	UnReg	UnReg	UnReg	-1.4427e-09
CBWD3	UnReg	UnReg	UnReg	UnReg	UnReg	UnReg	UnReg	UnReg	UnReg	UnReg	UnReg	UnReg	UnReg	UnReg	-1.4427e-09
CBWD5	UnReg	UnReg	UnReg	UnReg	UnReg	UnReg	UnReg	UnReg	UnReg	UnReg	UnReg	UnReg	UnReg	UnReg	-1.4427e-09
CBY1	UnReg	UnReg	UnReg	UnReg	UnReg	UnReg	UnReg	UnReg	UnReg	UnReg	UnReg	UnReg	UnReg	UnReg	-1.4427e-09
CC2D1A	UnReg	UnReg	UnReg	UnReg	UnReg	UnReg	UnReg	UnReg	UnReg	UnReg	UnReg	UnReg	UnReg	UnReg	-1.4427e-09
CC2D1B	UnReg	UnReg	UnReg	UnReg	UnReg	UnReg	UnReg	UnReg	UnReg	UnReg	UnReg	UnReg	UnReg	UnReg	-1.4427e-09
CCAR1	UnReg	UnReg	UnReg	UnReg	UnReg	UnReg	UnReg	UnReg	UnReg	UnReg	UnReg	UnReg	UnReg	UnReg	-1.4427e-09
CCAR2	UnReg	UnReg	UnReg	UnReg	UnReg	UnReg	UnReg	UnReg	UnReg	UnReg	UnReg	UnReg	UnReg	UnReg	-1.4427e-09
CCDC115	UnReg	UnReg	UnReg	UnReg	UnReg	UnReg	UnReg	UnReg	UnReg	UnReg	UnReg	UnReg	UnReg	UnReg	-1.4427e-09
CCDC117	UnReg	UnReg	UnReg	UnReg	UnReg	UnReg	UnReg	UnReg	UnReg	UnReg	UnReg	UnReg	UnReg	UnReg	-1.4427e-09
CCDC12	UnReg	UnReg	UnReg	UnReg	UnReg	UnReg	UnReg	UnReg	UnReg	UnReg	UnReg	UnReg	UnReg	UnReg	-1.4427e-09
CCDC120	UnReg	UnReg	UnReg	UnReg	UnReg	UnReg	UnReg	UnReg	UnReg	UnReg	UnReg	UnReg	UnReg	UnReg	-1.4427e-09
CCDC124	UnReg	UnReg	UnReg	UnReg	UnReg	UnReg	UnReg	UnReg	UnReg	UnReg	UnReg	UnReg	UnReg	UnReg	-1.4427e-09
CCDC126	UnReg	UnReg	UnReg	UnReg	UnReg	UnReg	UnReg	UnReg	UnReg	UnReg	UnReg	UnReg	UnReg	UnReg	-1.4427e-09
CCDC127	UnReg	UnReg	UnReg	UnReg	UnReg	UnReg	UnReg	UnReg	UnReg	UnReg	UnReg	UnReg	UnReg	UnReg	-1.4427e-09
CCDC130	UnReg	UnReg	UnReg	UnReg	UnReg	UnReg	UnReg	UnReg	UnReg	UnReg	UnReg	UnReg	UnReg	UnReg	-1.4427e-09
CCDC132	UnReg	UnReg	UnReg	UnReg	UnReg	UnReg	UnReg	UnReg	UnReg	UnReg	UnReg	UnReg	UnReg	UnReg	-1.4427e-09
CCDC15	UnReg	UnReg	UnReg	UnReg	UnReg	UnReg	UnReg	UnReg	UnReg	UnReg	UnReg	UnReg	UnReg	UnReg	-1.4427e-09
CCDC172	UnReg	UnReg	UnReg	UnReg	UnReg	UnReg	UnReg	UnReg	UnReg	UnReg	UnReg	UnReg	UnReg	UnReg	-1.4427e-09
CCDC174	UnReg	UnReg	UnReg	UnReg	UnReg	UnReg	UnReg	UnReg	UnReg	UnReg	UnReg	UnReg	UnReg	UnReg	-1.4427e-09
CCDC175	UnReg	UnReg	UnReg	UnReg	UnReg	UnReg	UnReg	UnReg	UnReg	UnReg	UnReg	UnReg	UnReg	UnReg	-1.4427e-09
CCDC179	UnReg	UnReg	UnReg	UnReg	UnReg	UnReg	UnReg	UnReg	UnReg	UnReg	UnReg	UnReg	UnReg	UnReg	-1.4427e-09
CCDC22	UnReg	UnReg	UnReg	UnReg	UnReg	UnReg	UnReg	UnReg	UnReg	UnReg	UnReg	UnReg	UnReg	UnReg	-1.4427e-09
CCDC23	UnReg	UnReg	UnReg	UnReg	UnReg	UnReg	UnReg	UnReg	UnReg	UnReg	UnReg	UnReg	UnReg	UnReg	-1.4427e-09
CCDC24	UnReg	UnReg	UnReg	UnReg	UnReg	UnReg	UnReg	UnReg	UnReg	UnReg	UnReg	UnReg	UnReg	UnReg	-1.4427e-09
CCDC25	UnReg	UnReg	UnReg	UnReg	UnReg	UnReg	UnReg	UnReg	UnReg	UnReg	UnReg	UnReg	UnReg	UnReg	-1.4427e-09
CCDC28A	UnReg	UnReg	UnReg	UnReg	UnReg	UnReg	UnReg	UnReg	UnReg	UnReg	UnReg	UnReg	UnReg	UnReg	-1.4427e-09
CCDC41	UnReg	UnReg	UnReg	UnReg	UnReg	UnReg	UnReg	UnReg	UnReg	UnReg	UnReg	UnReg	UnReg	UnReg	-1.4427e-09
CCDC43	UnReg	UnReg	UnReg	UnReg	UnReg	UnReg	UnReg	UnReg	UnReg	UnReg	UnReg	UnReg	UnReg	UnReg	-1.4427e-09
CCDC47	UnReg	UnReg	UnReg	UnReg	UnReg	UnReg	UnReg	UnReg	UnReg	UnReg	UnReg	UnReg	UnReg	UnReg	-1.4427e-09
CCDC51	UnReg	UnReg	UnReg	UnReg	UnReg	UnReg	UnReg	UnReg	UnReg	UnReg	UnReg	UnReg	UnReg	UnReg	-1.4427e-09
CCDC53	UnReg	UnReg	UnReg	UnReg	UnReg	UnReg	UnReg	UnReg	UnReg	UnReg	UnReg	UnReg	UnReg	UnReg	-1.4427e-09
CCDC59	UnReg	UnReg	UnReg	UnReg	UnReg	UnReg	UnReg	UnReg	UnReg	UnReg	UnReg	UnReg	UnReg	UnReg	-1.4427e-09
CCDC6	UnReg	UnReg	UnReg	UnReg	UnReg	UnReg	UnReg	UnReg	UnReg	UnReg	UnReg	UnReg	UnReg	UnReg	-1.4427e-09
CCDC61	UnReg	UnReg	UnReg	UnReg	UnReg	UnReg	UnReg	UnReg	UnReg	UnReg	UnReg	UnReg	UnReg	UnReg	-1.4427e-09
CCDC62	UnReg	UnReg	UnReg	UnReg	UnReg	UnReg	UnReg	UnReg	UnReg	UnReg	UnReg	UnReg	UnReg	UnReg	-1.4427e-09
CCDC66	UnReg	UnReg	UnReg	UnReg	UnReg	UnReg	UnReg	UnReg	UnReg	UnReg	UnReg	UnReg	UnReg	UnReg	-1.4427e-09
CCDC7	UnReg	UnReg	UnReg	UnReg	UnReg	UnReg	UnReg	UnReg	UnReg	UnReg	UnReg	UnReg	UnReg	UnReg	-1.4427e-09
CCDC71	UnReg	UnReg	UnReg	UnReg	UnReg	UnReg	UnReg	UnReg	UnReg	UnReg	UnReg	UnReg	UnReg	UnReg	-1.4427e-09
CCDC79	UnReg	UnReg	UnReg	UnReg	UnReg	UnReg	UnReg	UnReg	UnReg	UnReg	UnReg	UnReg	UnReg	UnReg	-1.4427e-09
CCDC9	UnReg	UnReg	UnReg	UnReg	UnReg	UnReg	UnReg	UnReg	UnReg	UnReg	UnReg	UnReg	UnReg	UnReg	-1.4427e-09
CCDC90B	UnReg	UnReg	UnReg	UnReg	UnReg	UnReg	UnReg	UnReg	UnReg	UnReg	UnReg	UnReg	UnReg	UnReg	-1.4427e-09
CCDC91	UnReg	UnReg	UnReg	UnReg	UnReg	UnReg	UnReg	UnReg	UnReg	UnReg	UnReg	UnReg	UnReg	UnReg	-1.4427e-09
CCDC94	UnReg	UnReg	UnReg	UnReg	UnReg	UnReg	UnReg	UnReg	UnReg	UnReg	UnReg	UnReg	UnReg	UnReg	-1.4427e-09
CCDC97	UnReg	UnReg	UnReg	UnReg	UnReg	UnReg	UnReg	UnReg	UnReg	UnReg	UnReg	UnReg	UnReg	UnReg	-1.4427e-09
CCL1	UnReg	UnReg	UnReg	UnReg	UnReg	UnReg	UnReg	UnReg	UnReg	UnReg	UnReg	UnReg	UnReg	UnReg	-1.4427e-09
CCL27	UnReg	UnReg	UnReg	UnReg	UnReg	UnReg	UnReg	UnReg	UnReg	UnReg	UnReg	UnReg	UnReg	UnReg	-1.4427e-09
CCM2	UnReg	UnReg	UnReg	UnReg	UnReg	UnReg	UnReg	UnReg	UnReg	UnReg	UnReg	UnReg	UnReg	UnReg	-1.4427e-09
CCNB1IP1	UnReg	UnReg	UnReg	UnReg	UnReg	UnReg	UnReg	UnReg	UnReg	UnReg	UnReg	UnReg	UnReg	UnReg	-1.4427e-09
CCNC	UnReg	UnReg	UnReg	UnReg	UnReg	UnReg	UnReg	UnReg	UnReg	UnReg	UnReg	UnReg	UnReg	UnReg	-1.4427e-09
CCNH	UnReg	UnReg	UnReg	UnReg	UnReg	UnReg	UnReg	UnReg	UnReg	UnReg	UnReg	UnReg	UnReg	UnReg	-1.4427e-09
CCNK	UnReg	UnReg	UnReg	UnReg	UnReg	UnReg	UnReg	UnReg	UnReg	UnReg	UnReg	UnReg	UnReg	UnReg	-1.4427e-09
CCNL1	UnReg	UnReg	UnReg	UnReg	UnReg	UnReg	UnReg	UnReg	UnReg	UnReg	UnReg	UnReg	UnReg	UnReg	-1.4427e-09
CCNT1	UnReg	UnReg	UnReg	UnReg	UnReg	UnReg	UnReg	UnReg	UnReg	UnReg	UnReg	UnReg	UnReg	UnReg	-1.4427e-09
CCNT2	UnReg	UnReg	UnReg	UnReg	UnReg	UnReg	UnReg	UnReg	UnReg	UnReg	UnReg	UnReg	UnReg	UnReg	-1.4427e-09
CCP110	UnReg	UnReg	UnReg	UnReg	UnReg	UnReg	UnReg	UnReg	UnReg	UnReg	UnReg	UnReg	UnReg	UnReg	-1.4427e-09
CCS	UnReg	UnReg	UnReg	UnReg	UnReg	UnReg	UnReg	UnReg	UnReg	UnReg	UnReg	UnReg	UnReg	UnReg	-1.4427e-09
CCSER2	UnReg	UnReg	UnReg	UnReg	UnReg	UnReg	UnReg	UnReg	UnReg	UnReg	UnReg	UnReg	UnReg	UnReg	-1.4427e-09
CCT2	UnReg	UnReg	UnReg	UnReg	UnReg	UnReg	UnReg	UnReg	UnReg	UnReg	UnReg	UnReg	UnReg	UnReg	-1.4427e-09
CCT7	UnReg	UnReg	UnReg	UnReg	UnReg	UnReg	UnReg	UnReg	UnReg	UnReg	UnReg	UnReg	UnReg	UnReg	-1.4427e-09
CCT8	UnReg	UnReg	UnReg	UnReg	UnReg	UnReg	UnReg	UnReg	UnReg	UnReg	UnReg	UnReg	UnReg	UnReg	-1.4427e-09
CCZ1	UnReg	UnReg	UnReg	UnReg	UnReg	UnReg	UnReg	UnReg	UnReg	UnReg	UnReg	UnReg	UnReg	UnReg	-1.4427e-09
CCZ1B	UnReg	UnReg	UnReg	UnReg	UnReg	UnReg	UnReg	UnReg	UnReg	UnReg	UnReg	UnReg	UnReg	UnReg	-1.4427e-09
CD164	UnReg	UnReg	UnReg	UnReg	UnReg	UnReg	UnReg	UnReg	UnReg	UnReg	UnReg	UnReg	UnReg	UnReg	-1.4427e-09
CD2AP	UnReg	UnReg	UnReg	UnReg	UnReg	UnReg	UnReg	UnReg	UnReg	UnReg	UnReg	UnReg	UnReg	UnReg	-1.4427e-09
CD2BP2	UnReg	UnReg	UnReg	UnReg	UnReg	UnReg	UnReg	UnReg	UnReg	UnReg	UnReg	UnReg	UnReg	UnReg	-1.4427e-09
CD320	UnReg	UnReg	UnReg	UnReg	UnReg	UnReg	UnReg	UnReg	UnReg	UnReg	UnReg	UnReg	UnReg	UnReg	-1.4427e-09
CD46	UnReg	UnReg	UnReg	UnReg	UnReg	UnReg	UnReg	UnReg	UnReg	UnReg	UnReg	UnReg	UnReg	UnReg	-1.4427e-09
CDAN1	UnReg	UnReg	UnReg	UnReg	UnReg	UnReg	UnReg	UnReg	UnReg	UnReg	UnReg	UnReg	UnReg	UnReg	-1.4427e-09
CDC123	UnReg	UnReg	UnReg	UnReg	UnReg	UnReg	UnReg	UnReg	UnReg	UnReg	UnReg	UnReg	UnReg	UnReg	-1.4427e-09
CDC16	UnReg	UnReg	UnReg	UnReg	UnReg	UnReg	UnReg	UnReg	UnReg	UnReg	UnReg	UnReg	UnReg	UnReg	-1.4427e-09
CDC23	UnReg	UnReg	UnReg	UnReg	UnReg	UnReg	UnReg	UnReg	UnReg	UnReg	UnReg	UnReg	UnReg	UnReg	-1.4427e-09
CDC26	UnReg	UnReg	UnReg	UnReg	UnReg	UnReg	UnReg	UnReg	UnReg	UnReg	UnReg	UnReg	UnReg	UnReg	-1.4427e-09
CDC27	UnReg	UnReg	UnReg	UnReg	UnReg	UnReg	UnReg	UnReg	UnReg	UnReg	UnReg	UnReg	UnReg	UnReg	-1.4427e-09
CDC34	UnReg	UnReg	UnReg	UnReg	UnReg	UnReg	UnReg	UnReg	UnReg	UnReg	UnReg	UnReg	UnReg	UnReg	-1.4427e-09
CDC37	UnReg	UnReg	UnReg	UnReg	UnReg	UnReg	UnReg	UnReg	UnReg	UnReg	UnReg	UnReg	UnReg	UnReg	-1.4427e-09
CDC42	UnReg	UnReg	UnReg	UnReg	UnReg	UnReg	UnReg	UnReg	UnReg	UnReg	UnReg	UnReg	UnReg	UnReg	-1.4427e-09
CDC42BPB	UnReg	UnReg	UnReg	UnReg	UnReg	UnReg	UnReg	UnReg	UnReg	UnReg	UnReg	UnReg	UnReg	UnReg	-1.4427e-09
CDC42SE1	UnReg	UnReg	UnReg	UnReg	UnReg	UnReg	UnReg	UnReg	UnReg	UnReg	UnReg	UnReg	UnReg	UnReg	-1.4427e-09
CDC42SE2	UnReg	UnReg	UnReg	UnReg	UnReg	UnReg	UnReg	UnReg	UnReg	UnReg	UnReg	UnReg	UnReg	UnReg	-1.4427e-09
CDC45	Up	Up	Up	Up	Up	Up	Up	Up	Up	Up	Up	Up	Up	Up	-1.4427e-09
CDC5L	UnReg	UnReg	UnReg	UnReg	UnReg	UnReg	UnReg	UnReg	UnReg	UnReg	UnReg	UnReg	UnReg	UnReg	-1.4427e-09
CDCP2	UnReg	UnReg	UnReg	UnReg	UnReg	UnReg	UnReg	UnReg	UnReg	UnReg	UnReg	UnReg	UnReg	UnReg	-1.4427e-09
CDIPT	UnReg	UnReg	UnReg	UnReg	UnReg	UnReg	UnReg	UnReg	UnReg	UnReg	UnReg	UnReg	UnReg	UnReg	-1.4427e-09
CDK11A	UnReg	UnReg	UnReg	UnReg	UnReg	UnReg	UnReg	UnReg	UnReg	UnReg	UnReg	UnReg	UnReg	UnReg	-1.4427e-09
CDK11B	UnReg	UnReg	UnReg	UnReg	UnReg	UnReg	UnReg	UnReg	UnReg	UnReg	UnReg	UnReg	UnReg	UnReg	-1.4427e-09
CDK12	UnReg	UnReg	UnReg	UnReg	UnReg	UnReg	UnReg	UnReg	UnReg	UnReg	UnReg	UnReg	UnReg	UnReg	-1.4427e-09
CDK13	UnReg	UnReg	UnReg	UnReg	UnReg	UnReg	UnReg	UnReg	UnReg	UnReg	UnReg	UnReg	UnReg	UnReg	-1.4427e-09
CDK2AP1	UnReg	UnReg	UnReg	UnReg	UnReg	UnReg	UnReg	UnReg	UnReg	UnReg	UnReg	UnReg	UnReg	UnReg	-1.4427e-09
CDK2AP2	UnReg	UnReg	UnReg	UnReg	UnReg	UnReg	UnReg	UnReg	UnReg	UnReg	UnReg	UnReg	UnReg	UnReg	-1.4427e-09
CDK3	UnReg	UnReg	UnReg	UnReg	UnReg	UnReg	UnReg	UnReg	UnReg	UnReg	UnReg	UnReg	UnReg	UnReg	-1.4427e-09
CDK5RAP1	UnReg	UnReg	UnReg	UnReg	UnReg	UnReg	UnReg	UnReg	UnReg	UnReg	UnReg	UnReg	UnReg	UnReg	-1.4427e-09
CDK5RAP2	UnReg	UnReg	UnReg	UnReg	UnReg	UnReg	UnReg	UnReg	UnReg	UnReg	UnReg	UnReg	UnReg	UnReg	-1.4427e-09
CDK7	UnReg	UnReg	UnReg	UnReg	UnReg	UnReg	UnReg	UnReg	UnReg	UnReg	UnReg	UnReg	UnReg	UnReg	-1.4427e-09
CDK9	UnReg	UnReg	UnReg	UnReg	UnReg	UnReg	UnReg	UnReg	UnReg	UnReg	UnReg	UnReg	UnReg	UnReg	-1.4427e-09
CDKAL1	UnReg	UnReg	UnReg	UnReg	UnReg	UnReg	UnReg	UnReg	UnReg	UnReg	UnReg	UnReg	UnReg	UnReg	-1.4427e-09
CDKL3	UnReg	UnReg	UnReg	UnReg	UnReg	UnReg	UnReg	UnReg	UnReg	UnReg	UnReg	UnReg	UnReg	UnReg	-1.4427e-09
CDKN2A	Up	Up	Up	Up	Up	Up	Up	Up	Up	Up	Up	Up	Up	Up	-1.4427e-09
CDKN2AIP	UnReg	UnReg	UnReg	UnReg	UnReg	UnReg	UnReg	UnReg	UnReg	UnReg	UnReg	UnReg	UnReg	UnReg	-1.4427e-09
CDKN2AIPNL	UnReg	UnReg	UnReg	UnReg	UnReg	UnReg	UnReg	UnReg	UnReg	UnReg	UnReg	UnReg	UnReg	UnReg	-1.4427e-09
CDKN2D	UnReg	UnReg	UnReg	UnReg	UnReg	UnReg	UnReg	UnReg	UnReg	UnReg	UnReg	UnReg	UnReg	UnReg	-1.4427e-09
CDPF1	UnReg	UnReg	UnReg	UnReg	UnReg	UnReg	UnReg	UnReg	UnReg	UnReg	UnReg	UnReg	UnReg	UnReg	-1.4427e-09
CDRT15	UnReg	UnReg	UnReg	UnReg	UnReg	UnReg	UnReg	UnReg	UnReg	UnReg	UnReg	UnReg	UnReg	UnReg	-1.4427e-09
CDS2	UnReg	UnReg	UnReg	UnReg	UnReg	UnReg	UnReg	UnReg	UnReg	UnReg	UnReg	UnReg	UnReg	UnReg	-1.4427e-09
CDV3	UnReg	UnReg	UnReg	UnReg	UnReg	UnReg	UnReg	UnReg	UnReg	UnReg	UnReg	UnReg	UnReg	UnReg	-1.4427e-09
CDYL	UnReg	UnReg	UnReg	UnReg	UnReg	UnReg	UnReg	UnReg	UnReg	UnReg	UnReg	UnReg	UnReg	UnReg	-1.4427e-09
CEACAM16	UnReg	UnReg	UnReg	UnReg	UnReg	UnReg	UnReg	UnReg	UnReg	UnReg	UnReg	UnReg	UnReg	UnReg	-1.4427e-09
CEACAM19	UnReg	UnReg	UnReg	UnReg	UnReg	UnReg	UnReg	UnReg	UnReg	UnReg	UnReg	UnReg	UnReg	UnReg	-1.4427e-09
CEBPB	UnReg	UnReg	UnReg	UnReg	UnReg	UnReg	UnReg	UnReg	UnReg	UnReg	UnReg	UnReg	UnReg	UnReg	-1.4427e-09
CEBPG	UnReg	UnReg	UnReg	UnReg	UnReg	UnReg	UnReg	UnReg	UnReg	UnReg	UnReg	UnReg	UnReg	UnReg	-1.4427e-09
CEBPZ	UnReg	UnReg	UnReg	UnReg	UnReg	UnReg	UnReg	UnReg	UnReg	UnReg	UnReg	UnReg	UnReg	UnReg	-1.4427e-09
CELF1	UnReg	UnReg	UnReg	UnReg	UnReg	UnReg	UnReg	UnReg	UnReg	UnReg	UnReg	UnReg	UnReg	UnReg	-1.4427e-09
CELF6	UnReg	UnReg	UnReg	UnReg	UnReg	UnReg	UnReg	UnReg	UnReg	UnReg	UnReg	UnReg	UnReg	UnReg	-1.4427e-09
CEMP1	UnReg	UnReg	UnReg	UnReg	UnReg	UnReg	UnReg	UnReg	UnReg	UnReg	UnReg	UnReg	UnReg	UnReg	-1.4427e-09
CENPB	UnReg	UnReg	UnReg	UnReg	UnReg	UnReg	UnReg	UnReg	UnReg	UnReg	UnReg	UnReg	UnReg	UnReg	-1.4427e-09
CENPBD1	UnReg	UnReg	UnReg	UnReg	UnReg	UnReg	UnReg	UnReg	UnReg	UnReg	UnReg	UnReg	UnReg	UnReg	-1.4427e-09
CENPC	UnReg	UnReg	UnReg	UnReg	UnReg	UnReg	UnReg	UnReg	UnReg	UnReg	UnReg	UnReg	UnReg	UnReg	-1.4427e-09
CENPF	Up	Up	Up	Up	Up	Up	Up	Up	Up	Up	Up	Up	Up	Up	-1.4427e-09
CENPT	UnReg	UnReg	UnReg	UnReg	UnReg	UnReg	UnReg	UnReg	UnReg	UnReg	UnReg	UnReg	UnReg	UnReg	-1.4427e-09
CEP104	UnReg	UnReg	UnReg	UnReg	UnReg	UnReg	UnReg	UnReg	UnReg	UnReg	UnReg	UnReg	UnReg	UnReg	-1.4427e-09
CEP128	UnReg	UnReg	UnReg	UnReg	UnReg	UnReg	UnReg	UnReg	UnReg	UnReg	UnReg	UnReg	UnReg	UnReg	-1.4427e-09
CEP164	UnReg	UnReg	UnReg	UnReg	UnReg	UnReg	UnReg	UnReg	UnReg	UnReg	UnReg	UnReg	UnReg	UnReg	-1.4427e-09
CEP170B	UnReg	UnReg	UnReg	UnReg	UnReg	UnReg	UnReg	UnReg	UnReg	UnReg	UnReg	UnReg	UnReg	UnReg	-1.4427e-09
CEP192	UnReg	UnReg	UnReg	UnReg	UnReg	UnReg	UnReg	UnReg	UnReg	UnReg	UnReg	UnReg	UnReg	UnReg	-1.4427e-09
CEP290	UnReg	UnReg	UnReg	UnReg	UnReg	UnReg	UnReg	UnReg	UnReg	UnReg	UnReg	UnReg	UnReg	UnReg	-1.4427e-09
CEP350	UnReg	UnReg	UnReg	UnReg	UnReg	UnReg	UnReg	UnReg	UnReg	UnReg	UnReg	UnReg	UnReg	UnReg	-1.4427e-09
CEP44	UnReg	UnReg	UnReg	UnReg	UnReg	UnReg	UnReg	UnReg	UnReg	UnReg	UnReg	UnReg	UnReg	UnReg	-1.4427e-09
CEP57	UnReg	UnReg	UnReg	UnReg	UnReg	UnReg	UnReg	UnReg	UnReg	UnReg	UnReg	UnReg	UnReg	UnReg	-1.4427e-09
CEP57L1	UnReg	UnReg	UnReg	UnReg	UnReg	UnReg	UnReg	UnReg	UnReg	UnReg	UnReg	UnReg	UnReg	UnReg	-1.4427e-09
CEP63	UnReg	UnReg	UnReg	UnReg	UnReg	UnReg	UnReg	UnReg	UnReg	UnReg	UnReg	UnReg	UnReg	UnReg	-1.4427e-09
CEP70	UnReg	UnReg	UnReg	UnReg	UnReg	UnReg	UnReg	UnReg	UnReg	UnReg	UnReg	UnReg	UnReg	UnReg	-1.4427e-09
CEP78	UnReg	UnReg	UnReg	UnReg	UnReg	UnReg	UnReg	UnReg	UnReg	UnReg	UnReg	UnReg	UnReg	UnReg	-1.4427e-09
CEP89	UnReg	UnReg	UnReg	UnReg	UnReg	UnReg	UnReg	UnReg	UnReg	UnReg	UnReg	UnReg	UnReg	UnReg	-1.4427e-09
CEP95	UnReg	UnReg	UnReg	UnReg	UnReg	UnReg	UnReg	UnReg	UnReg	UnReg	UnReg	UnReg	UnReg	UnReg	-1.4427e-09
CEP97	UnReg	UnReg	UnReg	UnReg	UnReg	UnReg	UnReg	UnReg	UnReg	UnReg	UnReg	UnReg	UnReg	UnReg	-1.4427e-09
CEPT1	UnReg	UnReg	UnReg	UnReg	UnReg	UnReg	UnReg	UnReg	UnReg	UnReg	UnReg	UnReg	UnReg	UnReg	-1.4427e-09
CERS5	UnReg	UnReg	UnReg	UnReg	UnReg	UnReg	UnReg	UnReg	UnReg	UnReg	UnReg	UnReg	UnReg	UnReg	-1.4427e-09
CETN2	UnReg	UnReg	UnReg	UnReg	UnReg	UnReg	UnReg	UnReg	UnReg	UnReg	UnReg	UnReg	UnReg	UnReg	-1.4427e-09
CETN3	UnReg	UnReg	UnReg	UnReg	UnReg	UnReg	UnReg	UnReg	UnReg	UnReg	UnReg	UnReg	UnReg	UnReg	-1.4427e-09
CFDP1	UnReg	UnReg	UnReg	UnReg	UnReg	UnReg	UnReg	UnReg	UnReg	UnReg	UnReg	UnReg	UnReg	UnReg	-1.4427e-09
CFL1	UnReg	UnReg	UnReg	UnReg	UnReg	UnReg	UnReg	UnReg	UnReg	UnReg	UnReg	UnReg	UnReg	UnReg	-1.4427e-09
CGB1	UnReg	UnReg	UnReg	UnReg	UnReg	UnReg	UnReg	UnReg	UnReg	UnReg	UnReg	UnReg	UnReg	UnReg	-1.4427e-09
CGGBP1	UnReg	UnReg	UnReg	UnReg	UnReg	UnReg	UnReg	UnReg	UnReg	UnReg	UnReg	UnReg	UnReg	UnReg	-1.4427e-09
CH17-132F21.1	UnReg	UnReg	UnReg	UnReg	UnReg	UnReg	UnReg	UnReg	UnReg	UnReg	UnReg	UnReg	UnReg	UnReg	-1.4427e-09
CHCHD1	UnReg	UnReg	UnReg	UnReg	UnReg	UnReg	UnReg	UnReg	UnReg	UnReg	UnReg	UnReg	UnReg	UnReg	-1.4427e-09
CHCHD2	UnReg	UnReg	UnReg	UnReg	UnReg	UnReg	UnReg	UnReg	UnReg	UnReg	UnReg	UnReg	UnReg	UnReg	-1.4427e-09
CHCHD3	UnReg	UnReg	UnReg	UnReg	UnReg	UnReg	UnReg	UnReg	UnReg	UnReg	UnReg	UnReg	UnReg	UnReg	-1.4427e-09
CHCHD4	UnReg	UnReg	UnReg	UnReg	UnReg	UnReg	UnReg	UnReg	UnReg	UnReg	UnReg	UnReg	UnReg	UnReg	-1.4427e-09
CHCHD5	UnReg	UnReg	UnReg	UnReg	UnReg	UnReg	UnReg	UnReg	UnReg	UnReg	UnReg	UnReg	UnReg	UnReg	-1.4427e-09
CHCHD6	UnReg	UnReg	UnReg	UnReg	UnReg	UnReg	UnReg	UnReg	UnReg	UnReg	UnReg	UnReg	UnReg	UnReg	-1.4427e-09
CHD1	UnReg	UnReg	UnReg	UnReg	UnReg	UnReg	UnReg	UnReg	UnReg	UnReg	UnReg	UnReg	UnReg	UnReg	-1.4427e-09
CHD1L	UnReg	UnReg	UnReg	UnReg	UnReg	UnReg	UnReg	UnReg	UnReg	UnReg	UnReg	UnReg	UnReg	UnReg	-1.4427e-09
CHD2	UnReg	UnReg	UnReg	UnReg	UnReg	UnReg	UnReg	UnReg	UnReg	UnReg	UnReg	UnReg	UnReg	UnReg	-1.4427e-09
CHD3	UnReg	UnReg	UnReg	UnReg	UnReg	UnReg	UnReg	UnReg	UnReg	UnReg	UnReg	UnReg	UnReg	UnReg	-1.4427e-09
CHD4	UnReg	UnReg	UnReg	UnReg	UnReg	UnReg	UnReg	UnReg	UnReg	UnReg	UnReg	UnReg	UnReg	UnReg	-1.4427e-09
CHD8	UnReg	UnReg	UnReg	UnReg	UnReg	UnReg	UnReg	UnReg	UnReg	UnReg	UnReg	UnReg	UnReg	UnReg	-1.4427e-09
CHERP	UnReg	UnReg	UnReg	UnReg	UnReg	UnReg	UnReg	UnReg	UnReg	UnReg	UnReg	UnReg	UnReg	UnReg	-1.4427e-09
CHIC2	UnReg	UnReg	UnReg	UnReg	UnReg	UnReg	UnReg	UnReg	UnReg	UnReg	UnReg	UnReg	UnReg	UnReg	-1.4427e-09
CHID1	UnReg	UnReg	UnReg	UnReg	UnReg	UnReg	UnReg	UnReg	UnReg	UnReg	UnReg	UnReg	UnReg	UnReg	-1.4427e-09
CHKB	UnReg	UnReg	UnReg	UnReg	UnReg	UnReg	UnReg	UnReg	UnReg	UnReg	UnReg	UnReg	UnReg	UnReg	-1.4427e-09
CHM	UnReg	UnReg	UnReg	UnReg	UnReg	UnReg	UnReg	UnReg	UnReg	UnReg	UnReg	UnReg	UnReg	UnReg	-1.4427e-09
CHMP1A	UnReg	UnReg	UnReg	UnReg	UnReg	UnReg	UnReg	UnReg	UnReg	UnReg	UnReg	UnReg	UnReg	UnReg	-1.4427e-09
CHMP2A	UnReg	UnReg	UnReg	UnReg	UnReg	UnReg	UnReg	UnReg	UnReg	UnReg	UnReg	UnReg	UnReg	UnReg	-1.4427e-09
CHMP2B	UnReg	UnReg	UnReg	UnReg	UnReg	UnReg	UnReg	UnReg	UnReg	UnReg	UnReg	UnReg	UnReg	UnReg	-1.4427e-09
CHMP3	UnReg	UnReg	UnReg	UnReg	UnReg	UnReg	UnReg	UnReg	UnReg	UnReg	UnReg	UnReg	UnReg	UnReg	-1.4427e-09
CHMP4A	UnReg	UnReg	UnReg	UnReg	UnReg	UnReg	UnReg	UnReg	UnReg	UnReg	UnReg	UnReg	UnReg	UnReg	-1.4427e-09
CHMP4B	UnReg	UnReg	UnReg	UnReg	UnReg	UnReg	UnReg	UnReg	UnReg	UnReg	UnReg	UnReg	UnReg	UnReg	-1.4427e-09
CHMP5	UnReg	UnReg	UnReg	UnReg	UnReg	UnReg	UnReg	UnReg	UnReg	UnReg	UnReg	UnReg	UnReg	UnReg	-1.4427e-09
CHMP6	UnReg	UnReg	UnReg	UnReg	UnReg	UnReg	UnReg	UnReg	UnReg	UnReg	UnReg	UnReg	UnReg	UnReg	-1.4427e-09
CHMP7	UnReg	UnReg	UnReg	UnReg	UnReg	UnReg	UnReg	UnReg	UnReg	UnReg	UnReg	UnReg	UnReg	UnReg	-1.4427e-09
CHN1	UnReg	UnReg	UnReg	UnReg	UnReg	UnReg	UnReg	UnReg	UnReg	UnReg	UnReg	UnReg	UnReg	UnReg	-1.4427e-09
CHRAC1	UnReg	UnReg	UnReg	UnReg	UnReg	UnReg	UnReg	UnReg	UnReg	UnReg	UnReg	UnReg	UnReg	UnReg	-1.4427e-09
CHRDL1	Dwn	Dwn	Dwn	Dwn	Dwn	Dwn	Dwn	Dwn	Dwn	Dwn	Dwn	Dwn	Dwn	Dwn	-1.4427e-09
CHRNB1	UnReg	UnReg	UnReg	UnReg	UnReg	UnReg	UnReg	UnReg	UnReg	UnReg	UnReg	UnReg	UnReg	UnReg	-1.4427e-09
CHST10	UnReg	UnReg	UnReg	UnReg	UnReg	UnReg	UnReg	UnReg	UnReg	UnReg	UnReg	UnReg	UnReg	UnReg	-1.4427e-09
CHST12	UnReg	UnReg	UnReg	UnReg	UnReg	UnReg	UnReg	UnReg	UnReg	UnReg	UnReg	UnReg	UnReg	UnReg	-1.4427e-09
CHST14	UnReg	UnReg	UnReg	UnReg	UnReg	UnReg	UnReg	UnReg	UnReg	UnReg	UnReg	UnReg	UnReg	UnReg	-1.4427e-09
CHSY1	UnReg	UnReg	UnReg	UnReg	UnReg	UnReg	UnReg	UnReg	UnReg	UnReg	UnReg	UnReg	UnReg	UnReg	-1.4427e-09
CHTOP	UnReg	UnReg	UnReg	UnReg	UnReg	UnReg	UnReg	UnReg	UnReg	UnReg	UnReg	UnReg	UnReg	UnReg	-1.4427e-09
CHUK	UnReg	UnReg	UnReg	UnReg	UnReg	UnReg	UnReg	UnReg	UnReg	UnReg	UnReg	UnReg	UnReg	UnReg	-1.4427e-09
CHURC1	UnReg	UnReg	UnReg	UnReg	UnReg	UnReg	UnReg	UnReg	UnReg	UnReg	UnReg	UnReg	UnReg	UnReg	-1.4427e-09
CIAO1	UnReg	UnReg	UnReg	UnReg	UnReg	UnReg	UnReg	UnReg	UnReg	UnReg	UnReg	UnReg	UnReg	UnReg	-1.4427e-09
CIAPIN1	UnReg	UnReg	UnReg	UnReg	UnReg	UnReg	UnReg	UnReg	UnReg	UnReg	UnReg	UnReg	UnReg	UnReg	-1.4427e-09
CIB1	UnReg	UnReg	UnReg	UnReg	UnReg	UnReg	UnReg	UnReg	UnReg	UnReg	UnReg	UnReg	UnReg	UnReg	-1.4427e-09
CIC	UnReg	UnReg	UnReg	UnReg	UnReg	UnReg	UnReg	UnReg	UnReg	UnReg	UnReg	UnReg	UnReg	UnReg	-1.4427e-09
CINP	UnReg	UnReg	UnReg	UnReg	UnReg	UnReg	UnReg	UnReg	UnReg	UnReg	UnReg	UnReg	UnReg	UnReg	-1.4427e-09
CIR1	UnReg	UnReg	UnReg	UnReg	UnReg	UnReg	UnReg	UnReg	UnReg	UnReg	UnReg	UnReg	UnReg	UnReg	-1.4427e-09
CISD1	UnReg	UnReg	UnReg	UnReg	UnReg	UnReg	UnReg	UnReg	UnReg	UnReg	UnReg	UnReg	UnReg	UnReg	-1.4427e-09
CISD2	UnReg	UnReg	UnReg	UnReg	UnReg	UnReg	UnReg	UnReg	UnReg	UnReg	UnReg	UnReg	UnReg	UnReg	-1.4427e-09
CISD3	UnReg	UnReg	UnReg	UnReg	UnReg	UnReg	UnReg	UnReg	UnReg	UnReg	UnReg	UnReg	UnReg	UnReg	-1.4427e-09
CIZ1	UnReg	UnReg	UnReg	UnReg	UnReg	UnReg	UnReg	UnReg	UnReg	UnReg	UnReg	UnReg	UnReg	UnReg	-1.4427e-09
CLASP1	UnReg	UnReg	UnReg	UnReg	UnReg	UnReg	UnReg	UnReg	UnReg	UnReg	UnReg	UnReg	UnReg	UnReg	-1.4427e-09
CLASRP	UnReg	UnReg	UnReg	UnReg	UnReg	UnReg	UnReg	UnReg	UnReg	UnReg	UnReg	UnReg	UnReg	UnReg	-1.4427e-09
CLCC1	UnReg	UnReg	UnReg	UnReg	UnReg	UnReg	UnReg	UnReg	UnReg	UnReg	UnReg	UnReg	UnReg	UnReg	-1.4427e-09
CLCN3	UnReg	UnReg	UnReg	UnReg	UnReg	UnReg	UnReg	UnReg	UnReg	UnReg	UnReg	UnReg	UnReg	UnReg	-1.4427e-09
CLDN12	UnReg	UnReg	UnReg	UnReg	UnReg	UnReg	UnReg	UnReg	UnReg	UnReg	UnReg	UnReg	UnReg	UnReg	-1.4427e-09
CLDND1	UnReg	UnReg	UnReg	UnReg	UnReg	UnReg	UnReg	UnReg	UnReg	UnReg	UnReg	UnReg	UnReg	UnReg	-1.4427e-09
CLEC16A	UnReg	UnReg	UnReg	UnReg	UnReg	UnReg	UnReg	UnReg	UnReg	UnReg	UnReg	UnReg	UnReg	UnReg	-1.4427e-09
CLEC2A	UnReg	UnReg	UnReg	UnReg	UnReg	UnReg	UnReg	UnReg	UnReg	UnReg	UnReg	UnReg	UnReg	UnReg	-1.4427e-09
CLHC1	UnReg	UnReg	UnReg	UnReg	UnReg	UnReg	UnReg	UnReg	UnReg	UnReg	UnReg	UnReg	UnReg	UnReg	-1.4427e-09
CLINT1	UnReg	UnReg	UnReg	UnReg	UnReg	UnReg	UnReg	UnReg	UnReg	UnReg	UnReg	UnReg	UnReg	UnReg	-1.4427e-09
CLK1	UnReg	UnReg	UnReg	UnReg	UnReg	UnReg	UnReg	UnReg	UnReg	UnReg	UnReg	UnReg	UnReg	UnReg	-1.4427e-09
CLK3	UnReg	UnReg	UnReg	UnReg	UnReg	UnReg	UnReg	UnReg	UnReg	UnReg	UnReg	UnReg	UnReg	UnReg	-1.4427e-09
CLN5	UnReg	UnReg	UnReg	UnReg	UnReg	UnReg	UnReg	UnReg	UnReg	UnReg	UnReg	UnReg	UnReg	UnReg	-1.4427e-09
CLNS1A	UnReg	UnReg	UnReg	UnReg	UnReg	UnReg	UnReg	UnReg	UnReg	UnReg	UnReg	UnReg	UnReg	UnReg	-1.4427e-09
CLOCK	UnReg	UnReg	UnReg	UnReg	UnReg	UnReg	UnReg	UnReg	UnReg	UnReg	UnReg	UnReg	UnReg	UnReg	-1.4427e-09
CLP1	UnReg	UnReg	UnReg	UnReg	UnReg	UnReg	UnReg	UnReg	UnReg	UnReg	UnReg	UnReg	UnReg	UnReg	-1.4427e-09
CLPP	UnReg	UnReg	UnReg	UnReg	UnReg	UnReg	UnReg	UnReg	UnReg	UnReg	UnReg	UnReg	UnReg	UnReg	-1.4427e-09
CLPTM1	UnReg	UnReg	UnReg	UnReg	UnReg	UnReg	UnReg	UnReg	UnReg	UnReg	UnReg	UnReg	UnReg	UnReg	-1.4427e-09
CLPTM1L	UnReg	UnReg	UnReg	UnReg	UnReg	UnReg	UnReg	UnReg	UnReg	UnReg	UnReg	UnReg	UnReg	UnReg	-1.4427e-09
CLPX	UnReg	UnReg	UnReg	UnReg	UnReg	UnReg	UnReg	UnReg	UnReg	UnReg	UnReg	UnReg	UnReg	UnReg	-1.4427e-09
CLTA	UnReg	UnReg	UnReg	UnReg	UnReg	UnReg	UnReg	UnReg	UnReg	UnReg	UnReg	UnReg	UnReg	UnReg	-1.4427e-09
CLTC	UnReg	UnReg	UnReg	UnReg	UnReg	UnReg	UnReg	UnReg	UnReg	UnReg	UnReg	UnReg	UnReg	UnReg	-1.4427e-09
CLUH	UnReg	UnReg	UnReg	UnReg	UnReg	UnReg	UnReg	UnReg	UnReg	UnReg	UnReg	UnReg	UnReg	UnReg	-1.4427e-09
CMC1	UnReg	UnReg	UnReg	UnReg	UnReg	UnReg	UnReg	UnReg	UnReg	UnReg	UnReg	UnReg	UnReg	UnReg	-1.4427e-09
CMC4	UnReg	UnReg	UnReg	UnReg	UnReg	UnReg	UnReg	UnReg	UnReg	UnReg	UnReg	UnReg	UnReg	UnReg	-1.4427e-09
CMIP	UnReg	UnReg	UnReg	UnReg	UnReg	UnReg	UnReg	UnReg	UnReg	UnReg	UnReg	UnReg	UnReg	UnReg	-1.4427e-09
CMPK1	UnReg	UnReg	UnReg	UnReg	UnReg	UnReg	UnReg	UnReg	UnReg	UnReg	UnReg	UnReg	UnReg	UnReg	-1.4427e-09
CMTM5	Dwn	Dwn	Dwn	Dwn	Dwn	Dwn	Dwn	Dwn	Dwn	Dwn	Dwn	Dwn	Dwn	Dwn	-1.4427e-09
CMTM6	UnReg	UnReg	UnReg	UnReg	UnReg	UnReg	UnReg	UnReg	UnReg	UnReg	UnReg	UnReg	UnReg	UnReg	-1.4427e-09
CMTR1	UnReg	UnReg	UnReg	UnReg	UnReg	UnReg	UnReg	UnReg	UnReg	UnReg	UnReg	UnReg	UnReg	UnReg	-1.4427e-09
CMTR2	UnReg	UnReg	UnReg	UnReg	UnReg	UnReg	UnReg	UnReg	UnReg	UnReg	UnReg	UnReg	UnReg	UnReg	-1.4427e-09
CNBD1	UnReg	UnReg	UnReg	UnReg	UnReg	UnReg	UnReg	UnReg	UnReg	UnReg	UnReg	UnReg	UnReg	UnReg	-1.4427e-09
CNBP	UnReg	UnReg	UnReg	UnReg	UnReg	UnReg	UnReg	UnReg	UnReg	UnReg	UnReg	UnReg	UnReg	UnReg	-1.4427e-09
CNEP1R1	UnReg	UnReg	UnReg	UnReg	UnReg	UnReg	UnReg	UnReg	UnReg	UnReg	UnReg	UnReg	UnReg	UnReg	-1.4427e-09
CNIH1	UnReg	UnReg	UnReg	UnReg	UnReg	UnReg	UnReg	UnReg	UnReg	UnReg	UnReg	UnReg	UnReg	UnReg	-1.4427e-09
CNOT1	UnReg	UnReg	UnReg	UnReg	UnReg	UnReg	UnReg	UnReg	UnReg	UnReg	UnReg	UnReg	UnReg	UnReg	-1.4427e-09
CNOT10	UnReg	UnReg	UnReg	UnReg	UnReg	UnReg	UnReg	UnReg	UnReg	UnReg	UnReg	UnReg	UnReg	UnReg	-1.4427e-09
CNOT11	UnReg	UnReg	UnReg	UnReg	UnReg	UnReg	UnReg	UnReg	UnReg	UnReg	UnReg	UnReg	UnReg	UnReg	-1.4427e-09
CNOT2	UnReg	UnReg	UnReg	UnReg	UnReg	UnReg	UnReg	UnReg	UnReg	UnReg	UnReg	UnReg	UnReg	UnReg	-1.4427e-09
CNOT3	UnReg	UnReg	UnReg	UnReg	UnReg	UnReg	UnReg	UnReg	UnReg	UnReg	UnReg	UnReg	UnReg	UnReg	-1.4427e-09
CNOT4	UnReg	UnReg	UnReg	UnReg	UnReg	UnReg	UnReg	UnReg	UnReg	UnReg	UnReg	UnReg	UnReg	UnReg	-1.4427e-09
CNOT6	UnReg	UnReg	UnReg	UnReg	UnReg	UnReg	UnReg	UnReg	UnReg	UnReg	UnReg	UnReg	UnReg	UnReg	-1.4427e-09
CNOT6L	UnReg	UnReg	UnReg	UnReg	UnReg	UnReg	UnReg	UnReg	UnReg	UnReg	UnReg	UnReg	UnReg	UnReg	-1.4427e-09
CNOT7	UnReg	UnReg	UnReg	UnReg	UnReg	UnReg	UnReg	UnReg	UnReg	UnReg	UnReg	UnReg	UnReg	UnReg	-1.4427e-09
CNOT8	UnReg	UnReg	UnReg	UnReg	UnReg	UnReg	UnReg	UnReg	UnReg	UnReg	UnReg	UnReg	UnReg	UnReg	-1.4427e-09
CNPPD1	UnReg	UnReg	UnReg	UnReg	UnReg	UnReg	UnReg	UnReg	UnReg	UnReg	UnReg	UnReg	UnReg	UnReg	-1.4427e-09
CNPY2	UnReg	UnReg	UnReg	UnReg	UnReg	UnReg	UnReg	UnReg	UnReg	UnReg	UnReg	UnReg	UnReg	UnReg	-1.4427e-09
CNST	UnReg	UnReg	UnReg	UnReg	UnReg	UnReg	UnReg	UnReg	UnReg	UnReg	UnReg	UnReg	UnReg	UnReg	-1.4427e-09
CNTF	UnReg	UnReg	UnReg	UnReg	UnReg	UnReg	UnReg	UnReg	UnReg	UnReg	UnReg	UnReg	UnReg	UnReg	-1.4427e-09
CNTRL	UnReg	UnReg	UnReg	UnReg	UnReg	UnReg	UnReg	UnReg	UnReg	UnReg	UnReg	UnReg	UnReg	UnReg	-1.4427e-09
CNTROB	UnReg	UnReg	UnReg	UnReg	UnReg	UnReg	UnReg	UnReg	UnReg	UnReg	UnReg	UnReg	UnReg	UnReg	-1.4427e-09
COA1	UnReg	UnReg	UnReg	UnReg	UnReg	UnReg	UnReg	UnReg	UnReg	UnReg	UnReg	UnReg	UnReg	UnReg	-1.4427e-09
COA3	UnReg	UnReg	UnReg	UnReg	UnReg	UnReg	UnReg	UnReg	UnReg	UnReg	UnReg	UnReg	UnReg	UnReg	-1.4427e-09
COA4	UnReg	UnReg	UnReg	UnReg	UnReg	UnReg	UnReg	UnReg	UnReg	UnReg	UnReg	UnReg	UnReg	UnReg	-1.4427e-09
COA5	UnReg	UnReg	UnReg	UnReg	UnReg	UnReg	UnReg	UnReg	UnReg	UnReg	UnReg	UnReg	UnReg	UnReg	-1.4427e-09
COASY	UnReg	UnReg	UnReg	UnReg	UnReg	UnReg	UnReg	UnReg	UnReg	UnReg	UnReg	UnReg	UnReg	UnReg	-1.4427e-09
COG1	UnReg	UnReg	UnReg	UnReg	UnReg	UnReg	UnReg	UnReg	UnReg	UnReg	UnReg	UnReg	UnReg	UnReg	-1.4427e-09
COG3	UnReg	UnReg	UnReg	UnReg	UnReg	UnReg	UnReg	UnReg	UnReg	UnReg	UnReg	UnReg	UnReg	UnReg	-1.4427e-09
COG4	UnReg	UnReg	UnReg	UnReg	UnReg	UnReg	UnReg	UnReg	UnReg	UnReg	UnReg	UnReg	UnReg	UnReg	-1.4427e-09
COG5	UnReg	UnReg	UnReg	UnReg	UnReg	UnReg	UnReg	UnReg	UnReg	UnReg	UnReg	UnReg	UnReg	UnReg	-1.4427e-09
COG6	UnReg	UnReg	UnReg	UnReg	UnReg	UnReg	UnReg	UnReg	UnReg	UnReg	UnReg	UnReg	UnReg	UnReg	-1.4427e-09
COG7	UnReg	UnReg	UnReg	UnReg	UnReg	UnReg	UnReg	UnReg	UnReg	UnReg	UnReg	UnReg	UnReg	UnReg	-1.4427e-09
COG8	UnReg	UnReg	UnReg	UnReg	UnReg	UnReg	UnReg	UnReg	UnReg	UnReg	UnReg	UnReg	UnReg	UnReg	-1.4427e-09
COIL	UnReg	UnReg	UnReg	UnReg	UnReg	UnReg	UnReg	UnReg	UnReg	UnReg	UnReg	UnReg	UnReg	UnReg	-1.4427e-09
COL20A1	UnReg	UnReg	UnReg	UnReg	UnReg	UnReg	UnReg	UnReg	UnReg	UnReg	UnReg	UnReg	UnReg	UnReg	-1.4427e-09
COMMD1	UnReg	UnReg	UnReg	UnReg	UnReg	UnReg	UnReg	UnReg	UnReg	UnReg	UnReg	UnReg	UnReg	UnReg	-1.4427e-09
COMMD10	UnReg	UnReg	UnReg	UnReg	UnReg	UnReg	UnReg	UnReg	UnReg	UnReg	UnReg	UnReg	UnReg	UnReg	-1.4427e-09
COMMD2	UnReg	UnReg	UnReg	UnReg	UnReg	UnReg	UnReg	UnReg	UnReg	UnReg	UnReg	UnReg	UnReg	UnReg	-1.4427e-09
COMMD3	UnReg	UnReg	UnReg	UnReg	UnReg	UnReg	UnReg	UnReg	UnReg	UnReg	UnReg	UnReg	UnReg	UnReg	-1.4427e-09
COMMD4	UnReg	UnReg	UnReg	UnReg	UnReg	UnReg	UnReg	UnReg	UnReg	UnReg	UnReg	UnReg	UnReg	UnReg	-1.4427e-09
COMMD5	UnReg	UnReg	UnReg	UnReg	UnReg	UnReg	UnReg	UnReg	UnReg	UnReg	UnReg	UnReg	UnReg	UnReg	-1.4427e-09
COMMD6	UnReg	UnReg	UnReg	UnReg	UnReg	UnReg	UnReg	UnReg	UnReg	UnReg	UnReg	UnReg	UnReg	UnReg	-1.4427e-09
COMMD7	UnReg	UnReg	UnReg	UnReg	UnReg	UnReg	UnReg	UnReg	UnReg	UnReg	UnReg	UnReg	UnReg	UnReg	-1.4427e-09
COMMD8	UnReg	UnReg	UnReg	UnReg	UnReg	UnReg	UnReg	UnReg	UnReg	UnReg	UnReg	UnReg	UnReg	UnReg	-1.4427e-09
COMMD9	UnReg	UnReg	UnReg	UnReg	UnReg	UnReg	UnReg	UnReg	UnReg	UnReg	UnReg	UnReg	UnReg	UnReg	-1.4427e-09
COMT	UnReg	UnReg	UnReg	UnReg	UnReg	UnReg	UnReg	UnReg	UnReg	UnReg	UnReg	UnReg	UnReg	UnReg	-1.4427e-09
COPA	UnReg	UnReg	UnReg	UnReg	UnReg	UnReg	UnReg	UnReg	UnReg	UnReg	UnReg	UnReg	UnReg	UnReg	-1.4427e-09
COPB1	UnReg	UnReg	UnReg	UnReg	UnReg	UnReg	UnReg	UnReg	UnReg	UnReg	UnReg	UnReg	UnReg	UnReg	-1.4427e-09
COPB2	UnReg	UnReg	UnReg	UnReg	UnReg	UnReg	UnReg	UnReg	UnReg	UnReg	UnReg	UnReg	UnReg	UnReg	-1.4427e-09
COPG1	UnReg	UnReg	UnReg	UnReg	UnReg	UnReg	UnReg	UnReg	UnReg	UnReg	UnReg	UnReg	UnReg	UnReg	-1.4427e-09
COPG2	UnReg	UnReg	UnReg	UnReg	UnReg	UnReg	UnReg	UnReg	UnReg	UnReg	UnReg	UnReg	UnReg	UnReg	-1.4427e-09
COPS2	UnReg	UnReg	UnReg	UnReg	UnReg	UnReg	UnReg	UnReg	UnReg	UnReg	UnReg	UnReg	UnReg	UnReg	-1.4427e-09
COPS3	UnReg	UnReg	UnReg	UnReg	UnReg	UnReg	UnReg	UnReg	UnReg	UnReg	UnReg	UnReg	UnReg	UnReg	-1.4427e-09
COPS4	UnReg	UnReg	UnReg	UnReg	UnReg	UnReg	UnReg	UnReg	UnReg	UnReg	UnReg	UnReg	UnReg	UnReg	-1.4427e-09
COPS5	UnReg	UnReg	UnReg	UnReg	UnReg	UnReg	UnReg	UnReg	UnReg	UnReg	UnReg	UnReg	UnReg	UnReg	-1.4427e-09
COPS6	UnReg	UnReg	UnReg	UnReg	UnReg	UnReg	UnReg	UnReg	UnReg	UnReg	UnReg	UnReg	UnReg	UnReg	-1.4427e-09
COPS7A	UnReg	UnReg	UnReg	UnReg	UnReg	UnReg	UnReg	UnReg	UnReg	UnReg	UnReg	UnReg	UnReg	UnReg	-1.4427e-09
COPS7B	UnReg	UnReg	UnReg	UnReg	UnReg	UnReg	UnReg	UnReg	UnReg	UnReg	UnReg	UnReg	UnReg	UnReg	-1.4427e-09
COPS8	UnReg	UnReg	UnReg	UnReg	UnReg	UnReg	UnReg	UnReg	UnReg	UnReg	UnReg	UnReg	UnReg	UnReg	-1.4427e-09
COPZ1	UnReg	UnReg	UnReg	UnReg	UnReg	UnReg	UnReg	UnReg	UnReg	UnReg	UnReg	UnReg	UnReg	UnReg	-1.4427e-09
COQ10B	UnReg	UnReg	UnReg	UnReg	UnReg	UnReg	UnReg	UnReg	UnReg	UnReg	UnReg	UnReg	UnReg	UnReg	-1.4427e-09
COQ4	UnReg	UnReg	UnReg	UnReg	UnReg	UnReg	UnReg	UnReg	UnReg	UnReg	UnReg	UnReg	UnReg	UnReg	-1.4427e-09
COQ5	UnReg	UnReg	UnReg	UnReg	UnReg	UnReg	UnReg	UnReg	UnReg	UnReg	UnReg	UnReg	UnReg	UnReg	-1.4427e-09
COQ6	UnReg	UnReg	UnReg	UnReg	UnReg	UnReg	UnReg	UnReg	UnReg	UnReg	UnReg	UnReg	UnReg	UnReg	-1.4427e-09
COQ7	UnReg	UnReg	UnReg	UnReg	UnReg	UnReg	UnReg	UnReg	UnReg	UnReg	UnReg	UnReg	UnReg	UnReg	-1.4427e-09
COQ9	UnReg	UnReg	UnReg	UnReg	UnReg	UnReg	UnReg	UnReg	UnReg	UnReg	UnReg	UnReg	UnReg	UnReg	-1.4427e-09
CORO1B	UnReg	UnReg	UnReg	UnReg	UnReg	UnReg	UnReg	UnReg	UnReg	UnReg	UnReg	UnReg	UnReg	UnReg	-1.4427e-09
COX10	UnReg	UnReg	UnReg	UnReg	UnReg	UnReg	UnReg	UnReg	UnReg	UnReg	UnReg	UnReg	UnReg	UnReg	-1.4427e-09
COX11	UnReg	UnReg	UnReg	UnReg	UnReg	UnReg	UnReg	UnReg	UnReg	UnReg	UnReg	UnReg	UnReg	UnReg	-1.4427e-09
COX14	UnReg	UnReg	UnReg	UnReg	UnReg	UnReg	UnReg	UnReg	UnReg	UnReg	UnReg	UnReg	UnReg	UnReg	-1.4427e-09
COX15	UnReg	UnReg	UnReg	UnReg	UnReg	UnReg	UnReg	UnReg	UnReg	UnReg	UnReg	UnReg	UnReg	UnReg	-1.4427e-09
COX16	UnReg	UnReg	UnReg	UnReg	UnReg	UnReg	UnReg	UnReg	UnReg	UnReg	UnReg	UnReg	UnReg	UnReg	-1.4427e-09
COX17	UnReg	UnReg	UnReg	UnReg	UnReg	UnReg	UnReg	UnReg	UnReg	UnReg	UnReg	UnReg	UnReg	UnReg	-1.4427e-09
COX18	UnReg	UnReg	UnReg	UnReg	UnReg	UnReg	UnReg	UnReg	UnReg	UnReg	UnReg	UnReg	UnReg	UnReg	-1.4427e-09
COX19	UnReg	UnReg	UnReg	UnReg	UnReg	UnReg	UnReg	UnReg	UnReg	UnReg	UnReg	UnReg	UnReg	UnReg	-1.4427e-09
COX5B	UnReg	UnReg	UnReg	UnReg	UnReg	UnReg	UnReg	UnReg	UnReg	UnReg	UnReg	UnReg	UnReg	UnReg	-1.4427e-09
COX7A2	UnReg	UnReg	UnReg	UnReg	UnReg	UnReg	UnReg	UnReg	UnReg	UnReg	UnReg	UnReg	UnReg	UnReg	-1.4427e-09
COX7A2L	UnReg	UnReg	UnReg	UnReg	UnReg	UnReg	UnReg	UnReg	UnReg	UnReg	UnReg	UnReg	UnReg	UnReg	-1.4427e-09
COX7C	UnReg	UnReg	UnReg	UnReg	UnReg	UnReg	UnReg	UnReg	UnReg	UnReg	UnReg	UnReg	UnReg	UnReg	-1.4427e-09
COX8C	UnReg	UnReg	UnReg	UnReg	UnReg	UnReg	UnReg	UnReg	UnReg	UnReg	UnReg	UnReg	UnReg	UnReg	-1.4427e-09
CPD	UnReg	UnReg	UnReg	UnReg	UnReg	UnReg	UnReg	UnReg	UnReg	UnReg	UnReg	UnReg	UnReg	UnReg	-1.4427e-09
CPNE3	UnReg	UnReg	UnReg	UnReg	UnReg	UnReg	UnReg	UnReg	UnReg	UnReg	UnReg	UnReg	UnReg	UnReg	-1.4427e-09
CPPED1	UnReg	UnReg	UnReg	UnReg	UnReg	UnReg	UnReg	UnReg	UnReg	UnReg	UnReg	UnReg	UnReg	UnReg	-1.4427e-09
CPSF1	UnReg	UnReg	UnReg	UnReg	UnReg	UnReg	UnReg	UnReg	UnReg	UnReg	UnReg	UnReg	UnReg	UnReg	-1.4427e-09
CPSF2	UnReg	UnReg	UnReg	UnReg	UnReg	UnReg	UnReg	UnReg	UnReg	UnReg	UnReg	UnReg	UnReg	UnReg	-1.4427e-09
CPSF3L	UnReg	UnReg	UnReg	UnReg	UnReg	UnReg	UnReg	UnReg	UnReg	UnReg	UnReg	UnReg	UnReg	UnReg	-1.4427e-09
CPSF4	UnReg	UnReg	UnReg	UnReg	UnReg	UnReg	UnReg	UnReg	UnReg	UnReg	UnReg	UnReg	UnReg	UnReg	-1.4427e-09
CPSF4L	UnReg	UnReg	UnReg	UnReg	UnReg	UnReg	UnReg	UnReg	UnReg	UnReg	UnReg	UnReg	UnReg	UnReg	-1.4427e-09
CPSF6	UnReg	UnReg	UnReg	UnReg	UnReg	UnReg	UnReg	UnReg	UnReg	UnReg	UnReg	UnReg	UnReg	UnReg	-1.4427e-09
CPSF7	UnReg	UnReg	UnReg	UnReg	UnReg	UnReg	UnReg	UnReg	UnReg	UnReg	UnReg	UnReg	UnReg	UnReg	-1.4427e-09
CRCP	UnReg	UnReg	UnReg	UnReg	UnReg	UnReg	UnReg	UnReg	UnReg	UnReg	UnReg	UnReg	UnReg	UnReg	-1.4427e-09
CREB3	UnReg	UnReg	UnReg	UnReg	UnReg	UnReg	UnReg	UnReg	UnReg	UnReg	UnReg	UnReg	UnReg	UnReg	-1.4427e-09
CREBBP	UnReg	UnReg	UnReg	UnReg	UnReg	UnReg	UnReg	UnReg	UnReg	UnReg	UnReg	UnReg	UnReg	UnReg	-1.4427e-09
CREBZF	UnReg	UnReg	UnReg	UnReg	UnReg	UnReg	UnReg	UnReg	UnReg	UnReg	UnReg	UnReg	UnReg	UnReg	-1.4427e-09
CRIPAK	UnReg	UnReg	UnReg	UnReg	UnReg	UnReg	UnReg	UnReg	UnReg	UnReg	UnReg	UnReg	UnReg	UnReg	-1.4427e-09
CRK	UnReg	UnReg	UnReg	UnReg	UnReg	UnReg	UnReg	UnReg	UnReg	UnReg	UnReg	UnReg	UnReg	UnReg	-1.4427e-09
CRKL	UnReg	UnReg	UnReg	UnReg	UnReg	UnReg	UnReg	UnReg	UnReg	UnReg	UnReg	UnReg	UnReg	UnReg	-1.4427e-09
CRLF3	UnReg	UnReg	UnReg	UnReg	UnReg	UnReg	UnReg	UnReg	UnReg	UnReg	UnReg	UnReg	UnReg	UnReg	-1.4427e-09
CRLS1	UnReg	UnReg	UnReg	UnReg	UnReg	UnReg	UnReg	UnReg	UnReg	UnReg	UnReg	UnReg	UnReg	UnReg	-1.4427e-09
CRNKL1	UnReg	UnReg	UnReg	UnReg	UnReg	UnReg	UnReg	UnReg	UnReg	UnReg	UnReg	UnReg	UnReg	UnReg	-1.4427e-09
CROCC	UnReg	UnReg	UnReg	UnReg	UnReg	UnReg	UnReg	UnReg	UnReg	UnReg	UnReg	UnReg	UnReg	UnReg	-1.4427e-09
CRTC1	UnReg	UnReg	UnReg	UnReg	UnReg	UnReg	UnReg	UnReg	UnReg	UnReg	UnReg	UnReg	UnReg	UnReg	-1.4427e-09
CRTC2	UnReg	UnReg	UnReg	UnReg	UnReg	UnReg	UnReg	UnReg	UnReg	UnReg	UnReg	UnReg	UnReg	UnReg	-1.4427e-09
CRY1	UnReg	UnReg	UnReg	UnReg	UnReg	UnReg	UnReg	UnReg	UnReg	UnReg	UnReg	UnReg	UnReg	UnReg	-1.4427e-09
CRYBA1	UnReg	UnReg	UnReg	UnReg	UnReg	UnReg	UnReg	UnReg	UnReg	UnReg	UnReg	UnReg	UnReg	UnReg	-1.4427e-09
CRYBA4	UnReg	UnReg	UnReg	UnReg	UnReg	UnReg	UnReg	UnReg	UnReg	UnReg	UnReg	UnReg	UnReg	UnReg	-1.4427e-09
CRYZL1	UnReg	UnReg	UnReg	UnReg	UnReg	UnReg	UnReg	UnReg	UnReg	UnReg	UnReg	UnReg	UnReg	UnReg	-1.4427e-09
CS	UnReg	UnReg	UnReg	UnReg	UnReg	UnReg	UnReg	UnReg	UnReg	UnReg	UnReg	UnReg	UnReg	UnReg	-1.4427e-09
CSK	UnReg	UnReg	UnReg	UnReg	UnReg	UnReg	UnReg	UnReg	UnReg	UnReg	UnReg	UnReg	UnReg	UnReg	-1.4427e-09
CSNK1A1	UnReg	UnReg	UnReg	UnReg	UnReg	UnReg	UnReg	UnReg	UnReg	UnReg	UnReg	UnReg	UnReg	UnReg	-1.4427e-09
CSNK1D	UnReg	UnReg	UnReg	UnReg	UnReg	UnReg	UnReg	UnReg	UnReg	UnReg	UnReg	UnReg	UnReg	UnReg	-1.4427e-09
CSNK1E	UnReg	UnReg	UnReg	UnReg	UnReg	UnReg	UnReg	UnReg	UnReg	UnReg	UnReg	UnReg	UnReg	UnReg	-1.4427e-09
CSNK1G1	UnReg	UnReg	UnReg	UnReg	UnReg	UnReg	UnReg	UnReg	UnReg	UnReg	UnReg	UnReg	UnReg	UnReg	-1.4427e-09
CSNK1G2	UnReg	UnReg	UnReg	UnReg	UnReg	UnReg	UnReg	UnReg	UnReg	UnReg	UnReg	UnReg	UnReg	UnReg	-1.4427e-09
CSNK1G3	UnReg	UnReg	UnReg	UnReg	UnReg	UnReg	UnReg	UnReg	UnReg	UnReg	UnReg	UnReg	UnReg	UnReg	-1.4427e-09
CSNK2A1	UnReg	UnReg	UnReg	UnReg	UnReg	UnReg	UnReg	UnReg	UnReg	UnReg	UnReg	UnReg	UnReg	UnReg	-1.4427e-09
CSNK2A2	UnReg	UnReg	UnReg	UnReg	UnReg	UnReg	UnReg	UnReg	UnReg	UnReg	UnReg	UnReg	UnReg	UnReg	-1.4427e-09
CSNK2A3	UnReg	UnReg	UnReg	UnReg	UnReg	UnReg	UnReg	UnReg	UnReg	UnReg	UnReg	UnReg	UnReg	UnReg	-1.4427e-09
CSNK2B	UnReg	UnReg	UnReg	UnReg	UnReg	UnReg	UnReg	UnReg	UnReg	UnReg	UnReg	UnReg	UnReg	UnReg	-1.4427e-09
CSPP1	UnReg	UnReg	UnReg	UnReg	UnReg	UnReg	UnReg	UnReg	UnReg	UnReg	UnReg	UnReg	UnReg	UnReg	-1.4427e-09
CSRNP2	UnReg	UnReg	UnReg	UnReg	UnReg	UnReg	UnReg	UnReg	UnReg	UnReg	UnReg	UnReg	UnReg	UnReg	-1.4427e-09
CSRP2BP	UnReg	UnReg	UnReg	UnReg	UnReg	UnReg	UnReg	UnReg	UnReg	UnReg	UnReg	UnReg	UnReg	UnReg	-1.4427e-09
CST11	UnReg	UnReg	UnReg	UnReg	UnReg	UnReg	UnReg	UnReg	UnReg	UnReg	UnReg	UnReg	UnReg	UnReg	-1.4427e-09
CSTF1	UnReg	UnReg	UnReg	UnReg	UnReg	UnReg	UnReg	UnReg	UnReg	UnReg	UnReg	UnReg	UnReg	UnReg	-1.4427e-09
CSTF3	UnReg	UnReg	UnReg	UnReg	UnReg	UnReg	UnReg	UnReg	UnReg	UnReg	UnReg	UnReg	UnReg	UnReg	-1.4427e-09
CTAG1B	UnReg	UnReg	UnReg	UnReg	UnReg	UnReg	UnReg	UnReg	UnReg	UnReg	UnReg	UnReg	UnReg	UnReg	-1.4427e-09
CTAGE15	UnReg	UnReg	UnReg	UnReg	UnReg	UnReg	UnReg	UnReg	UnReg	UnReg	UnReg	UnReg	UnReg	UnReg	-1.4427e-09
CTAGE4	UnReg	UnReg	UnReg	UnReg	UnReg	UnReg	UnReg	UnReg	UnReg	UnReg	UnReg	UnReg	UnReg	UnReg	-1.4427e-09
CTAGE5	UnReg	UnReg	UnReg	UnReg	UnReg	UnReg	UnReg	UnReg	UnReg	UnReg	UnReg	UnReg	UnReg	UnReg	-1.4427e-09
CTAGE6	UnReg	UnReg	UnReg	UnReg	UnReg	UnReg	UnReg	UnReg	UnReg	UnReg	UnReg	UnReg	UnReg	UnReg	-1.4427e-09
CTB-129P6.11	UnReg	UnReg	UnReg	UnReg	UnReg	UnReg	UnReg	UnReg	UnReg	UnReg	UnReg	UnReg	UnReg	UnReg	-1.4427e-09
CTB-134H23.2	UnReg	UnReg	UnReg	UnReg	UnReg	UnReg	UnReg	UnReg	UnReg	UnReg	UnReg	UnReg	UnReg	UnReg	-1.4427e-09
CTB-60B18.6	UnReg	UnReg	UnReg	UnReg	UnReg	UnReg	UnReg	UnReg	UnReg	UnReg	UnReg	UnReg	UnReg	UnReg	-1.4427e-09
CTBP1	UnReg	UnReg	UnReg	UnReg	UnReg	UnReg	UnReg	UnReg	UnReg	UnReg	UnReg	UnReg	UnReg	UnReg	-1.4427e-09
CTBP2	UnReg	UnReg	UnReg	UnReg	UnReg	UnReg	UnReg	UnReg	UnReg	UnReg	UnReg	UnReg	UnReg	UnReg	-1.4427e-09
CTBS	UnReg	UnReg	UnReg	UnReg	UnReg	UnReg	UnReg	UnReg	UnReg	UnReg	UnReg	UnReg	UnReg	UnReg	-1.4427e-09
CTC-398G3.6	UnReg	UnReg	UnReg	UnReg	UnReg	UnReg	UnReg	UnReg	UnReg	UnReg	UnReg	UnReg	UnReg	UnReg	-1.4427e-09
CTC-454I21.3	UnReg	UnReg	UnReg	UnReg	UnReg	UnReg	UnReg	UnReg	UnReg	UnReg	UnReg	UnReg	UnReg	UnReg	-1.4427e-09
CTC-512J12.6	UnReg	UnReg	UnReg	UnReg	UnReg	UnReg	UnReg	UnReg	UnReg	UnReg	UnReg	UnReg	UnReg	UnReg	-1.4427e-09
CTC-534A2.2	UnReg	UnReg	UnReg	UnReg	UnReg	UnReg	UnReg	UnReg	UnReg	UnReg	UnReg	UnReg	UnReg	UnReg	-1.4427e-09
CTC-554D6.1	UnReg	UnReg	UnReg	UnReg	UnReg	UnReg	UnReg	UnReg	UnReg	UnReg	UnReg	UnReg	UnReg	UnReg	-1.4427e-09
CTCF	UnReg	UnReg	UnReg	UnReg	UnReg	UnReg	UnReg	UnReg	UnReg	UnReg	UnReg	UnReg	UnReg	UnReg	-1.4427e-09
CTD-2132N18.3	UnReg	UnReg	UnReg	UnReg	UnReg	UnReg	UnReg	UnReg	UnReg	UnReg	UnReg	UnReg	UnReg	UnReg	-1.4427e-09
CTD-2192J16.20	UnReg	UnReg	UnReg	UnReg	UnReg	UnReg	UnReg	UnReg	UnReg	UnReg	UnReg	UnReg	UnReg	UnReg	-1.4427e-09
CTD-2207O23.10	UnReg	UnReg	UnReg	UnReg	UnReg	UnReg	UnReg	UnReg	UnReg	UnReg	UnReg	UnReg	UnReg	UnReg	-1.4427e-09
CTD-2215E18.1	UnReg	UnReg	UnReg	UnReg	UnReg	UnReg	UnReg	UnReg	UnReg	UnReg	UnReg	UnReg	UnReg	UnReg	-1.4427e-09
CTD-2278I10.6	UnReg	UnReg	UnReg	UnReg	UnReg	UnReg	UnReg	UnReg	UnReg	UnReg	UnReg	UnReg	UnReg	UnReg	-1.4427e-09
CTD-2330K9.3	UnReg	UnReg	UnReg	UnReg	UnReg	UnReg	UnReg	UnReg	UnReg	UnReg	UnReg	UnReg	UnReg	UnReg	-1.4427e-09
CTD-2369P2.10	UnReg	UnReg	UnReg	UnReg	UnReg	UnReg	UnReg	UnReg	UnReg	UnReg	UnReg	UnReg	UnReg	UnReg	-1.4427e-09
CTD-2369P2.12	UnReg	UnReg	UnReg	UnReg	UnReg	UnReg	UnReg	UnReg	UnReg	UnReg	UnReg	UnReg	UnReg	UnReg	-1.4427e-09
CTD-2410N18.5	UnReg	UnReg	UnReg	UnReg	UnReg	UnReg	UnReg	UnReg	UnReg	UnReg	UnReg	UnReg	UnReg	UnReg	-1.4427e-09
CTD-2535L24.2	UnReg	UnReg	UnReg	UnReg	UnReg	UnReg	UnReg	UnReg	UnReg	UnReg	UnReg	UnReg	UnReg	UnReg	-1.4427e-09
CTD-2545M3.6	UnReg	UnReg	UnReg	UnReg	UnReg	UnReg	UnReg	UnReg	UnReg	UnReg	UnReg	UnReg	UnReg	UnReg	-1.4427e-09
CTD-2583A14.10	UnReg	UnReg	UnReg	UnReg	UnReg	UnReg	UnReg	UnReg	UnReg	UnReg	UnReg	UnReg	UnReg	UnReg	-1.4427e-09
CTD-2583A14.9	UnReg	UnReg	UnReg	UnReg	UnReg	UnReg	UnReg	UnReg	UnReg	UnReg	UnReg	UnReg	UnReg	UnReg	-1.4427e-09
CTD-2616J11.11	UnReg	UnReg	UnReg	UnReg	UnReg	UnReg	UnReg	UnReg	UnReg	UnReg	UnReg	UnReg	UnReg	UnReg	-1.4427e-09
CTD-3088G3.8	UnReg	UnReg	UnReg	UnReg	UnReg	UnReg	UnReg	UnReg	UnReg	UnReg	UnReg	UnReg	UnReg	UnReg	-1.4427e-09
CTD-3105H18.18	UnReg	UnReg	UnReg	UnReg	UnReg	UnReg	UnReg	UnReg	UnReg	UnReg	UnReg	UnReg	UnReg	UnReg	-1.4427e-09
CTD-3148I10.9	UnReg	UnReg	UnReg	UnReg	UnReg	UnReg	UnReg	UnReg	UnReg	UnReg	UnReg	UnReg	UnReg	UnReg	-1.4427e-09
CTD-3214H19.4	UnReg	UnReg	UnReg	UnReg	UnReg	UnReg	UnReg	UnReg	UnReg	UnReg	UnReg	UnReg	UnReg	UnReg	-1.4427e-09
CTDNEP1	UnReg	UnReg	UnReg	UnReg	UnReg	UnReg	UnReg	UnReg	UnReg	UnReg	UnReg	UnReg	UnReg	UnReg	-1.4427e-09
CTDP1	UnReg	UnReg	UnReg	UnReg	UnReg	UnReg	UnReg	UnReg	UnReg	UnReg	UnReg	UnReg	UnReg	UnReg	-1.4427e-09
CTDSP1	UnReg	UnReg	UnReg	UnReg	UnReg	UnReg	UnReg	UnReg	UnReg	UnReg	UnReg	UnReg	UnReg	UnReg	-1.4427e-09
CTDSP2	UnReg	UnReg	UnReg	UnReg	UnReg	UnReg	UnReg	UnReg	UnReg	UnReg	UnReg	UnReg	UnReg	UnReg	-1.4427e-09
CTDSPL2	UnReg	UnReg	UnReg	UnReg	UnReg	UnReg	UnReg	UnReg	UnReg	UnReg	UnReg	UnReg	UnReg	UnReg	-1.4427e-09
CTNNA1	UnReg	UnReg	UnReg	UnReg	UnReg	UnReg	UnReg	UnReg	UnReg	UnReg	UnReg	UnReg	UnReg	UnReg	-1.4427e-09
CTNNB1	UnReg	UnReg	UnReg	UnReg	UnReg	UnReg	UnReg	UnReg	UnReg	UnReg	UnReg	UnReg	UnReg	UnReg	-1.4427e-09
CTNNBL1	UnReg	UnReg	UnReg	UnReg	UnReg	UnReg	UnReg	UnReg	UnReg	UnReg	UnReg	UnReg	UnReg	UnReg	-1.4427e-09
CTNND1	UnReg	UnReg	UnReg	UnReg	UnReg	UnReg	UnReg	UnReg	UnReg	UnReg	UnReg	UnReg	UnReg	UnReg	-1.4427e-09
CTNS	UnReg	UnReg	UnReg	UnReg	UnReg	UnReg	UnReg	UnReg	UnReg	UnReg	UnReg	UnReg	UnReg	UnReg	-1.4427e-09
CTPS2	UnReg	UnReg	UnReg	UnReg	UnReg	UnReg	UnReg	UnReg	UnReg	UnReg	UnReg	UnReg	UnReg	UnReg	-1.4427e-09
CTR9	UnReg	UnReg	UnReg	UnReg	UnReg	UnReg	UnReg	UnReg	UnReg	UnReg	UnReg	UnReg	UnReg	UnReg	-1.4427e-09
CTRC	UnReg	UnReg	UnReg	UnReg	UnReg	UnReg	UnReg	UnReg	UnReg	UnReg	UnReg	UnReg	UnReg	UnReg	-1.4427e-09
CTTN	UnReg	UnReg	UnReg	UnReg	UnReg	UnReg	UnReg	UnReg	UnReg	UnReg	UnReg	UnReg	UnReg	UnReg	-1.4427e-09
CTU1	UnReg	UnReg	UnReg	UnReg	UnReg	UnReg	UnReg	UnReg	UnReg	UnReg	UnReg	UnReg	UnReg	UnReg	-1.4427e-09
CTU2	UnReg	UnReg	UnReg	UnReg	UnReg	UnReg	UnReg	UnReg	UnReg	UnReg	UnReg	UnReg	UnReg	UnReg	-1.4427e-09
CUEDC2	UnReg	UnReg	UnReg	UnReg	UnReg	UnReg	UnReg	UnReg	UnReg	UnReg	UnReg	UnReg	UnReg	UnReg	-1.4427e-09
CUL1	UnReg	UnReg	UnReg	UnReg	UnReg	UnReg	UnReg	UnReg	UnReg	UnReg	UnReg	UnReg	UnReg	UnReg	-1.4427e-09
CUL2	UnReg	UnReg	UnReg	UnReg	UnReg	UnReg	UnReg	UnReg	UnReg	UnReg	UnReg	UnReg	UnReg	UnReg	-1.4427e-09
CUL3	UnReg	UnReg	UnReg	UnReg	UnReg	UnReg	UnReg	UnReg	UnReg	UnReg	UnReg	UnReg	UnReg	UnReg	-1.4427e-09
CUL4A	UnReg	UnReg	UnReg	UnReg	UnReg	UnReg	UnReg	UnReg	UnReg	UnReg	UnReg	UnReg	UnReg	UnReg	-1.4427e-09
CUL4B	UnReg	UnReg	UnReg	UnReg	UnReg	UnReg	UnReg	UnReg	UnReg	UnReg	UnReg	UnReg	UnReg	UnReg	-1.4427e-09
CUL5	UnReg	UnReg	UnReg	UnReg	UnReg	UnReg	UnReg	UnReg	UnReg	UnReg	UnReg	UnReg	UnReg	UnReg	-1.4427e-09
CUL9	UnReg	UnReg	UnReg	UnReg	UnReg	UnReg	UnReg	UnReg	UnReg	UnReg	UnReg	UnReg	UnReg	UnReg	-1.4427e-09
CUTA	UnReg	UnReg	UnReg	UnReg	UnReg	UnReg	UnReg	UnReg	UnReg	UnReg	UnReg	UnReg	UnReg	UnReg	-1.4427e-09
CWC15	UnReg	UnReg	UnReg	UnReg	UnReg	UnReg	UnReg	UnReg	UnReg	UnReg	UnReg	UnReg	UnReg	UnReg	-1.4427e-09
CWC22	UnReg	UnReg	UnReg	UnReg	UnReg	UnReg	UnReg	UnReg	UnReg	UnReg	UnReg	UnReg	UnReg	UnReg	-1.4427e-09
CWC25	UnReg	UnReg	UnReg	UnReg	UnReg	UnReg	UnReg	UnReg	UnReg	UnReg	UnReg	UnReg	UnReg	UnReg	-1.4427e-09
CWC27	UnReg	UnReg	UnReg	UnReg	UnReg	UnReg	UnReg	UnReg	UnReg	UnReg	UnReg	UnReg	UnReg	UnReg	-1.4427e-09
CWF19L1	UnReg	UnReg	UnReg	UnReg	UnReg	UnReg	UnReg	UnReg	UnReg	UnReg	UnReg	UnReg	UnReg	UnReg	-1.4427e-09
CXorf23	UnReg	UnReg	UnReg	UnReg	UnReg	UnReg	UnReg	UnReg	UnReg	UnReg	UnReg	UnReg	UnReg	UnReg	-1.4427e-09
CXorf27	UnReg	UnReg	UnReg	UnReg	UnReg	UnReg	UnReg	UnReg	UnReg	UnReg	UnReg	UnReg	UnReg	UnReg	-1.4427e-09
CXorf38	UnReg	UnReg	UnReg	UnReg	UnReg	UnReg	UnReg	UnReg	UnReg	UnReg	UnReg	UnReg	UnReg	UnReg	-1.4427e-09
CXorf40B	UnReg	UnReg	UnReg	UnReg	UnReg	UnReg	UnReg	UnReg	UnReg	UnReg	UnReg	UnReg	UnReg	UnReg	-1.4427e-09
CXorf56	UnReg	UnReg	UnReg	UnReg	UnReg	UnReg	UnReg	UnReg	UnReg	UnReg	UnReg	UnReg	UnReg	UnReg	-1.4427e-09
CXorf67	UnReg	UnReg	UnReg	UnReg	UnReg	UnReg	UnReg	UnReg	UnReg	UnReg	UnReg	UnReg	UnReg	UnReg	-1.4427e-09
CXXC1	UnReg	UnReg	UnReg	UnReg	UnReg	UnReg	UnReg	UnReg	UnReg	UnReg	UnReg	UnReg	UnReg	UnReg	-1.4427e-09
CXXC11	UnReg	UnReg	UnReg	UnReg	UnReg	UnReg	UnReg	UnReg	UnReg	UnReg	UnReg	UnReg	UnReg	UnReg	-1.4427e-09
CYB561A3	UnReg	UnReg	UnReg	UnReg	UnReg	UnReg	UnReg	UnReg	UnReg	UnReg	UnReg	UnReg	UnReg	UnReg	-1.4427e-09
CYB5B	UnReg	UnReg	UnReg	UnReg	UnReg	UnReg	UnReg	UnReg	UnReg	UnReg	UnReg	UnReg	UnReg	UnReg	-1.4427e-09
CYB5R1	UnReg	UnReg	UnReg	UnReg	UnReg	UnReg	UnReg	UnReg	UnReg	UnReg	UnReg	UnReg	UnReg	UnReg	-1.4427e-09
CYB5R4	UnReg	UnReg	UnReg	UnReg	UnReg	UnReg	UnReg	UnReg	UnReg	UnReg	UnReg	UnReg	UnReg	UnReg	-1.4427e-09
CYB5RL	UnReg	UnReg	UnReg	UnReg	UnReg	UnReg	UnReg	UnReg	UnReg	UnReg	UnReg	UnReg	UnReg	UnReg	-1.4427e-09
CYFIP1	UnReg	UnReg	UnReg	UnReg	UnReg	UnReg	UnReg	UnReg	UnReg	UnReg	UnReg	UnReg	UnReg	UnReg	-1.4427e-09
CYHR1	UnReg	UnReg	UnReg	UnReg	UnReg	UnReg	UnReg	UnReg	UnReg	UnReg	UnReg	UnReg	UnReg	UnReg	-1.4427e-09
CYLD	UnReg	UnReg	UnReg	UnReg	UnReg	UnReg	UnReg	UnReg	UnReg	UnReg	UnReg	UnReg	UnReg	UnReg	-1.4427e-09
CYP20A1	UnReg	UnReg	UnReg	UnReg	UnReg	UnReg	UnReg	UnReg	UnReg	UnReg	UnReg	UnReg	UnReg	UnReg	-1.4427e-09
CYP2R1	UnReg	UnReg	UnReg	UnReg	UnReg	UnReg	UnReg	UnReg	UnReg	UnReg	UnReg	UnReg	UnReg	UnReg	-1.4427e-09
CYTH1	UnReg	UnReg	UnReg	UnReg	UnReg	UnReg	UnReg	UnReg	UnReg	UnReg	UnReg	UnReg	UnReg	UnReg	-1.4427e-09
CYTH2	UnReg	UnReg	UnReg	UnReg	UnReg	UnReg	UnReg	UnReg	UnReg	UnReg	UnReg	UnReg	UnReg	UnReg	-1.4427e-09
D2HGDH	UnReg	UnReg	UnReg	UnReg	UnReg	UnReg	UnReg	UnReg	UnReg	UnReg	UnReg	UnReg	UnReg	UnReg	-1.4427e-09
DAD1	UnReg	UnReg	UnReg	UnReg	UnReg	UnReg	UnReg	UnReg	UnReg	UnReg	UnReg	UnReg	UnReg	UnReg	-1.4427e-09
DALRD3	UnReg	UnReg	UnReg	UnReg	UnReg	UnReg	UnReg	UnReg	UnReg	UnReg	UnReg	UnReg	UnReg	UnReg	-1.4427e-09
DAP	UnReg	UnReg	UnReg	UnReg	UnReg	UnReg	UnReg	UnReg	UnReg	UnReg	UnReg	UnReg	UnReg	UnReg	-1.4427e-09
DAP3	UnReg	UnReg	UnReg	UnReg	UnReg	UnReg	UnReg	UnReg	UnReg	UnReg	UnReg	UnReg	UnReg	UnReg	-1.4427e-09
DAXX	UnReg	UnReg	UnReg	UnReg	UnReg	UnReg	UnReg	UnReg	UnReg	UnReg	UnReg	UnReg	UnReg	UnReg	-1.4427e-09
DAZAP1	UnReg	UnReg	UnReg	UnReg	UnReg	UnReg	UnReg	UnReg	UnReg	UnReg	UnReg	UnReg	UnReg	UnReg	-1.4427e-09
DAZAP2	UnReg	UnReg	UnReg	UnReg	UnReg	UnReg	UnReg	UnReg	UnReg	UnReg	UnReg	UnReg	UnReg	UnReg	-1.4427e-09
DAZL	UnReg	UnReg	UnReg	UnReg	UnReg	UnReg	UnReg	UnReg	UnReg	UnReg	UnReg	UnReg	UnReg	UnReg	-1.4427e-09
DBNL	UnReg	UnReg	UnReg	UnReg	UnReg	UnReg	UnReg	UnReg	UnReg	UnReg	UnReg	UnReg	UnReg	UnReg	-1.4427e-09
DBP	UnReg	UnReg	UnReg	UnReg	UnReg	UnReg	UnReg	UnReg	UnReg	UnReg	UnReg	UnReg	UnReg	UnReg	-1.4427e-09
DBR1	UnReg	UnReg	UnReg	UnReg	UnReg	UnReg	UnReg	UnReg	UnReg	UnReg	UnReg	UnReg	UnReg	UnReg	-1.4427e-09
DCAF10	UnReg	UnReg	UnReg	UnReg	UnReg	UnReg	UnReg	UnReg	UnReg	UnReg	UnReg	UnReg	UnReg	UnReg	-1.4427e-09
DCAF12	UnReg	UnReg	UnReg	UnReg	UnReg	UnReg	UnReg	UnReg	UnReg	UnReg	UnReg	UnReg	UnReg	UnReg	-1.4427e-09
DCAF15	UnReg	UnReg	UnReg	UnReg	UnReg	UnReg	UnReg	UnReg	UnReg	UnReg	UnReg	UnReg	UnReg	UnReg	-1.4427e-09
DCAF16	UnReg	UnReg	UnReg	UnReg	UnReg	UnReg	UnReg	UnReg	UnReg	UnReg	UnReg	UnReg	UnReg	UnReg	-1.4427e-09
DCAF4	UnReg	UnReg	UnReg	UnReg	UnReg	UnReg	UnReg	UnReg	UnReg	UnReg	UnReg	UnReg	UnReg	UnReg	-1.4427e-09
DCAF4L1	UnReg	UnReg	UnReg	UnReg	UnReg	UnReg	UnReg	UnReg	UnReg	UnReg	UnReg	UnReg	UnReg	UnReg	-1.4427e-09
DCAF5	UnReg	UnReg	UnReg	UnReg	UnReg	UnReg	UnReg	UnReg	UnReg	UnReg	UnReg	UnReg	UnReg	UnReg	-1.4427e-09
DCAF6	UnReg	UnReg	UnReg	UnReg	UnReg	UnReg	UnReg	UnReg	UnReg	UnReg	UnReg	UnReg	UnReg	UnReg	-1.4427e-09
DCAF8	UnReg	UnReg	UnReg	UnReg	UnReg	UnReg	UnReg	UnReg	UnReg	UnReg	UnReg	UnReg	UnReg	UnReg	-1.4427e-09
DCAKD	UnReg	UnReg	UnReg	UnReg	UnReg	UnReg	UnReg	UnReg	UnReg	UnReg	UnReg	UnReg	UnReg	UnReg	-1.4427e-09
DCK	UnReg	UnReg	UnReg	UnReg	UnReg	UnReg	UnReg	UnReg	UnReg	UnReg	UnReg	UnReg	UnReg	UnReg	-1.4427e-09
DCLRE1A	UnReg	UnReg	UnReg	UnReg	UnReg	UnReg	UnReg	UnReg	UnReg	UnReg	UnReg	UnReg	UnReg	UnReg	-1.4427e-09
DCLRE1C	UnReg	UnReg	UnReg	UnReg	UnReg	UnReg	UnReg	UnReg	UnReg	UnReg	UnReg	UnReg	UnReg	UnReg	-1.4427e-09
DCN	Dwn	Dwn	Dwn	Dwn	Dwn	Dwn	Dwn	Dwn	Dwn	Dwn	Dwn	Dwn	Dwn	Dwn	-1.4427e-09
DCP1A	UnReg	UnReg	UnReg	UnReg	UnReg	UnReg	UnReg	UnReg	UnReg	UnReg	UnReg	UnReg	UnReg	UnReg	-1.4427e-09
DCP2	UnReg	UnReg	UnReg	UnReg	UnReg	UnReg	UnReg	UnReg	UnReg	UnReg	UnReg	UnReg	UnReg	UnReg	-1.4427e-09
DCST1	UnReg	UnReg	UnReg	UnReg	UnReg	UnReg	UnReg	UnReg	UnReg	UnReg	UnReg	UnReg	UnReg	UnReg	-1.4427e-09
DCTD	UnReg	UnReg	UnReg	UnReg	UnReg	UnReg	UnReg	UnReg	UnReg	UnReg	UnReg	UnReg	UnReg	UnReg	-1.4427e-09
DCTN1	UnReg	UnReg	UnReg	UnReg	UnReg	UnReg	UnReg	UnReg	UnReg	UnReg	UnReg	UnReg	UnReg	UnReg	-1.4427e-09
DCTN2	UnReg	UnReg	UnReg	UnReg	UnReg	UnReg	UnReg	UnReg	UnReg	UnReg	UnReg	UnReg	UnReg	UnReg	-1.4427e-09
DCTN3	UnReg	UnReg	UnReg	UnReg	UnReg	UnReg	UnReg	UnReg	UnReg	UnReg	UnReg	UnReg	UnReg	UnReg	-1.4427e-09
DCTN4	UnReg	UnReg	UnReg	UnReg	UnReg	UnReg	UnReg	UnReg	UnReg	UnReg	UnReg	UnReg	UnReg	UnReg	-1.4427e-09
DCTN5	UnReg	UnReg	UnReg	UnReg	UnReg	UnReg	UnReg	UnReg	UnReg	UnReg	UnReg	UnReg	UnReg	UnReg	-1.4427e-09
DCTN6	UnReg	UnReg	UnReg	UnReg	UnReg	UnReg	UnReg	UnReg	UnReg	UnReg	UnReg	UnReg	UnReg	UnReg	-1.4427e-09
DCUN1D2	UnReg	UnReg	UnReg	UnReg	UnReg	UnReg	UnReg	UnReg	UnReg	UnReg	UnReg	UnReg	UnReg	UnReg	-1.4427e-09
DCUN1D4	UnReg	UnReg	UnReg	UnReg	UnReg	UnReg	UnReg	UnReg	UnReg	UnReg	UnReg	UnReg	UnReg	UnReg	-1.4427e-09
DDA1	UnReg	UnReg	UnReg	UnReg	UnReg	UnReg	UnReg	UnReg	UnReg	UnReg	UnReg	UnReg	UnReg	UnReg	-1.4427e-09
DDB1	UnReg	UnReg	UnReg	UnReg	UnReg	UnReg	UnReg	UnReg	UnReg	UnReg	UnReg	UnReg	UnReg	UnReg	-1.4427e-09
DDC8	UnReg	UnReg	UnReg	UnReg	UnReg	UnReg	UnReg	UnReg	UnReg	UnReg	UnReg	UnReg	UnReg	UnReg	-1.4427e-09
DDHD1	UnReg	UnReg	UnReg	UnReg	UnReg	UnReg	UnReg	UnReg	UnReg	UnReg	UnReg	UnReg	UnReg	UnReg	-1.4427e-09
DDHD2	UnReg	UnReg	UnReg	UnReg	UnReg	UnReg	UnReg	UnReg	UnReg	UnReg	UnReg	UnReg	UnReg	UnReg	-1.4427e-09
DDI2	UnReg	UnReg	UnReg	UnReg	UnReg	UnReg	UnReg	UnReg	UnReg	UnReg	UnReg	UnReg	UnReg	UnReg	-1.4427e-09
DDOST	UnReg	UnReg	UnReg	UnReg	UnReg	UnReg	UnReg	UnReg	UnReg	UnReg	UnReg	UnReg	UnReg	UnReg	-1.4427e-09
DDRGK1	UnReg	UnReg	UnReg	UnReg	UnReg	UnReg	UnReg	UnReg	UnReg	UnReg	UnReg	UnReg	UnReg	UnReg	-1.4427e-09
DDT	UnReg	UnReg	UnReg	UnReg	UnReg	UnReg	UnReg	UnReg	UnReg	UnReg	UnReg	UnReg	UnReg	UnReg	-1.4427e-09
DDTL	UnReg	UnReg	UnReg	UnReg	UnReg	UnReg	UnReg	UnReg	UnReg	UnReg	UnReg	UnReg	UnReg	UnReg	-1.4427e-09
DDX1	UnReg	UnReg	UnReg	UnReg	UnReg	UnReg	UnReg	UnReg	UnReg	UnReg	UnReg	UnReg	UnReg	UnReg	-1.4427e-09
DDX17	UnReg	UnReg	UnReg	UnReg	UnReg	UnReg	UnReg	UnReg	UnReg	UnReg	UnReg	UnReg	UnReg	UnReg	-1.4427e-09
DDX18	UnReg	UnReg	UnReg	UnReg	UnReg	UnReg	UnReg	UnReg	UnReg	UnReg	UnReg	UnReg	UnReg	UnReg	-1.4427e-09
DDX19A	UnReg	UnReg	UnReg	UnReg	UnReg	UnReg	UnReg	UnReg	UnReg	UnReg	UnReg	UnReg	UnReg	UnReg	-1.4427e-09
DDX19B	UnReg	UnReg	UnReg	UnReg	UnReg	UnReg	UnReg	UnReg	UnReg	UnReg	UnReg	UnReg	UnReg	UnReg	-1.4427e-09
DDX20	UnReg	UnReg	UnReg	UnReg	UnReg	UnReg	UnReg	UnReg	UnReg	UnReg	UnReg	UnReg	UnReg	UnReg	-1.4427e-09
DDX23	UnReg	UnReg	UnReg	UnReg	UnReg	UnReg	UnReg	UnReg	UnReg	UnReg	UnReg	UnReg	UnReg	UnReg	-1.4427e-09
DDX24	UnReg	UnReg	UnReg	UnReg	UnReg	UnReg	UnReg	UnReg	UnReg	UnReg	UnReg	UnReg	UnReg	UnReg	-1.4427e-09
DDX28	UnReg	UnReg	UnReg	UnReg	UnReg	UnReg	UnReg	UnReg	UnReg	UnReg	UnReg	UnReg	UnReg	UnReg	-1.4427e-09
DDX39B	UnReg	UnReg	UnReg	UnReg	UnReg	UnReg	UnReg	UnReg	UnReg	UnReg	UnReg	UnReg	UnReg	UnReg	-1.4427e-09
DDX3X	UnReg	UnReg	UnReg	UnReg	UnReg	UnReg	UnReg	UnReg	UnReg	UnReg	UnReg	UnReg	UnReg	UnReg	-1.4427e-09
DDX4	UnReg	UnReg	UnReg	UnReg	UnReg	UnReg	UnReg	UnReg	UnReg	UnReg	UnReg	UnReg	UnReg	UnReg	-1.4427e-09
DDX41	UnReg	UnReg	UnReg	UnReg	UnReg	UnReg	UnReg	UnReg	UnReg	UnReg	UnReg	UnReg	UnReg	UnReg	-1.4427e-09
DDX42	UnReg	UnReg	UnReg	UnReg	UnReg	UnReg	UnReg	UnReg	UnReg	UnReg	UnReg	UnReg	UnReg	UnReg	-1.4427e-09
DDX46	UnReg	UnReg	UnReg	UnReg	UnReg	UnReg	UnReg	UnReg	UnReg	UnReg	UnReg	UnReg	UnReg	UnReg	-1.4427e-09
DDX47	UnReg	UnReg	UnReg	UnReg	UnReg	UnReg	UnReg	UnReg	UnReg	UnReg	UnReg	UnReg	UnReg	UnReg	-1.4427e-09
DDX49	UnReg	UnReg	UnReg	UnReg	UnReg	UnReg	UnReg	UnReg	UnReg	UnReg	UnReg	UnReg	UnReg	UnReg	-1.4427e-09
DDX5	UnReg	UnReg	UnReg	UnReg	UnReg	UnReg	UnReg	UnReg	UnReg	UnReg	UnReg	UnReg	UnReg	UnReg	-1.4427e-09
DDX51	UnReg	UnReg	UnReg	UnReg	UnReg	UnReg	UnReg	UnReg	UnReg	UnReg	UnReg	UnReg	UnReg	UnReg	-1.4427e-09
DDX52	UnReg	UnReg	UnReg	UnReg	UnReg	UnReg	UnReg	UnReg	UnReg	UnReg	UnReg	UnReg	UnReg	UnReg	-1.4427e-09
DDX53	UnReg	UnReg	UnReg	UnReg	UnReg	UnReg	UnReg	UnReg	UnReg	UnReg	UnReg	UnReg	UnReg	UnReg	-1.4427e-09
DDX54	UnReg	UnReg	UnReg	UnReg	UnReg	UnReg	UnReg	UnReg	UnReg	UnReg	UnReg	UnReg	UnReg	UnReg	-1.4427e-09
DDX59	UnReg	UnReg	UnReg	UnReg	UnReg	UnReg	UnReg	UnReg	UnReg	UnReg	UnReg	UnReg	UnReg	UnReg	-1.4427e-09
DDX6	UnReg	UnReg	UnReg	UnReg	UnReg	UnReg	UnReg	UnReg	UnReg	UnReg	UnReg	UnReg	UnReg	UnReg	-1.4427e-09
DDX60L	UnReg	UnReg	UnReg	UnReg	UnReg	UnReg	UnReg	UnReg	UnReg	UnReg	UnReg	UnReg	UnReg	UnReg	-1.4427e-09
DEAF1	UnReg	UnReg	UnReg	UnReg	UnReg	UnReg	UnReg	UnReg	UnReg	UnReg	UnReg	UnReg	UnReg	UnReg	-1.4427e-09
DECR1	UnReg	UnReg	UnReg	UnReg	UnReg	UnReg	UnReg	UnReg	UnReg	UnReg	UnReg	UnReg	UnReg	UnReg	-1.4427e-09
DEDD2	UnReg	UnReg	UnReg	UnReg	UnReg	UnReg	UnReg	UnReg	UnReg	UnReg	UnReg	UnReg	UnReg	UnReg	-1.4427e-09
DEF8	UnReg	UnReg	UnReg	UnReg	UnReg	UnReg	UnReg	UnReg	UnReg	UnReg	UnReg	UnReg	UnReg	UnReg	-1.4427e-09
DEFB119	UnReg	UnReg	UnReg	UnReg	UnReg	UnReg	UnReg	UnReg	UnReg	UnReg	UnReg	UnReg	UnReg	UnReg	-1.4427e-09
DEFB123	UnReg	UnReg	UnReg	UnReg	UnReg	UnReg	UnReg	UnReg	UnReg	UnReg	UnReg	UnReg	UnReg	UnReg	-1.4427e-09
DEK	UnReg	UnReg	UnReg	UnReg	UnReg	UnReg	UnReg	UnReg	UnReg	UnReg	UnReg	UnReg	UnReg	UnReg	-1.4427e-09
DENND1A	UnReg	UnReg	UnReg	UnReg	UnReg	UnReg	UnReg	UnReg	UnReg	UnReg	UnReg	UnReg	UnReg	UnReg	-1.4427e-09
DENND5A	UnReg	UnReg	UnReg	UnReg	UnReg	UnReg	UnReg	UnReg	UnReg	UnReg	UnReg	UnReg	UnReg	UnReg	-1.4427e-09
DENND5B	UnReg	UnReg	UnReg	UnReg	UnReg	UnReg	UnReg	UnReg	UnReg	UnReg	UnReg	UnReg	UnReg	UnReg	-1.4427e-09
DENR	UnReg	UnReg	UnReg	UnReg	UnReg	UnReg	UnReg	UnReg	UnReg	UnReg	UnReg	UnReg	UnReg	UnReg	-1.4427e-09
DERA	UnReg	UnReg	UnReg	UnReg	UnReg	UnReg	UnReg	UnReg	UnReg	UnReg	UnReg	UnReg	UnReg	UnReg	-1.4427e-09
DERL1	UnReg	UnReg	UnReg	UnReg	UnReg	UnReg	UnReg	UnReg	UnReg	UnReg	UnReg	UnReg	UnReg	UnReg	-1.4427e-09
DERL2	UnReg	UnReg	UnReg	UnReg	UnReg	UnReg	UnReg	UnReg	UnReg	UnReg	UnReg	UnReg	UnReg	UnReg	-1.4427e-09
DES	Dwn	Dwn	Dwn	Dwn	Dwn	Dwn	Dwn	Dwn	Dwn	Dwn	Dwn	Dwn	Dwn	Dwn	-1.4427e-09
DESI1	UnReg	UnReg	UnReg	UnReg	UnReg	UnReg	UnReg	UnReg	UnReg	UnReg	UnReg	UnReg	UnReg	UnReg	-1.4427e-09
DESI2	UnReg	UnReg	UnReg	UnReg	UnReg	UnReg	UnReg	UnReg	UnReg	UnReg	UnReg	UnReg	UnReg	UnReg	-1.4427e-09
DFFA	UnReg	UnReg	UnReg	UnReg	UnReg	UnReg	UnReg	UnReg	UnReg	UnReg	UnReg	UnReg	UnReg	UnReg	-1.4427e-09
DFFB	UnReg	UnReg	UnReg	UnReg	UnReg	UnReg	UnReg	UnReg	UnReg	UnReg	UnReg	UnReg	UnReg	UnReg	-1.4427e-09
DGAT1	UnReg	UnReg	UnReg	UnReg	UnReg	UnReg	UnReg	UnReg	UnReg	UnReg	UnReg	UnReg	UnReg	UnReg	-1.4427e-09
DGCR14	UnReg	UnReg	UnReg	UnReg	UnReg	UnReg	UnReg	UnReg	UnReg	UnReg	UnReg	UnReg	UnReg	UnReg	-1.4427e-09
DGCR2	UnReg	UnReg	UnReg	UnReg	UnReg	UnReg	UnReg	UnReg	UnReg	UnReg	UnReg	UnReg	UnReg	UnReg	-1.4427e-09
DGCR6L	UnReg	UnReg	UnReg	UnReg	UnReg	UnReg	UnReg	UnReg	UnReg	UnReg	UnReg	UnReg	UnReg	UnReg	-1.4427e-09
DGCR8	UnReg	UnReg	UnReg	UnReg	UnReg	UnReg	UnReg	UnReg	UnReg	UnReg	UnReg	UnReg	UnReg	UnReg	-1.4427e-09
DGKQ	UnReg	UnReg	UnReg	UnReg	UnReg	UnReg	UnReg	UnReg	UnReg	UnReg	UnReg	UnReg	UnReg	UnReg	-1.4427e-09
DGKZ	UnReg	UnReg	UnReg	UnReg	UnReg	UnReg	UnReg	UnReg	UnReg	UnReg	UnReg	UnReg	UnReg	UnReg	-1.4427e-09
DGUOK	UnReg	UnReg	UnReg	UnReg	UnReg	UnReg	UnReg	UnReg	UnReg	UnReg	UnReg	UnReg	UnReg	UnReg	-1.4427e-09
DHPS	UnReg	UnReg	UnReg	UnReg	UnReg	UnReg	UnReg	UnReg	UnReg	UnReg	UnReg	UnReg	UnReg	UnReg	-1.4427e-09
DHRS4	UnReg	UnReg	UnReg	UnReg	UnReg	UnReg	UnReg	UnReg	UnReg	UnReg	UnReg	UnReg	UnReg	UnReg	-1.4427e-09
DHRS4L2	UnReg	UnReg	UnReg	UnReg	UnReg	UnReg	UnReg	UnReg	UnReg	UnReg	UnReg	UnReg	UnReg	UnReg	-1.4427e-09
DHRS7B	UnReg	UnReg	UnReg	UnReg	UnReg	UnReg	UnReg	UnReg	UnReg	UnReg	UnReg	UnReg	UnReg	UnReg	-1.4427e-09
DHRSX	UnReg	UnReg	UnReg	UnReg	UnReg	UnReg	UnReg	UnReg	UnReg	UnReg	UnReg	UnReg	UnReg	UnReg	-1.4427e-09
DHX15	UnReg	UnReg	UnReg	UnReg	UnReg	UnReg	UnReg	UnReg	UnReg	UnReg	UnReg	UnReg	UnReg	UnReg	-1.4427e-09
DHX16	UnReg	UnReg	UnReg	UnReg	UnReg	UnReg	UnReg	UnReg	UnReg	UnReg	UnReg	UnReg	UnReg	UnReg	-1.4427e-09
DHX29	UnReg	UnReg	UnReg	UnReg	UnReg	UnReg	UnReg	UnReg	UnReg	UnReg	UnReg	UnReg	UnReg	UnReg	-1.4427e-09
DHX30	UnReg	UnReg	UnReg	UnReg	UnReg	UnReg	UnReg	UnReg	UnReg	UnReg	UnReg	UnReg	UnReg	UnReg	-1.4427e-09
DHX32	UnReg	UnReg	UnReg	UnReg	UnReg	UnReg	UnReg	UnReg	UnReg	UnReg	UnReg	UnReg	UnReg	UnReg	-1.4427e-09
DHX33	UnReg	UnReg	UnReg	UnReg	UnReg	UnReg	UnReg	UnReg	UnReg	UnReg	UnReg	UnReg	UnReg	UnReg	-1.4427e-09
DHX35	UnReg	UnReg	UnReg	UnReg	UnReg	UnReg	UnReg	UnReg	UnReg	UnReg	UnReg	UnReg	UnReg	UnReg	-1.4427e-09
DHX36	UnReg	UnReg	UnReg	UnReg	UnReg	UnReg	UnReg	UnReg	UnReg	UnReg	UnReg	UnReg	UnReg	UnReg	-1.4427e-09
DHX37	UnReg	UnReg	UnReg	UnReg	UnReg	UnReg	UnReg	UnReg	UnReg	UnReg	UnReg	UnReg	UnReg	UnReg	-1.4427e-09
DHX38	UnReg	UnReg	UnReg	UnReg	UnReg	UnReg	UnReg	UnReg	UnReg	UnReg	UnReg	UnReg	UnReg	UnReg	-1.4427e-09
DHX58	UnReg	UnReg	UnReg	UnReg	UnReg	UnReg	UnReg	UnReg	UnReg	UnReg	UnReg	UnReg	UnReg	UnReg	-1.4427e-09
DHX8	UnReg	UnReg	UnReg	UnReg	UnReg	UnReg	UnReg	UnReg	UnReg	UnReg	UnReg	UnReg	UnReg	UnReg	-1.4427e-09
DHX9	UnReg	UnReg	UnReg	UnReg	UnReg	UnReg	UnReg	UnReg	UnReg	UnReg	UnReg	UnReg	UnReg	UnReg	-1.4427e-09
DIABLO	UnReg	UnReg	UnReg	UnReg	UnReg	UnReg	UnReg	UnReg	UnReg	UnReg	UnReg	UnReg	UnReg	UnReg	-1.4427e-09
DIAPH1	UnReg	UnReg	UnReg	UnReg	UnReg	UnReg	UnReg	UnReg	UnReg	UnReg	UnReg	UnReg	UnReg	UnReg	-1.4427e-09
DICER1	UnReg	UnReg	UnReg	UnReg	UnReg	UnReg	UnReg	UnReg	UnReg	UnReg	UnReg	UnReg	UnReg	UnReg	-1.4427e-09
DIDO1	UnReg	UnReg	UnReg	UnReg	UnReg	UnReg	UnReg	UnReg	UnReg	UnReg	UnReg	UnReg	UnReg	UnReg	-1.4427e-09
DIMT1	UnReg	UnReg	UnReg	UnReg	UnReg	UnReg	UnReg	UnReg	UnReg	UnReg	UnReg	UnReg	UnReg	UnReg	-1.4427e-09
DIP2A	UnReg	UnReg	UnReg	UnReg	UnReg	UnReg	UnReg	UnReg	UnReg	UnReg	UnReg	UnReg	UnReg	UnReg	-1.4427e-09
DIP2B	UnReg	UnReg	UnReg	UnReg	UnReg	UnReg	UnReg	UnReg	UnReg	UnReg	UnReg	UnReg	UnReg	UnReg	-1.4427e-09
DIS3	UnReg	UnReg	UnReg	UnReg	UnReg	UnReg	UnReg	UnReg	UnReg	UnReg	UnReg	UnReg	UnReg	UnReg	-1.4427e-09
DIS3L2	UnReg	UnReg	UnReg	UnReg	UnReg	UnReg	UnReg	UnReg	UnReg	UnReg	UnReg	UnReg	UnReg	UnReg	-1.4427e-09
DKFZP547L112	UnReg	UnReg	UnReg	UnReg	UnReg	UnReg	UnReg	UnReg	UnReg	UnReg	UnReg	UnReg	UnReg	UnReg	-1.4427e-09
DKFZP779L1853	UnReg	UnReg	UnReg	UnReg	UnReg	UnReg	UnReg	UnReg	UnReg	UnReg	UnReg	UnReg	UnReg	UnReg	-1.4427e-09
DLAT	UnReg	UnReg	UnReg	UnReg	UnReg	UnReg	UnReg	UnReg	UnReg	UnReg	UnReg	UnReg	UnReg	UnReg	-1.4427e-09
DLD	UnReg	UnReg	UnReg	UnReg	UnReg	UnReg	UnReg	UnReg	UnReg	UnReg	UnReg	UnReg	UnReg	UnReg	-1.4427e-09
DLEU2L	UnReg	UnReg	UnReg	UnReg	UnReg	UnReg	UnReg	UnReg	UnReg	UnReg	UnReg	UnReg	UnReg	UnReg	-1.4427e-09
DLG1	UnReg	UnReg	UnReg	UnReg	UnReg	UnReg	UnReg	UnReg	UnReg	UnReg	UnReg	UnReg	UnReg	UnReg	-1.4427e-09
DLGAP4	UnReg	UnReg	UnReg	UnReg	UnReg	UnReg	UnReg	UnReg	UnReg	UnReg	UnReg	UnReg	UnReg	UnReg	-1.4427e-09
DLGAP5	Up	Up	Up	Up	Up	Up	Up	Up	Up	Up	Up	Up	Up	Up	-1.4427e-09
DLST	UnReg	UnReg	UnReg	UnReg	UnReg	UnReg	UnReg	UnReg	UnReg	UnReg	UnReg	UnReg	UnReg	UnReg	-1.4427e-09
DMAP1	UnReg	UnReg	UnReg	UnReg	UnReg	UnReg	UnReg	UnReg	UnReg	UnReg	UnReg	UnReg	UnReg	UnReg	-1.4427e-09
DMRTC2	UnReg	UnReg	UnReg	UnReg	UnReg	UnReg	UnReg	UnReg	UnReg	UnReg	UnReg	UnReg	UnReg	UnReg	-1.4427e-09
DMTF1	UnReg	UnReg	UnReg	UnReg	UnReg	UnReg	UnReg	UnReg	UnReg	UnReg	UnReg	UnReg	UnReg	UnReg	-1.4427e-09
DMWD	UnReg	UnReg	UnReg	UnReg	UnReg	UnReg	UnReg	UnReg	UnReg	UnReg	UnReg	UnReg	UnReg	UnReg	-1.4427e-09
DMXL1	UnReg	UnReg	UnReg	UnReg	UnReg	UnReg	UnReg	UnReg	UnReg	UnReg	UnReg	UnReg	UnReg	UnReg	-1.4427e-09
DMXL2	UnReg	UnReg	UnReg	UnReg	UnReg	UnReg	UnReg	UnReg	UnReg	UnReg	UnReg	UnReg	UnReg	UnReg	-1.4427e-09
DNAAF2	UnReg	UnReg	UnReg	UnReg	UnReg	UnReg	UnReg	UnReg	UnReg	UnReg	UnReg	UnReg	UnReg	UnReg	-1.4427e-09
DNAJA1	UnReg	UnReg	UnReg	UnReg	UnReg	UnReg	UnReg	UnReg	UnReg	UnReg	UnReg	UnReg	UnReg	UnReg	-1.4427e-09
DNAJA2	UnReg	UnReg	UnReg	UnReg	UnReg	UnReg	UnReg	UnReg	UnReg	UnReg	UnReg	UnReg	UnReg	UnReg	-1.4427e-09
DNAJA3	UnReg	UnReg	UnReg	UnReg	UnReg	UnReg	UnReg	UnReg	UnReg	UnReg	UnReg	UnReg	UnReg	UnReg	-1.4427e-09
DNAJA4	UnReg	UnReg	UnReg	UnReg	UnReg	UnReg	UnReg	UnReg	UnReg	UnReg	UnReg	UnReg	UnReg	UnReg	-1.4427e-09
DNAJB1	UnReg	UnReg	UnReg	UnReg	UnReg	UnReg	UnReg	UnReg	UnReg	UnReg	UnReg	UnReg	UnReg	UnReg	-1.4427e-09
DNAJB11	UnReg	UnReg	UnReg	UnReg	UnReg	UnReg	UnReg	UnReg	UnReg	UnReg	UnReg	UnReg	UnReg	UnReg	-1.4427e-09
DNAJB12	UnReg	UnReg	UnReg	UnReg	UnReg	UnReg	UnReg	UnReg	UnReg	UnReg	UnReg	UnReg	UnReg	UnReg	-1.4427e-09
DNAJB14	UnReg	UnReg	UnReg	UnReg	UnReg	UnReg	UnReg	UnReg	UnReg	UnReg	UnReg	UnReg	UnReg	UnReg	-1.4427e-09
DNAJB2	UnReg	UnReg	UnReg	UnReg	UnReg	UnReg	UnReg	UnReg	UnReg	UnReg	UnReg	UnReg	UnReg	UnReg	-1.4427e-09
DNAJB6	UnReg	UnReg	UnReg	UnReg	UnReg	UnReg	UnReg	UnReg	UnReg	UnReg	UnReg	UnReg	UnReg	UnReg	-1.4427e-09
DNAJB7	UnReg	UnReg	UnReg	UnReg	UnReg	UnReg	UnReg	UnReg	UnReg	UnReg	UnReg	UnReg	UnReg	UnReg	-1.4427e-09
DNAJB9	UnReg	UnReg	UnReg	UnReg	UnReg	UnReg	UnReg	UnReg	UnReg	UnReg	UnReg	UnReg	UnReg	UnReg	-1.4427e-09
DNAJC1	UnReg	UnReg	UnReg	UnReg	UnReg	UnReg	UnReg	UnReg	UnReg	UnReg	UnReg	UnReg	UnReg	UnReg	-1.4427e-09
DNAJC13	UnReg	UnReg	UnReg	UnReg	UnReg	UnReg	UnReg	UnReg	UnReg	UnReg	UnReg	UnReg	UnReg	UnReg	-1.4427e-09
DNAJC14	UnReg	UnReg	UnReg	UnReg	UnReg	UnReg	UnReg	UnReg	UnReg	UnReg	UnReg	UnReg	UnReg	UnReg	-1.4427e-09
DNAJC17	UnReg	UnReg	UnReg	UnReg	UnReg	UnReg	UnReg	UnReg	UnReg	UnReg	UnReg	UnReg	UnReg	UnReg	-1.4427e-09
DNAJC18	UnReg	UnReg	UnReg	UnReg	UnReg	UnReg	UnReg	UnReg	UnReg	UnReg	UnReg	UnReg	UnReg	UnReg	-1.4427e-09
DNAJC21	UnReg	UnReg	UnReg	UnReg	UnReg	UnReg	UnReg	UnReg	UnReg	UnReg	UnReg	UnReg	UnReg	UnReg	-1.4427e-09
DNAJC24	UnReg	UnReg	UnReg	UnReg	UnReg	UnReg	UnReg	UnReg	UnReg	UnReg	UnReg	UnReg	UnReg	UnReg	-1.4427e-09
DNAJC25	UnReg	UnReg	UnReg	UnReg	UnReg	UnReg	UnReg	UnReg	UnReg	UnReg	UnReg	UnReg	UnReg	UnReg	-1.4427e-09
DNAJC3	UnReg	UnReg	UnReg	UnReg	UnReg	UnReg	UnReg	UnReg	UnReg	UnReg	UnReg	UnReg	UnReg	UnReg	-1.4427e-09
DNAJC30	UnReg	UnReg	UnReg	UnReg	UnReg	UnReg	UnReg	UnReg	UnReg	UnReg	UnReg	UnReg	UnReg	UnReg	-1.4427e-09
DNAJC5	UnReg	UnReg	UnReg	UnReg	UnReg	UnReg	UnReg	UnReg	UnReg	UnReg	UnReg	UnReg	UnReg	UnReg	-1.4427e-09
DNAJC7	UnReg	UnReg	UnReg	UnReg	UnReg	UnReg	UnReg	UnReg	UnReg	UnReg	UnReg	UnReg	UnReg	UnReg	-1.4427e-09
DNAJC8	UnReg	UnReg	UnReg	UnReg	UnReg	UnReg	UnReg	UnReg	UnReg	UnReg	UnReg	UnReg	UnReg	UnReg	-1.4427e-09
DNAL1	UnReg	UnReg	UnReg	UnReg	UnReg	UnReg	UnReg	UnReg	UnReg	UnReg	UnReg	UnReg	UnReg	UnReg	-1.4427e-09
DNAL4	UnReg	UnReg	UnReg	UnReg	UnReg	UnReg	UnReg	UnReg	UnReg	UnReg	UnReg	UnReg	UnReg	UnReg	-1.4427e-09
DND1	UnReg	UnReg	UnReg	UnReg	UnReg	UnReg	UnReg	UnReg	UnReg	UnReg	UnReg	UnReg	UnReg	UnReg	-1.4427e-09
DNHD1	UnReg	UnReg	UnReg	UnReg	UnReg	UnReg	UnReg	UnReg	UnReg	UnReg	UnReg	UnReg	UnReg	UnReg	-1.4427e-09
DNM1L	UnReg	UnReg	UnReg	UnReg	UnReg	UnReg	UnReg	UnReg	UnReg	UnReg	UnReg	UnReg	UnReg	UnReg	-1.4427e-09
DNM2	UnReg	UnReg	UnReg	UnReg	UnReg	UnReg	UnReg	UnReg	UnReg	UnReg	UnReg	UnReg	UnReg	UnReg	-1.4427e-09
DNPEP	UnReg	UnReg	UnReg	UnReg	UnReg	UnReg	UnReg	UnReg	UnReg	UnReg	UnReg	UnReg	UnReg	UnReg	-1.4427e-09
DNTTIP2	UnReg	UnReg	UnReg	UnReg	UnReg	UnReg	UnReg	UnReg	UnReg	UnReg	UnReg	UnReg	UnReg	UnReg	-1.4427e-09
DOCK6	UnReg	UnReg	UnReg	UnReg	UnReg	UnReg	UnReg	UnReg	UnReg	UnReg	UnReg	UnReg	UnReg	UnReg	-1.4427e-09
DOCK7	UnReg	UnReg	UnReg	UnReg	UnReg	UnReg	UnReg	UnReg	UnReg	UnReg	UnReg	UnReg	UnReg	UnReg	-1.4427e-09
DOHH	UnReg	UnReg	UnReg	UnReg	UnReg	UnReg	UnReg	UnReg	UnReg	UnReg	UnReg	UnReg	UnReg	UnReg	-1.4427e-09
DOLK	UnReg	UnReg	UnReg	UnReg	UnReg	UnReg	UnReg	UnReg	UnReg	UnReg	UnReg	UnReg	UnReg	UnReg	-1.4427e-09
DOT1L	UnReg	UnReg	UnReg	UnReg	UnReg	UnReg	UnReg	UnReg	UnReg	UnReg	UnReg	UnReg	UnReg	UnReg	-1.4427e-09
DPAGT1	UnReg	UnReg	UnReg	UnReg	UnReg	UnReg	UnReg	UnReg	UnReg	UnReg	UnReg	UnReg	UnReg	UnReg	-1.4427e-09
DPF2	UnReg	UnReg	UnReg	UnReg	UnReg	UnReg	UnReg	UnReg	UnReg	UnReg	UnReg	UnReg	UnReg	UnReg	-1.4427e-09
DPH1	UnReg	UnReg	UnReg	UnReg	UnReg	UnReg	UnReg	UnReg	UnReg	UnReg	UnReg	UnReg	UnReg	UnReg	-1.4427e-09
DPH3	UnReg	UnReg	UnReg	UnReg	UnReg	UnReg	UnReg	UnReg	UnReg	UnReg	UnReg	UnReg	UnReg	UnReg	-1.4427e-09
DPH5	UnReg	UnReg	UnReg	UnReg	UnReg	UnReg	UnReg	UnReg	UnReg	UnReg	UnReg	UnReg	UnReg	UnReg	-1.4427e-09
DPH6	UnReg	UnReg	UnReg	UnReg	UnReg	UnReg	UnReg	UnReg	UnReg	UnReg	UnReg	UnReg	UnReg	UnReg	-1.4427e-09
DPH7	UnReg	UnReg	UnReg	UnReg	UnReg	UnReg	UnReg	UnReg	UnReg	UnReg	UnReg	UnReg	UnReg	UnReg	-1.4427e-09
DPM1	UnReg	UnReg	UnReg	UnReg	UnReg	UnReg	UnReg	UnReg	UnReg	UnReg	UnReg	UnReg	UnReg	UnReg	-1.4427e-09
DPM2	UnReg	UnReg	UnReg	UnReg	UnReg	UnReg	UnReg	UnReg	UnReg	UnReg	UnReg	UnReg	UnReg	UnReg	-1.4427e-09
DPM3	UnReg	UnReg	UnReg	UnReg	UnReg	UnReg	UnReg	UnReg	UnReg	UnReg	UnReg	UnReg	UnReg	UnReg	-1.4427e-09
DPP7	UnReg	UnReg	UnReg	UnReg	UnReg	UnReg	UnReg	UnReg	UnReg	UnReg	UnReg	UnReg	UnReg	UnReg	-1.4427e-09
DPP8	UnReg	UnReg	UnReg	UnReg	UnReg	UnReg	UnReg	UnReg	UnReg	UnReg	UnReg	UnReg	UnReg	UnReg	-1.4427e-09
DPPA5	UnReg	UnReg	UnReg	UnReg	UnReg	UnReg	UnReg	UnReg	UnReg	UnReg	UnReg	UnReg	UnReg	UnReg	-1.4427e-09
DPT	Dwn	Dwn	Dwn	Dwn	Dwn	Dwn	Dwn	Dwn	Dwn	Dwn	Dwn	Dwn	Dwn	Dwn	-1.4427e-09
DPY19L3	UnReg	UnReg	UnReg	UnReg	UnReg	UnReg	UnReg	UnReg	UnReg	UnReg	UnReg	UnReg	UnReg	UnReg	-1.4427e-09
DPY19L4	UnReg	UnReg	UnReg	UnReg	UnReg	UnReg	UnReg	UnReg	UnReg	UnReg	UnReg	UnReg	UnReg	UnReg	-1.4427e-09
DPY30	UnReg	UnReg	UnReg	UnReg	UnReg	UnReg	UnReg	UnReg	UnReg	UnReg	UnReg	UnReg	UnReg	UnReg	-1.4427e-09
DR1	UnReg	UnReg	UnReg	UnReg	UnReg	UnReg	UnReg	UnReg	UnReg	UnReg	UnReg	UnReg	UnReg	UnReg	-1.4427e-09
DRAM2	UnReg	UnReg	UnReg	UnReg	UnReg	UnReg	UnReg	UnReg	UnReg	UnReg	UnReg	UnReg	UnReg	UnReg	-1.4427e-09
DRAP1	UnReg	UnReg	UnReg	UnReg	UnReg	UnReg	UnReg	UnReg	UnReg	UnReg	UnReg	UnReg	UnReg	UnReg	-1.4427e-09
DRG1	UnReg	UnReg	UnReg	UnReg	UnReg	UnReg	UnReg	UnReg	UnReg	UnReg	UnReg	UnReg	UnReg	UnReg	-1.4427e-09
DRG2	UnReg	UnReg	UnReg	UnReg	UnReg	UnReg	UnReg	UnReg	UnReg	UnReg	UnReg	UnReg	UnReg	UnReg	-1.4427e-09
DSCAM	UnReg	UnReg	UnReg	UnReg	UnReg	UnReg	UnReg	UnReg	UnReg	UnReg	UnReg	UnReg	UnReg	UnReg	-1.4427e-09
DSCR3	UnReg	UnReg	UnReg	UnReg	UnReg	UnReg	UnReg	UnReg	UnReg	UnReg	UnReg	UnReg	UnReg	UnReg	-1.4427e-09
DTD1	UnReg	UnReg	UnReg	UnReg	UnReg	UnReg	UnReg	UnReg	UnReg	UnReg	UnReg	UnReg	UnReg	UnReg	-1.4427e-09
DTD2	UnReg	UnReg	UnReg	UnReg	UnReg	UnReg	UnReg	UnReg	UnReg	UnReg	UnReg	UnReg	UnReg	UnReg	-1.4427e-09
DTNBP1	UnReg	UnReg	UnReg	UnReg	UnReg	UnReg	UnReg	UnReg	UnReg	UnReg	UnReg	UnReg	UnReg	UnReg	-1.4427e-09
DTWD2	UnReg	UnReg	UnReg	UnReg	UnReg	UnReg	UnReg	UnReg	UnReg	UnReg	UnReg	UnReg	UnReg	UnReg	-1.4427e-09
DUS2	UnReg	UnReg	UnReg	UnReg	UnReg	UnReg	UnReg	UnReg	UnReg	UnReg	UnReg	UnReg	UnReg	UnReg	-1.4427e-09
DUS3L	UnReg	UnReg	UnReg	UnReg	UnReg	UnReg	UnReg	UnReg	UnReg	UnReg	UnReg	UnReg	UnReg	UnReg	-1.4427e-09
DUSP16	UnReg	UnReg	UnReg	UnReg	UnReg	UnReg	UnReg	UnReg	UnReg	UnReg	UnReg	UnReg	UnReg	UnReg	-1.4427e-09
DUSP18	UnReg	UnReg	UnReg	UnReg	UnReg	UnReg	UnReg	UnReg	UnReg	UnReg	UnReg	UnReg	UnReg	UnReg	-1.4427e-09
DUSP22	UnReg	UnReg	UnReg	UnReg	UnReg	UnReg	UnReg	UnReg	UnReg	UnReg	UnReg	UnReg	UnReg	UnReg	-1.4427e-09
DUSP23	UnReg	UnReg	UnReg	UnReg	UnReg	UnReg	UnReg	UnReg	UnReg	UnReg	UnReg	UnReg	UnReg	UnReg	-1.4427e-09
DUSP28	UnReg	UnReg	UnReg	UnReg	UnReg	UnReg	UnReg	UnReg	UnReg	UnReg	UnReg	UnReg	UnReg	UnReg	-1.4427e-09
DUSP7	UnReg	UnReg	UnReg	UnReg	UnReg	UnReg	UnReg	UnReg	UnReg	UnReg	UnReg	UnReg	UnReg	UnReg	-1.4427e-09
DUT	UnReg	UnReg	UnReg	UnReg	UnReg	UnReg	UnReg	UnReg	UnReg	UnReg	UnReg	UnReg	UnReg	UnReg	-1.4427e-09
DVL1	UnReg	UnReg	UnReg	UnReg	UnReg	UnReg	UnReg	UnReg	UnReg	UnReg	UnReg	UnReg	UnReg	UnReg	-1.4427e-09
DXO	UnReg	UnReg	UnReg	UnReg	UnReg	UnReg	UnReg	UnReg	UnReg	UnReg	UnReg	UnReg	UnReg	UnReg	-1.4427e-09
DYM	UnReg	UnReg	UnReg	UnReg	UnReg	UnReg	UnReg	UnReg	UnReg	UnReg	UnReg	UnReg	UnReg	UnReg	-1.4427e-09
DYNC1H1	UnReg	UnReg	UnReg	UnReg	UnReg	UnReg	UnReg	UnReg	UnReg	UnReg	UnReg	UnReg	UnReg	UnReg	-1.4427e-09
DYNC1I2	UnReg	UnReg	UnReg	UnReg	UnReg	UnReg	UnReg	UnReg	UnReg	UnReg	UnReg	UnReg	UnReg	UnReg	-1.4427e-09
DYNC1LI1	UnReg	UnReg	UnReg	UnReg	UnReg	UnReg	UnReg	UnReg	UnReg	UnReg	UnReg	UnReg	UnReg	UnReg	-1.4427e-09
DYNC1LI2	UnReg	UnReg	UnReg	UnReg	UnReg	UnReg	UnReg	UnReg	UnReg	UnReg	UnReg	UnReg	UnReg	UnReg	-1.4427e-09
DYNLL1	UnReg	UnReg	UnReg	UnReg	UnReg	UnReg	UnReg	UnReg	UnReg	UnReg	UnReg	UnReg	UnReg	UnReg	-1.4427e-09
DYNLL2	UnReg	UnReg	UnReg	UnReg	UnReg	UnReg	UnReg	UnReg	UnReg	UnReg	UnReg	UnReg	UnReg	UnReg	-1.4427e-09
DYNLRB1	UnReg	UnReg	UnReg	UnReg	UnReg	UnReg	UnReg	UnReg	UnReg	UnReg	UnReg	UnReg	UnReg	UnReg	-1.4427e-09
DYNLT1	UnReg	UnReg	UnReg	UnReg	UnReg	UnReg	UnReg	UnReg	UnReg	UnReg	UnReg	UnReg	UnReg	UnReg	-1.4427e-09
DYRK1A	UnReg	UnReg	UnReg	UnReg	UnReg	UnReg	UnReg	UnReg	UnReg	UnReg	UnReg	UnReg	UnReg	UnReg	-1.4427e-09
DYRK1B	UnReg	UnReg	UnReg	UnReg	UnReg	UnReg	UnReg	UnReg	UnReg	UnReg	UnReg	UnReg	UnReg	UnReg	-1.4427e-09
DYRK2	UnReg	UnReg	UnReg	UnReg	UnReg	UnReg	UnReg	UnReg	UnReg	UnReg	UnReg	UnReg	UnReg	UnReg	-1.4427e-09
DYRK4	UnReg	UnReg	UnReg	UnReg	UnReg	UnReg	UnReg	UnReg	UnReg	UnReg	UnReg	UnReg	UnReg	UnReg	-1.4427e-09
DZANK1	UnReg	UnReg	UnReg	UnReg	UnReg	UnReg	UnReg	UnReg	UnReg	UnReg	UnReg	UnReg	UnReg	UnReg	-1.4427e-09
DZIP3	UnReg	UnReg	UnReg	UnReg	UnReg	UnReg	UnReg	UnReg	UnReg	UnReg	UnReg	UnReg	UnReg	UnReg	-1.4427e-09
E2F4	UnReg	UnReg	UnReg	UnReg	UnReg	UnReg	UnReg	UnReg	UnReg	UnReg	UnReg	UnReg	UnReg	UnReg	-1.4427e-09
E2F6	UnReg	UnReg	UnReg	UnReg	UnReg	UnReg	UnReg	UnReg	UnReg	UnReg	UnReg	UnReg	UnReg	UnReg	-1.4427e-09
E4F1	UnReg	UnReg	UnReg	UnReg	UnReg	UnReg	UnReg	UnReg	UnReg	UnReg	UnReg	UnReg	UnReg	UnReg	-1.4427e-09
EAF1	UnReg	UnReg	UnReg	UnReg	UnReg	UnReg	UnReg	UnReg	UnReg	UnReg	UnReg	UnReg	UnReg	UnReg	-1.4427e-09
EAPP	UnReg	UnReg	UnReg	UnReg	UnReg	UnReg	UnReg	UnReg	UnReg	UnReg	UnReg	UnReg	UnReg	UnReg	-1.4427e-09
EARS2	UnReg	UnReg	UnReg	UnReg	UnReg	UnReg	UnReg	UnReg	UnReg	UnReg	UnReg	UnReg	UnReg	UnReg	-1.4427e-09
EBAG9	UnReg	UnReg	UnReg	UnReg	UnReg	UnReg	UnReg	UnReg	UnReg	UnReg	UnReg	UnReg	UnReg	UnReg	-1.4427e-09
EBLN2	UnReg	UnReg	UnReg	UnReg	UnReg	UnReg	UnReg	UnReg	UnReg	UnReg	UnReg	UnReg	UnReg	UnReg	-1.4427e-09
EBNA1BP2	UnReg	UnReg	UnReg	UnReg	UnReg	UnReg	UnReg	UnReg	UnReg	UnReg	UnReg	UnReg	UnReg	UnReg	-1.4427e-09
ECD	UnReg	UnReg	UnReg	UnReg	UnReg	UnReg	UnReg	UnReg	UnReg	UnReg	UnReg	UnReg	UnReg	UnReg	-1.4427e-09
ECSIT	UnReg	UnReg	UnReg	UnReg	UnReg	UnReg	UnReg	UnReg	UnReg	UnReg	UnReg	UnReg	UnReg	UnReg	-1.4427e-09
EDC3	UnReg	UnReg	UnReg	UnReg	UnReg	UnReg	UnReg	UnReg	UnReg	UnReg	UnReg	UnReg	UnReg	UnReg	-1.4427e-09
EDC4	UnReg	UnReg	UnReg	UnReg	UnReg	UnReg	UnReg	UnReg	UnReg	UnReg	UnReg	UnReg	UnReg	UnReg	-1.4427e-09
EDEM2	UnReg	UnReg	UnReg	UnReg	UnReg	UnReg	UnReg	UnReg	UnReg	UnReg	UnReg	UnReg	UnReg	UnReg	-1.4427e-09
EDEM3	UnReg	UnReg	UnReg	UnReg	UnReg	UnReg	UnReg	UnReg	UnReg	UnReg	UnReg	UnReg	UnReg	UnReg	-1.4427e-09
EDF1	UnReg	UnReg	UnReg	UnReg	UnReg	UnReg	UnReg	UnReg	UnReg	UnReg	UnReg	UnReg	UnReg	UnReg	-1.4427e-09
EED	UnReg	UnReg	UnReg	UnReg	UnReg	UnReg	UnReg	UnReg	UnReg	UnReg	UnReg	UnReg	UnReg	UnReg	-1.4427e-09
EEF1B2	UnReg	UnReg	UnReg	UnReg	UnReg	UnReg	UnReg	UnReg	UnReg	UnReg	UnReg	UnReg	UnReg	UnReg	-1.4427e-09
EEF1D	UnReg	UnReg	UnReg	UnReg	UnReg	UnReg	UnReg	UnReg	UnReg	UnReg	UnReg	UnReg	UnReg	UnReg	-1.4427e-09
EEF1E1-BLOC1S5	UnReg	UnReg	UnReg	UnReg	UnReg	UnReg	UnReg	UnReg	UnReg	UnReg	UnReg	UnReg	UnReg	UnReg	-1.4427e-09
EEF1G	UnReg	UnReg	UnReg	UnReg	UnReg	UnReg	UnReg	UnReg	UnReg	UnReg	UnReg	UnReg	UnReg	UnReg	-1.4427e-09
EEF2	UnReg	UnReg	UnReg	UnReg	UnReg	UnReg	UnReg	UnReg	UnReg	UnReg	UnReg	UnReg	UnReg	UnReg	-1.4427e-09
EEF2K	UnReg	UnReg	UnReg	UnReg	UnReg	UnReg	UnReg	UnReg	UnReg	UnReg	UnReg	UnReg	UnReg	UnReg	-1.4427e-09
EEFSEC	UnReg	UnReg	UnReg	UnReg	UnReg	UnReg	UnReg	UnReg	UnReg	UnReg	UnReg	UnReg	UnReg	UnReg	-1.4427e-09
EFCAB8	UnReg	UnReg	UnReg	UnReg	UnReg	UnReg	UnReg	UnReg	UnReg	UnReg	UnReg	UnReg	UnReg	UnReg	-1.4427e-09
EFR3A	UnReg	UnReg	UnReg	UnReg	UnReg	UnReg	UnReg	UnReg	UnReg	UnReg	UnReg	UnReg	UnReg	UnReg	-1.4427e-09
EFTUD1	UnReg	UnReg	UnReg	UnReg	UnReg	UnReg	UnReg	UnReg	UnReg	UnReg	UnReg	UnReg	UnReg	UnReg	-1.4427e-09
EGLN2	UnReg	UnReg	UnReg	UnReg	UnReg	UnReg	UnReg	UnReg	UnReg	UnReg	UnReg	UnReg	UnReg	UnReg	-1.4427e-09
EHD4	UnReg	UnReg	UnReg	UnReg	UnReg	UnReg	UnReg	UnReg	UnReg	UnReg	UnReg	UnReg	UnReg	UnReg	-1.4427e-09
EHMT1	UnReg	UnReg	UnReg	UnReg	UnReg	UnReg	UnReg	UnReg	UnReg	UnReg	UnReg	UnReg	UnReg	UnReg	-1.4427e-09
EI24	UnReg	UnReg	UnReg	UnReg	UnReg	UnReg	UnReg	UnReg	UnReg	UnReg	UnReg	UnReg	UnReg	UnReg	-1.4427e-09
EID2	UnReg	UnReg	UnReg	UnReg	UnReg	UnReg	UnReg	UnReg	UnReg	UnReg	UnReg	UnReg	UnReg	UnReg	-1.4427e-09
EIF1	UnReg	UnReg	UnReg	UnReg	UnReg	UnReg	UnReg	UnReg	UnReg	UnReg	UnReg	UnReg	UnReg	UnReg	-1.4427e-09
EIF1AD	UnReg	UnReg	UnReg	UnReg	UnReg	UnReg	UnReg	UnReg	UnReg	UnReg	UnReg	UnReg	UnReg	UnReg	-1.4427e-09
EIF1AX	UnReg	UnReg	UnReg	UnReg	UnReg	UnReg	UnReg	UnReg	UnReg	UnReg	UnReg	UnReg	UnReg	UnReg	-1.4427e-09
EIF1B	UnReg	UnReg	UnReg	UnReg	UnReg	UnReg	UnReg	UnReg	UnReg	UnReg	UnReg	UnReg	UnReg	UnReg	-1.4427e-09
EIF2A	UnReg	UnReg	UnReg	UnReg	UnReg	UnReg	UnReg	UnReg	UnReg	UnReg	UnReg	UnReg	UnReg	UnReg	-1.4427e-09
EIF2AK1	UnReg	UnReg	UnReg	UnReg	UnReg	UnReg	UnReg	UnReg	UnReg	UnReg	UnReg	UnReg	UnReg	UnReg	-1.4427e-09
EIF2AK3	UnReg	UnReg	UnReg	UnReg	UnReg	UnReg	UnReg	UnReg	UnReg	UnReg	UnReg	UnReg	UnReg	UnReg	-1.4427e-09
EIF2AK4	UnReg	UnReg	UnReg	UnReg	UnReg	UnReg	UnReg	UnReg	UnReg	UnReg	UnReg	UnReg	UnReg	UnReg	-1.4427e-09
EIF2B1	UnReg	UnReg	UnReg	UnReg	UnReg	UnReg	UnReg	UnReg	UnReg	UnReg	UnReg	UnReg	UnReg	UnReg	-1.4427e-09
EIF2B2	UnReg	UnReg	UnReg	UnReg	UnReg	UnReg	UnReg	UnReg	UnReg	UnReg	UnReg	UnReg	UnReg	UnReg	-1.4427e-09
EIF2B3	UnReg	UnReg	UnReg	UnReg	UnReg	UnReg	UnReg	UnReg	UnReg	UnReg	UnReg	UnReg	UnReg	UnReg	-1.4427e-09
EIF2B4	UnReg	UnReg	UnReg	UnReg	UnReg	UnReg	UnReg	UnReg	UnReg	UnReg	UnReg	UnReg	UnReg	UnReg	-1.4427e-09
EIF2S1	UnReg	UnReg	UnReg	UnReg	UnReg	UnReg	UnReg	UnReg	UnReg	UnReg	UnReg	UnReg	UnReg	UnReg	-1.4427e-09
EIF2S3	UnReg	UnReg	UnReg	UnReg	UnReg	UnReg	UnReg	UnReg	UnReg	UnReg	UnReg	UnReg	UnReg	UnReg	-1.4427e-09
EIF2S3L	UnReg	UnReg	UnReg	UnReg	UnReg	UnReg	UnReg	UnReg	UnReg	UnReg	UnReg	UnReg	UnReg	UnReg	-1.4427e-09
EIF3A	UnReg	UnReg	UnReg	UnReg	UnReg	UnReg	UnReg	UnReg	UnReg	UnReg	UnReg	UnReg	UnReg	UnReg	-1.4427e-09
EIF3C	UnReg	UnReg	UnReg	UnReg	UnReg	UnReg	UnReg	UnReg	UnReg	UnReg	UnReg	UnReg	UnReg	UnReg	-1.4427e-09
EIF3CL	UnReg	UnReg	UnReg	UnReg	UnReg	UnReg	UnReg	UnReg	UnReg	UnReg	UnReg	UnReg	UnReg	UnReg	-1.4427e-09
EIF3D	UnReg	UnReg	UnReg	UnReg	UnReg	UnReg	UnReg	UnReg	UnReg	UnReg	UnReg	UnReg	UnReg	UnReg	-1.4427e-09
EIF3E	UnReg	UnReg	UnReg	UnReg	UnReg	UnReg	UnReg	UnReg	UnReg	UnReg	UnReg	UnReg	UnReg	UnReg	-1.4427e-09
EIF3F	UnReg	UnReg	UnReg	UnReg	UnReg	UnReg	UnReg	UnReg	UnReg	UnReg	UnReg	UnReg	UnReg	UnReg	-1.4427e-09
EIF3G	UnReg	UnReg	UnReg	UnReg	UnReg	UnReg	UnReg	UnReg	UnReg	UnReg	UnReg	UnReg	UnReg	UnReg	-1.4427e-09
EIF3H	UnReg	UnReg	UnReg	UnReg	UnReg	UnReg	UnReg	UnReg	UnReg	UnReg	UnReg	UnReg	UnReg	UnReg	-1.4427e-09
EIF3I	UnReg	UnReg	UnReg	UnReg	UnReg	UnReg	UnReg	UnReg	UnReg	UnReg	UnReg	UnReg	UnReg	UnReg	-1.4427e-09
EIF3J	UnReg	UnReg	UnReg	UnReg	UnReg	UnReg	UnReg	UnReg	UnReg	UnReg	UnReg	UnReg	UnReg	UnReg	-1.4427e-09
EIF3K	UnReg	UnReg	UnReg	UnReg	UnReg	UnReg	UnReg	UnReg	UnReg	UnReg	UnReg	UnReg	UnReg	UnReg	-1.4427e-09
EIF3M	UnReg	UnReg	UnReg	UnReg	UnReg	UnReg	UnReg	UnReg	UnReg	UnReg	UnReg	UnReg	UnReg	UnReg	-1.4427e-09
EIF4A1	UnReg	UnReg	UnReg	UnReg	UnReg	UnReg	UnReg	UnReg	UnReg	UnReg	UnReg	UnReg	UnReg	UnReg	-1.4427e-09
EIF4A2	UnReg	UnReg	UnReg	UnReg	UnReg	UnReg	UnReg	UnReg	UnReg	UnReg	UnReg	UnReg	UnReg	UnReg	-1.4427e-09
EIF4A3	UnReg	UnReg	UnReg	UnReg	UnReg	UnReg	UnReg	UnReg	UnReg	UnReg	UnReg	UnReg	UnReg	UnReg	-1.4427e-09
EIF4B	UnReg	UnReg	UnReg	UnReg	UnReg	UnReg	UnReg	UnReg	UnReg	UnReg	UnReg	UnReg	UnReg	UnReg	-1.4427e-09
EIF4E	UnReg	UnReg	UnReg	UnReg	UnReg	UnReg	UnReg	UnReg	UnReg	UnReg	UnReg	UnReg	UnReg	UnReg	-1.4427e-09
EIF4E1B	UnReg	UnReg	UnReg	UnReg	UnReg	UnReg	UnReg	UnReg	UnReg	UnReg	UnReg	UnReg	UnReg	UnReg	-1.4427e-09
EIF4ENIF1	UnReg	UnReg	UnReg	UnReg	UnReg	UnReg	UnReg	UnReg	UnReg	UnReg	UnReg	UnReg	UnReg	UnReg	-1.4427e-09
EIF4G2	UnReg	UnReg	UnReg	UnReg	UnReg	UnReg	UnReg	UnReg	UnReg	UnReg	UnReg	UnReg	UnReg	UnReg	-1.4427e-09
EIF4G3	UnReg	UnReg	UnReg	UnReg	UnReg	UnReg	UnReg	UnReg	UnReg	UnReg	UnReg	UnReg	UnReg	UnReg	-1.4427e-09
EIF4H	UnReg	UnReg	UnReg	UnReg	UnReg	UnReg	UnReg	UnReg	UnReg	UnReg	UnReg	UnReg	UnReg	UnReg	-1.4427e-09
EIF5	UnReg	UnReg	UnReg	UnReg	UnReg	UnReg	UnReg	UnReg	UnReg	UnReg	UnReg	UnReg	UnReg	UnReg	-1.4427e-09
EIF5A	UnReg	UnReg	UnReg	UnReg	UnReg	UnReg	UnReg	UnReg	UnReg	UnReg	UnReg	UnReg	UnReg	UnReg	-1.4427e-09
EIF5AL1	UnReg	UnReg	UnReg	UnReg	UnReg	UnReg	UnReg	UnReg	UnReg	UnReg	UnReg	UnReg	UnReg	UnReg	-1.4427e-09
EIF5B	UnReg	UnReg	UnReg	UnReg	UnReg	UnReg	UnReg	UnReg	UnReg	UnReg	UnReg	UnReg	UnReg	UnReg	-1.4427e-09
ELAC1	UnReg	UnReg	UnReg	UnReg	UnReg	UnReg	UnReg	UnReg	UnReg	UnReg	UnReg	UnReg	UnReg	UnReg	-1.4427e-09
ELAC2	UnReg	UnReg	UnReg	UnReg	UnReg	UnReg	UnReg	UnReg	UnReg	UnReg	UnReg	UnReg	UnReg	UnReg	-1.4427e-09
ELAVL1	UnReg	UnReg	UnReg	UnReg	UnReg	UnReg	UnReg	UnReg	UnReg	UnReg	UnReg	UnReg	UnReg	UnReg	-1.4427e-09
ELF1	UnReg	UnReg	UnReg	UnReg	UnReg	UnReg	UnReg	UnReg	UnReg	UnReg	UnReg	UnReg	UnReg	UnReg	-1.4427e-09
ELF2	UnReg	UnReg	UnReg	UnReg	UnReg	UnReg	UnReg	UnReg	UnReg	UnReg	UnReg	UnReg	UnReg	UnReg	-1.4427e-09
ELK1	UnReg	UnReg	UnReg	UnReg	UnReg	UnReg	UnReg	UnReg	UnReg	UnReg	UnReg	UnReg	UnReg	UnReg	-1.4427e-09
ELK4	UnReg	UnReg	UnReg	UnReg	UnReg	UnReg	UnReg	UnReg	UnReg	UnReg	UnReg	UnReg	UnReg	UnReg	-1.4427e-09
ELL	UnReg	UnReg	UnReg	UnReg	UnReg	UnReg	UnReg	UnReg	UnReg	UnReg	UnReg	UnReg	UnReg	UnReg	-1.4427e-09
ELMO2	UnReg	UnReg	UnReg	UnReg	UnReg	UnReg	UnReg	UnReg	UnReg	UnReg	UnReg	UnReg	UnReg	UnReg	-1.4427e-09
ELMOD2	UnReg	UnReg	UnReg	UnReg	UnReg	UnReg	UnReg	UnReg	UnReg	UnReg	UnReg	UnReg	UnReg	UnReg	-1.4427e-09
ELOF1	UnReg	UnReg	UnReg	UnReg	UnReg	UnReg	UnReg	UnReg	UnReg	UnReg	UnReg	UnReg	UnReg	UnReg	-1.4427e-09
ELOVL1	UnReg	UnReg	UnReg	UnReg	UnReg	UnReg	UnReg	UnReg	UnReg	UnReg	UnReg	UnReg	UnReg	UnReg	-1.4427e-09
ELOVL5	UnReg	UnReg	UnReg	UnReg	UnReg	UnReg	UnReg	UnReg	UnReg	UnReg	UnReg	UnReg	UnReg	UnReg	-1.4427e-09
ELP2	UnReg	UnReg	UnReg	UnReg	UnReg	UnReg	UnReg	UnReg	UnReg	UnReg	UnReg	UnReg	UnReg	UnReg	-1.4427e-09
ELP3	UnReg	UnReg	UnReg	UnReg	UnReg	UnReg	UnReg	UnReg	UnReg	UnReg	UnReg	UnReg	UnReg	UnReg	-1.4427e-09
ELP4	UnReg	UnReg	UnReg	UnReg	UnReg	UnReg	UnReg	UnReg	UnReg	UnReg	UnReg	UnReg	UnReg	UnReg	-1.4427e-09
ELP5	UnReg	UnReg	UnReg	UnReg	UnReg	UnReg	UnReg	UnReg	UnReg	UnReg	UnReg	UnReg	UnReg	UnReg	-1.4427e-09
ELP6	UnReg	UnReg	UnReg	UnReg	UnReg	UnReg	UnReg	UnReg	UnReg	UnReg	UnReg	UnReg	UnReg	UnReg	-1.4427e-09
EMC1	UnReg	UnReg	UnReg	UnReg	UnReg	UnReg	UnReg	UnReg	UnReg	UnReg	UnReg	UnReg	UnReg	UnReg	-1.4427e-09
EMC10	UnReg	UnReg	UnReg	UnReg	UnReg	UnReg	UnReg	UnReg	UnReg	UnReg	UnReg	UnReg	UnReg	UnReg	-1.4427e-09
EMC2	UnReg	UnReg	UnReg	UnReg	UnReg	UnReg	UnReg	UnReg	UnReg	UnReg	UnReg	UnReg	UnReg	UnReg	-1.4427e-09
EMC3	UnReg	UnReg	UnReg	UnReg	UnReg	UnReg	UnReg	UnReg	UnReg	UnReg	UnReg	UnReg	UnReg	UnReg	-1.4427e-09
EMC4	UnReg	UnReg	UnReg	UnReg	UnReg	UnReg	UnReg	UnReg	UnReg	UnReg	UnReg	UnReg	UnReg	UnReg	-1.4427e-09
EMC6	UnReg	UnReg	UnReg	UnReg	UnReg	UnReg	UnReg	UnReg	UnReg	UnReg	UnReg	UnReg	UnReg	UnReg	-1.4427e-09
EMC7	UnReg	UnReg	UnReg	UnReg	UnReg	UnReg	UnReg	UnReg	UnReg	UnReg	UnReg	UnReg	UnReg	UnReg	-1.4427e-09
EMC8	UnReg	UnReg	UnReg	UnReg	UnReg	UnReg	UnReg	UnReg	UnReg	UnReg	UnReg	UnReg	UnReg	UnReg	-1.4427e-09
EMC9	UnReg	UnReg	UnReg	UnReg	UnReg	UnReg	UnReg	UnReg	UnReg	UnReg	UnReg	UnReg	UnReg	UnReg	-1.4427e-09
EMD	UnReg	UnReg	UnReg	UnReg	UnReg	UnReg	UnReg	UnReg	UnReg	UnReg	UnReg	UnReg	UnReg	UnReg	-1.4427e-09
EMG1	UnReg	UnReg	UnReg	UnReg	UnReg	UnReg	UnReg	UnReg	UnReg	UnReg	UnReg	UnReg	UnReg	UnReg	-1.4427e-09
EML2	UnReg	UnReg	UnReg	UnReg	UnReg	UnReg	UnReg	UnReg	UnReg	UnReg	UnReg	UnReg	UnReg	UnReg	-1.4427e-09
EML3	UnReg	UnReg	UnReg	UnReg	UnReg	UnReg	UnReg	UnReg	UnReg	UnReg	UnReg	UnReg	UnReg	UnReg	-1.4427e-09
ENDOV	UnReg	UnReg	UnReg	UnReg	UnReg	UnReg	UnReg	UnReg	UnReg	UnReg	UnReg	UnReg	UnReg	UnReg	-1.4427e-09
ENOPH1	UnReg	UnReg	UnReg	UnReg	UnReg	UnReg	UnReg	UnReg	UnReg	UnReg	UnReg	UnReg	UnReg	UnReg	-1.4427e-09
ENOX2	UnReg	UnReg	UnReg	UnReg	UnReg	UnReg	UnReg	UnReg	UnReg	UnReg	UnReg	UnReg	UnReg	UnReg	-1.4427e-09
ENSA	UnReg	UnReg	UnReg	UnReg	UnReg	UnReg	UnReg	UnReg	UnReg	UnReg	UnReg	UnReg	UnReg	UnReg	-1.4427e-09
ENTPD4	UnReg	UnReg	UnReg	UnReg	UnReg	UnReg	UnReg	UnReg	UnReg	UnReg	UnReg	UnReg	UnReg	UnReg	-1.4427e-09
ENTPD6	UnReg	UnReg	UnReg	UnReg	UnReg	UnReg	UnReg	UnReg	UnReg	UnReg	UnReg	UnReg	UnReg	UnReg	-1.4427e-09
EP300	UnReg	UnReg	UnReg	UnReg	UnReg	UnReg	UnReg	UnReg	UnReg	UnReg	UnReg	UnReg	UnReg	UnReg	-1.4427e-09
EP400	UnReg	UnReg	UnReg	UnReg	UnReg	UnReg	UnReg	UnReg	UnReg	UnReg	UnReg	UnReg	UnReg	UnReg	-1.4427e-09
EP400NL	UnReg	UnReg	UnReg	UnReg	UnReg	UnReg	UnReg	UnReg	UnReg	UnReg	UnReg	UnReg	UnReg	UnReg	-1.4427e-09
EPB41	UnReg	UnReg	UnReg	UnReg	UnReg	UnReg	UnReg	UnReg	UnReg	UnReg	UnReg	UnReg	UnReg	UnReg	-1.4427e-09
EPC2	UnReg	UnReg	UnReg	UnReg	UnReg	UnReg	UnReg	UnReg	UnReg	UnReg	UnReg	UnReg	UnReg	UnReg	-1.4427e-09
EPG5	UnReg	UnReg	UnReg	UnReg	UnReg	UnReg	UnReg	UnReg	UnReg	UnReg	UnReg	UnReg	UnReg	UnReg	-1.4427e-09
EPN1	UnReg	UnReg	UnReg	UnReg	UnReg	UnReg	UnReg	UnReg	UnReg	UnReg	UnReg	UnReg	UnReg	UnReg	-1.4427e-09
EPRS	UnReg	UnReg	UnReg	UnReg	UnReg	UnReg	UnReg	UnReg	UnReg	UnReg	UnReg	UnReg	UnReg	UnReg	-1.4427e-09
EPS15	UnReg	UnReg	UnReg	UnReg	UnReg	UnReg	UnReg	UnReg	UnReg	UnReg	UnReg	UnReg	UnReg	UnReg	-1.4427e-09
EPS15L1	UnReg	UnReg	UnReg	UnReg	UnReg	UnReg	UnReg	UnReg	UnReg	UnReg	UnReg	UnReg	UnReg	UnReg	-1.4427e-09
ERAL1	UnReg	UnReg	UnReg	UnReg	UnReg	UnReg	UnReg	UnReg	UnReg	UnReg	UnReg	UnReg	UnReg	UnReg	-1.4427e-09
ERAS	UnReg	UnReg	UnReg	UnReg	UnReg	UnReg	UnReg	UnReg	UnReg	UnReg	UnReg	UnReg	UnReg	UnReg	-1.4427e-09
ERBB2IP	UnReg	UnReg	UnReg	UnReg	UnReg	UnReg	UnReg	UnReg	UnReg	UnReg	UnReg	UnReg	UnReg	UnReg	-1.4427e-09
ERC1	UnReg	UnReg	UnReg	UnReg	UnReg	UnReg	UnReg	UnReg	UnReg	UnReg	UnReg	UnReg	UnReg	UnReg	-1.4427e-09
ERCC1	UnReg	UnReg	UnReg	UnReg	UnReg	UnReg	UnReg	UnReg	UnReg	UnReg	UnReg	UnReg	UnReg	UnReg	-1.4427e-09
ERCC2	UnReg	UnReg	UnReg	UnReg	UnReg	UnReg	UnReg	UnReg	UnReg	UnReg	UnReg	UnReg	UnReg	UnReg	-1.4427e-09
ERCC3	UnReg	UnReg	UnReg	UnReg	UnReg	UnReg	UnReg	UnReg	UnReg	UnReg	UnReg	UnReg	UnReg	UnReg	-1.4427e-09
ERCC4	UnReg	UnReg	UnReg	UnReg	UnReg	UnReg	UnReg	UnReg	UnReg	UnReg	UnReg	UnReg	UnReg	UnReg	-1.4427e-09
ERCC5	UnReg	UnReg	UnReg	UnReg	UnReg	UnReg	UnReg	UnReg	UnReg	UnReg	UnReg	UnReg	UnReg	UnReg	-1.4427e-09
ERCC6	UnReg	UnReg	UnReg	UnReg	UnReg	UnReg	UnReg	UnReg	UnReg	UnReg	UnReg	UnReg	UnReg	UnReg	-1.4427e-09
ERCC6-PGBD3	UnReg	UnReg	UnReg	UnReg	UnReg	UnReg	UnReg	UnReg	UnReg	UnReg	UnReg	UnReg	UnReg	UnReg	-1.4427e-09
ERCC8	UnReg	UnReg	UnReg	UnReg	UnReg	UnReg	UnReg	UnReg	UnReg	UnReg	UnReg	UnReg	UnReg	UnReg	-1.4427e-09
ERF	UnReg	UnReg	UnReg	UnReg	UnReg	UnReg	UnReg	UnReg	UnReg	UnReg	UnReg	UnReg	UnReg	UnReg	-1.4427e-09
ERGIC2	UnReg	UnReg	UnReg	UnReg	UnReg	UnReg	UnReg	UnReg	UnReg	UnReg	UnReg	UnReg	UnReg	UnReg	-1.4427e-09
ERGIC3	UnReg	UnReg	UnReg	UnReg	UnReg	UnReg	UnReg	UnReg	UnReg	UnReg	UnReg	UnReg	UnReg	UnReg	-1.4427e-09
ERI1	UnReg	UnReg	UnReg	UnReg	UnReg	UnReg	UnReg	UnReg	UnReg	UnReg	UnReg	UnReg	UnReg	UnReg	-1.4427e-09
ERI2	UnReg	UnReg	UnReg	UnReg	UnReg	UnReg	UnReg	UnReg	UnReg	UnReg	UnReg	UnReg	UnReg	UnReg	-1.4427e-09
ERI3	UnReg	UnReg	UnReg	UnReg	UnReg	UnReg	UnReg	UnReg	UnReg	UnReg	UnReg	UnReg	UnReg	UnReg	-1.4427e-09
ERICH1	UnReg	UnReg	UnReg	UnReg	UnReg	UnReg	UnReg	UnReg	UnReg	UnReg	UnReg	UnReg	UnReg	UnReg	-1.4427e-09
ERLEC1	UnReg	UnReg	UnReg	UnReg	UnReg	UnReg	UnReg	UnReg	UnReg	UnReg	UnReg	UnReg	UnReg	UnReg	-1.4427e-09
ERLIN2	UnReg	UnReg	UnReg	UnReg	UnReg	UnReg	UnReg	UnReg	UnReg	UnReg	UnReg	UnReg	UnReg	UnReg	-1.4427e-09
ERMARD	UnReg	UnReg	UnReg	UnReg	UnReg	UnReg	UnReg	UnReg	UnReg	UnReg	UnReg	UnReg	UnReg	UnReg	-1.4427e-09
ERN1	UnReg	UnReg	UnReg	UnReg	UnReg	UnReg	UnReg	UnReg	UnReg	UnReg	UnReg	UnReg	UnReg	UnReg	-1.4427e-09
ERP29	UnReg	UnReg	UnReg	UnReg	UnReg	UnReg	UnReg	UnReg	UnReg	UnReg	UnReg	UnReg	UnReg	UnReg	-1.4427e-09
ERP44	UnReg	UnReg	UnReg	UnReg	UnReg	UnReg	UnReg	UnReg	UnReg	UnReg	UnReg	UnReg	UnReg	UnReg	-1.4427e-09
ESCO1	UnReg	UnReg	UnReg	UnReg	UnReg	UnReg	UnReg	UnReg	UnReg	UnReg	UnReg	UnReg	UnReg	UnReg	-1.4427e-09
ESYT1	UnReg	UnReg	UnReg	UnReg	UnReg	UnReg	UnReg	UnReg	UnReg	UnReg	UnReg	UnReg	UnReg	UnReg	-1.4427e-09
ESYT2	UnReg	UnReg	UnReg	UnReg	UnReg	UnReg	UnReg	UnReg	UnReg	UnReg	UnReg	UnReg	UnReg	UnReg	-1.4427e-09
ETAA1	UnReg	UnReg	UnReg	UnReg	UnReg	UnReg	UnReg	UnReg	UnReg	UnReg	UnReg	UnReg	UnReg	UnReg	-1.4427e-09
ETF1	UnReg	UnReg	UnReg	UnReg	UnReg	UnReg	UnReg	UnReg	UnReg	UnReg	UnReg	UnReg	UnReg	UnReg	-1.4427e-09
ETFA	UnReg	UnReg	UnReg	UnReg	UnReg	UnReg	UnReg	UnReg	UnReg	UnReg	UnReg	UnReg	UnReg	UnReg	-1.4427e-09
ETFB	UnReg	UnReg	UnReg	UnReg	UnReg	UnReg	UnReg	UnReg	UnReg	UnReg	UnReg	UnReg	UnReg	UnReg	-1.4427e-09
ETV3	UnReg	UnReg	UnReg	UnReg	UnReg	UnReg	UnReg	UnReg	UnReg	UnReg	UnReg	UnReg	UnReg	UnReg	-1.4427e-09
ETV6	UnReg	UnReg	UnReg	UnReg	UnReg	UnReg	UnReg	UnReg	UnReg	UnReg	UnReg	UnReg	UnReg	UnReg	-1.4427e-09
EWSR1	UnReg	UnReg	UnReg	UnReg	UnReg	UnReg	UnReg	UnReg	UnReg	UnReg	UnReg	UnReg	UnReg	UnReg	-1.4427e-09
EXD2	UnReg	UnReg	UnReg	UnReg	UnReg	UnReg	UnReg	UnReg	UnReg	UnReg	UnReg	UnReg	UnReg	UnReg	-1.4427e-09
EXD3	UnReg	UnReg	UnReg	UnReg	UnReg	UnReg	UnReg	UnReg	UnReg	UnReg	UnReg	UnReg	UnReg	UnReg	-1.4427e-09
EXOC1	UnReg	UnReg	UnReg	UnReg	UnReg	UnReg	UnReg	UnReg	UnReg	UnReg	UnReg	UnReg	UnReg	UnReg	-1.4427e-09
EXOC2	UnReg	UnReg	UnReg	UnReg	UnReg	UnReg	UnReg	UnReg	UnReg	UnReg	UnReg	UnReg	UnReg	UnReg	-1.4427e-09
EXOC3	UnReg	UnReg	UnReg	UnReg	UnReg	UnReg	UnReg	UnReg	UnReg	UnReg	UnReg	UnReg	UnReg	UnReg	-1.4427e-09
EXOC4	UnReg	UnReg	UnReg	UnReg	UnReg	UnReg	UnReg	UnReg	UnReg	UnReg	UnReg	UnReg	UnReg	UnReg	-1.4427e-09
EXOC5	UnReg	UnReg	UnReg	UnReg	UnReg	UnReg	UnReg	UnReg	UnReg	UnReg	UnReg	UnReg	UnReg	UnReg	-1.4427e-09
EXOC6B	UnReg	UnReg	UnReg	UnReg	UnReg	UnReg	UnReg	UnReg	UnReg	UnReg	UnReg	UnReg	UnReg	UnReg	-1.4427e-09
EXOC7	UnReg	UnReg	UnReg	UnReg	UnReg	UnReg	UnReg	UnReg	UnReg	UnReg	UnReg	UnReg	UnReg	UnReg	-1.4427e-09
EXOC8	UnReg	UnReg	UnReg	UnReg	UnReg	UnReg	UnReg	UnReg	UnReg	UnReg	UnReg	UnReg	UnReg	UnReg	-1.4427e-09
EXOG	UnReg	UnReg	UnReg	UnReg	UnReg	UnReg	UnReg	UnReg	UnReg	UnReg	UnReg	UnReg	UnReg	UnReg	-1.4427e-09
EXOSC1	UnReg	UnReg	UnReg	UnReg	UnReg	UnReg	UnReg	UnReg	UnReg	UnReg	UnReg	UnReg	UnReg	UnReg	-1.4427e-09
EXOSC10	UnReg	UnReg	UnReg	UnReg	UnReg	UnReg	UnReg	UnReg	UnReg	UnReg	UnReg	UnReg	UnReg	UnReg	-1.4427e-09
EXOSC2	UnReg	UnReg	UnReg	UnReg	UnReg	UnReg	UnReg	UnReg	UnReg	UnReg	UnReg	UnReg	UnReg	UnReg	-1.4427e-09
EXOSC6	UnReg	UnReg	UnReg	UnReg	UnReg	UnReg	UnReg	UnReg	UnReg	UnReg	UnReg	UnReg	UnReg	UnReg	-1.4427e-09
EXOSC9	UnReg	UnReg	UnReg	UnReg	UnReg	UnReg	UnReg	UnReg	UnReg	UnReg	UnReg	UnReg	UnReg	UnReg	-1.4427e-09
EXT2	UnReg	UnReg	UnReg	UnReg	UnReg	UnReg	UnReg	UnReg	UnReg	UnReg	UnReg	UnReg	UnReg	UnReg	-1.4427e-09
EXTL2	UnReg	UnReg	UnReg	UnReg	UnReg	UnReg	UnReg	UnReg	UnReg	UnReg	UnReg	UnReg	UnReg	UnReg	-1.4427e-09
EXTL3	UnReg	UnReg	UnReg	UnReg	UnReg	UnReg	UnReg	UnReg	UnReg	UnReg	UnReg	UnReg	UnReg	UnReg	-1.4427e-09
F8A1	UnReg	UnReg	UnReg	UnReg	UnReg	UnReg	UnReg	UnReg	UnReg	UnReg	UnReg	UnReg	UnReg	UnReg	-1.4427e-09
F8A3	UnReg	UnReg	UnReg	UnReg	UnReg	UnReg	UnReg	UnReg	UnReg	UnReg	UnReg	UnReg	UnReg	UnReg	-1.4427e-09
FABP12	UnReg	UnReg	UnReg	UnReg	UnReg	UnReg	UnReg	UnReg	UnReg	UnReg	UnReg	UnReg	UnReg	UnReg	-1.4427e-09
FAF1	UnReg	UnReg	UnReg	UnReg	UnReg	UnReg	UnReg	UnReg	UnReg	UnReg	UnReg	UnReg	UnReg	UnReg	-1.4427e-09
FAF2	UnReg	UnReg	UnReg	UnReg	UnReg	UnReg	UnReg	UnReg	UnReg	UnReg	UnReg	UnReg	UnReg	UnReg	-1.4427e-09
FAHD1	UnReg	UnReg	UnReg	UnReg	UnReg	UnReg	UnReg	UnReg	UnReg	UnReg	UnReg	UnReg	UnReg	UnReg	-1.4427e-09
FAIM	UnReg	UnReg	UnReg	UnReg	UnReg	UnReg	UnReg	UnReg	UnReg	UnReg	UnReg	UnReg	UnReg	UnReg	-1.4427e-09
FAM103A1	UnReg	UnReg	UnReg	UnReg	UnReg	UnReg	UnReg	UnReg	UnReg	UnReg	UnReg	UnReg	UnReg	UnReg	-1.4427e-09
FAM104A	UnReg	UnReg	UnReg	UnReg	UnReg	UnReg	UnReg	UnReg	UnReg	UnReg	UnReg	UnReg	UnReg	UnReg	-1.4427e-09
FAM105B	UnReg	UnReg	UnReg	UnReg	UnReg	UnReg	UnReg	UnReg	UnReg	UnReg	UnReg	UnReg	UnReg	UnReg	-1.4427e-09
FAM106A	UnReg	UnReg	UnReg	UnReg	UnReg	UnReg	UnReg	UnReg	UnReg	UnReg	UnReg	UnReg	UnReg	UnReg	-1.4427e-09
FAM111A	UnReg	UnReg	UnReg	UnReg	UnReg	UnReg	UnReg	UnReg	UnReg	UnReg	UnReg	UnReg	UnReg	UnReg	-1.4427e-09
FAM111B	Up	Up	Up	Up	Up	Up	Up	Up	Up	Up	Up	Up	Up	Up	-1.4427e-09
FAM114A2	UnReg	UnReg	UnReg	UnReg	UnReg	UnReg	UnReg	UnReg	UnReg	UnReg	UnReg	UnReg	UnReg	UnReg	-1.4427e-09
FAM118B	UnReg	UnReg	UnReg	UnReg	UnReg	UnReg	UnReg	UnReg	UnReg	UnReg	UnReg	UnReg	UnReg	UnReg	-1.4427e-09
FAM120A	UnReg	UnReg	UnReg	UnReg	UnReg	UnReg	UnReg	UnReg	UnReg	UnReg	UnReg	UnReg	UnReg	UnReg	-1.4427e-09
FAM120AOS	UnReg	UnReg	UnReg	UnReg	UnReg	UnReg	UnReg	UnReg	UnReg	UnReg	UnReg	UnReg	UnReg	UnReg	-1.4427e-09
FAM120B	UnReg	UnReg	UnReg	UnReg	UnReg	UnReg	UnReg	UnReg	UnReg	UnReg	UnReg	UnReg	UnReg	UnReg	-1.4427e-09
FAM120C	UnReg	UnReg	UnReg	UnReg	UnReg	UnReg	UnReg	UnReg	UnReg	UnReg	UnReg	UnReg	UnReg	UnReg	-1.4427e-09
FAM126B	UnReg	UnReg	UnReg	UnReg	UnReg	UnReg	UnReg	UnReg	UnReg	UnReg	UnReg	UnReg	UnReg	UnReg	-1.4427e-09
FAM127A	UnReg	UnReg	UnReg	UnReg	UnReg	UnReg	UnReg	UnReg	UnReg	UnReg	UnReg	UnReg	UnReg	UnReg	-1.4427e-09
FAM127B	UnReg	UnReg	UnReg	UnReg	UnReg	UnReg	UnReg	UnReg	UnReg	UnReg	UnReg	UnReg	UnReg	UnReg	-1.4427e-09
FAM129B	UnReg	UnReg	UnReg	UnReg	UnReg	UnReg	UnReg	UnReg	UnReg	UnReg	UnReg	UnReg	UnReg	UnReg	-1.4427e-09
FAM131A	UnReg	UnReg	UnReg	UnReg	UnReg	UnReg	UnReg	UnReg	UnReg	UnReg	UnReg	UnReg	UnReg	UnReg	-1.4427e-09
FAM133B	UnReg	UnReg	UnReg	UnReg	UnReg	UnReg	UnReg	UnReg	UnReg	UnReg	UnReg	UnReg	UnReg	UnReg	-1.4427e-09
FAM134A	UnReg	UnReg	UnReg	UnReg	UnReg	UnReg	UnReg	UnReg	UnReg	UnReg	UnReg	UnReg	UnReg	UnReg	-1.4427e-09
FAM134C	UnReg	UnReg	UnReg	UnReg	UnReg	UnReg	UnReg	UnReg	UnReg	UnReg	UnReg	UnReg	UnReg	UnReg	-1.4427e-09
FAM149B1	UnReg	UnReg	UnReg	UnReg	UnReg	UnReg	UnReg	UnReg	UnReg	UnReg	UnReg	UnReg	UnReg	UnReg	-1.4427e-09
FAM154A	UnReg	UnReg	UnReg	UnReg	UnReg	UnReg	UnReg	UnReg	UnReg	UnReg	UnReg	UnReg	UnReg	UnReg	-1.4427e-09
FAM156B	UnReg	UnReg	UnReg	UnReg	UnReg	UnReg	UnReg	UnReg	UnReg	UnReg	UnReg	UnReg	UnReg	UnReg	-1.4427e-09
FAM160A2	UnReg	UnReg	UnReg	UnReg	UnReg	UnReg	UnReg	UnReg	UnReg	UnReg	UnReg	UnReg	UnReg	UnReg	-1.4427e-09
FAM160B2	UnReg	UnReg	UnReg	UnReg	UnReg	UnReg	UnReg	UnReg	UnReg	UnReg	UnReg	UnReg	UnReg	UnReg	-1.4427e-09
FAM161A	UnReg	UnReg	UnReg	UnReg	UnReg	UnReg	UnReg	UnReg	UnReg	UnReg	UnReg	UnReg	UnReg	UnReg	-1.4427e-09
FAM166A	UnReg	UnReg	UnReg	UnReg	UnReg	UnReg	UnReg	UnReg	UnReg	UnReg	UnReg	UnReg	UnReg	UnReg	-1.4427e-09
FAM168A	UnReg	UnReg	UnReg	UnReg	UnReg	UnReg	UnReg	UnReg	UnReg	UnReg	UnReg	UnReg	UnReg	UnReg	-1.4427e-09
FAM168B	UnReg	UnReg	UnReg	UnReg	UnReg	UnReg	UnReg	UnReg	UnReg	UnReg	UnReg	UnReg	UnReg	UnReg	-1.4427e-09
FAM170A	UnReg	UnReg	UnReg	UnReg	UnReg	UnReg	UnReg	UnReg	UnReg	UnReg	UnReg	UnReg	UnReg	UnReg	-1.4427e-09
FAM173B	UnReg	UnReg	UnReg	UnReg	UnReg	UnReg	UnReg	UnReg	UnReg	UnReg	UnReg	UnReg	UnReg	UnReg	-1.4427e-09
FAM175B	UnReg	UnReg	UnReg	UnReg	UnReg	UnReg	UnReg	UnReg	UnReg	UnReg	UnReg	UnReg	UnReg	UnReg	-1.4427e-09
FAM177A1	UnReg	UnReg	UnReg	UnReg	UnReg	UnReg	UnReg	UnReg	UnReg	UnReg	UnReg	UnReg	UnReg	UnReg	-1.4427e-09
FAM178A	UnReg	UnReg	UnReg	UnReg	UnReg	UnReg	UnReg	UnReg	UnReg	UnReg	UnReg	UnReg	UnReg	UnReg	-1.4427e-09
FAM183B	UnReg	UnReg	UnReg	UnReg	UnReg	UnReg	UnReg	UnReg	UnReg	UnReg	UnReg	UnReg	UnReg	UnReg	-1.4427e-09
FAM185A	UnReg	UnReg	UnReg	UnReg	UnReg	UnReg	UnReg	UnReg	UnReg	UnReg	UnReg	UnReg	UnReg	UnReg	-1.4427e-09
FAM186A	UnReg	UnReg	UnReg	UnReg	UnReg	UnReg	UnReg	UnReg	UnReg	UnReg	UnReg	UnReg	UnReg	UnReg	-1.4427e-09
FAM188A	UnReg	UnReg	UnReg	UnReg	UnReg	UnReg	UnReg	UnReg	UnReg	UnReg	UnReg	UnReg	UnReg	UnReg	-1.4427e-09
FAM192A	UnReg	UnReg	UnReg	UnReg	UnReg	UnReg	UnReg	UnReg	UnReg	UnReg	UnReg	UnReg	UnReg	UnReg	-1.4427e-09
FAM193A	UnReg	UnReg	UnReg	UnReg	UnReg	UnReg	UnReg	UnReg	UnReg	UnReg	UnReg	UnReg	UnReg	UnReg	-1.4427e-09
FAM194A	UnReg	UnReg	UnReg	UnReg	UnReg	UnReg	UnReg	UnReg	UnReg	UnReg	UnReg	UnReg	UnReg	UnReg	-1.4427e-09
FAM194B	UnReg	UnReg	UnReg	UnReg	UnReg	UnReg	UnReg	UnReg	UnReg	UnReg	UnReg	UnReg	UnReg	UnReg	-1.4427e-09
FAM195B	UnReg	UnReg	UnReg	UnReg	UnReg	UnReg	UnReg	UnReg	UnReg	UnReg	UnReg	UnReg	UnReg	UnReg	-1.4427e-09
FAM199X	UnReg	UnReg	UnReg	UnReg	UnReg	UnReg	UnReg	UnReg	UnReg	UnReg	UnReg	UnReg	UnReg	UnReg	-1.4427e-09
FAM200A	UnReg	UnReg	UnReg	UnReg	UnReg	UnReg	UnReg	UnReg	UnReg	UnReg	UnReg	UnReg	UnReg	UnReg	-1.4427e-09
FAM200B	UnReg	UnReg	UnReg	UnReg	UnReg	UnReg	UnReg	UnReg	UnReg	UnReg	UnReg	UnReg	UnReg	UnReg	-1.4427e-09
FAM203B	UnReg	UnReg	UnReg	UnReg	UnReg	UnReg	UnReg	UnReg	UnReg	UnReg	UnReg	UnReg	UnReg	UnReg	-1.4427e-09
FAM204A	UnReg	UnReg	UnReg	UnReg	UnReg	UnReg	UnReg	UnReg	UnReg	UnReg	UnReg	UnReg	UnReg	UnReg	-1.4427e-09
FAM206A	UnReg	UnReg	UnReg	UnReg	UnReg	UnReg	UnReg	UnReg	UnReg	UnReg	UnReg	UnReg	UnReg	UnReg	-1.4427e-09
FAM207A	UnReg	UnReg	UnReg	UnReg	UnReg	UnReg	UnReg	UnReg	UnReg	UnReg	UnReg	UnReg	UnReg	UnReg	-1.4427e-09
FAM208A	UnReg	UnReg	UnReg	UnReg	UnReg	UnReg	UnReg	UnReg	UnReg	UnReg	UnReg	UnReg	UnReg	UnReg	-1.4427e-09
FAM208B	UnReg	UnReg	UnReg	UnReg	UnReg	UnReg	UnReg	UnReg	UnReg	UnReg	UnReg	UnReg	UnReg	UnReg	-1.4427e-09
FAM209A	UnReg	UnReg	UnReg	UnReg	UnReg	UnReg	UnReg	UnReg	UnReg	UnReg	UnReg	UnReg	UnReg	UnReg	-1.4427e-09
FAM209B	UnReg	UnReg	UnReg	UnReg	UnReg	UnReg	UnReg	UnReg	UnReg	UnReg	UnReg	UnReg	UnReg	UnReg	-1.4427e-09
FAM20B	UnReg	UnReg	UnReg	UnReg	UnReg	UnReg	UnReg	UnReg	UnReg	UnReg	UnReg	UnReg	UnReg	UnReg	-1.4427e-09
FAM210B	UnReg	UnReg	UnReg	UnReg	UnReg	UnReg	UnReg	UnReg	UnReg	UnReg	UnReg	UnReg	UnReg	UnReg	-1.4427e-09
FAM217B	UnReg	UnReg	UnReg	UnReg	UnReg	UnReg	UnReg	UnReg	UnReg	UnReg	UnReg	UnReg	UnReg	UnReg	-1.4427e-09
FAM219B	UnReg	UnReg	UnReg	UnReg	UnReg	UnReg	UnReg	UnReg	UnReg	UnReg	UnReg	UnReg	UnReg	UnReg	-1.4427e-09
FAM21C	UnReg	UnReg	UnReg	UnReg	UnReg	UnReg	UnReg	UnReg	UnReg	UnReg	UnReg	UnReg	UnReg	UnReg	-1.4427e-09
FAM21D	UnReg	UnReg	UnReg	UnReg	UnReg	UnReg	UnReg	UnReg	UnReg	UnReg	UnReg	UnReg	UnReg	UnReg	-1.4427e-09
FAM229A	UnReg	UnReg	UnReg	UnReg	UnReg	UnReg	UnReg	UnReg	UnReg	UnReg	UnReg	UnReg	UnReg	UnReg	-1.4427e-09
FAM25C	UnReg	UnReg	UnReg	UnReg	UnReg	UnReg	UnReg	UnReg	UnReg	UnReg	UnReg	UnReg	UnReg	UnReg	-1.4427e-09
FAM27A	UnReg	UnReg	UnReg	UnReg	UnReg	UnReg	UnReg	UnReg	UnReg	UnReg	UnReg	UnReg	UnReg	UnReg	-1.4427e-09
FAM27C	UnReg	UnReg	UnReg	UnReg	UnReg	UnReg	UnReg	UnReg	UnReg	UnReg	UnReg	UnReg	UnReg	UnReg	-1.4427e-09
FAM27D1	UnReg	UnReg	UnReg	UnReg	UnReg	UnReg	UnReg	UnReg	UnReg	UnReg	UnReg	UnReg	UnReg	UnReg	-1.4427e-09
FAM32A	UnReg	UnReg	UnReg	UnReg	UnReg	UnReg	UnReg	UnReg	UnReg	UnReg	UnReg	UnReg	UnReg	UnReg	-1.4427e-09
FAM3A	UnReg	UnReg	UnReg	UnReg	UnReg	UnReg	UnReg	UnReg	UnReg	UnReg	UnReg	UnReg	UnReg	UnReg	-1.4427e-09
FAM3C	UnReg	UnReg	UnReg	UnReg	UnReg	UnReg	UnReg	UnReg	UnReg	UnReg	UnReg	UnReg	UnReg	UnReg	-1.4427e-09
FAM45A	UnReg	UnReg	UnReg	UnReg	UnReg	UnReg	UnReg	UnReg	UnReg	UnReg	UnReg	UnReg	UnReg	UnReg	-1.4427e-09
FAM53C	UnReg	UnReg	UnReg	UnReg	UnReg	UnReg	UnReg	UnReg	UnReg	UnReg	UnReg	UnReg	UnReg	UnReg	-1.4427e-09
FAM58A	UnReg	UnReg	UnReg	UnReg	UnReg	UnReg	UnReg	UnReg	UnReg	UnReg	UnReg	UnReg	UnReg	UnReg	-1.4427e-09
FAM71D	UnReg	UnReg	UnReg	UnReg	UnReg	UnReg	UnReg	UnReg	UnReg	UnReg	UnReg	UnReg	UnReg	UnReg	-1.4427e-09
FAM71F2	UnReg	UnReg	UnReg	UnReg	UnReg	UnReg	UnReg	UnReg	UnReg	UnReg	UnReg	UnReg	UnReg	UnReg	-1.4427e-09
FAM73B	UnReg	UnReg	UnReg	UnReg	UnReg	UnReg	UnReg	UnReg	UnReg	UnReg	UnReg	UnReg	UnReg	UnReg	-1.4427e-09
FAM76A	UnReg	UnReg	UnReg	UnReg	UnReg	UnReg	UnReg	UnReg	UnReg	UnReg	UnReg	UnReg	UnReg	UnReg	-1.4427e-09
FAM76B	UnReg	UnReg	UnReg	UnReg	UnReg	UnReg	UnReg	UnReg	UnReg	UnReg	UnReg	UnReg	UnReg	UnReg	-1.4427e-09
FAM86A	UnReg	UnReg	UnReg	UnReg	UnReg	UnReg	UnReg	UnReg	UnReg	UnReg	UnReg	UnReg	UnReg	UnReg	-1.4427e-09
FAM89B	UnReg	UnReg	UnReg	UnReg	UnReg	UnReg	UnReg	UnReg	UnReg	UnReg	UnReg	UnReg	UnReg	UnReg	-1.4427e-09
FAM96A	UnReg	UnReg	UnReg	UnReg	UnReg	UnReg	UnReg	UnReg	UnReg	UnReg	UnReg	UnReg	UnReg	UnReg	-1.4427e-09
FAM96B	UnReg	UnReg	UnReg	UnReg	UnReg	UnReg	UnReg	UnReg	UnReg	UnReg	UnReg	UnReg	UnReg	UnReg	-1.4427e-09
FAM98A	UnReg	UnReg	UnReg	UnReg	UnReg	UnReg	UnReg	UnReg	UnReg	UnReg	UnReg	UnReg	UnReg	UnReg	-1.4427e-09
FAM98B	UnReg	UnReg	UnReg	UnReg	UnReg	UnReg	UnReg	UnReg	UnReg	UnReg	UnReg	UnReg	UnReg	UnReg	-1.4427e-09
FAM98C	UnReg	UnReg	UnReg	UnReg	UnReg	UnReg	UnReg	UnReg	UnReg	UnReg	UnReg	UnReg	UnReg	UnReg	-1.4427e-09
FAN1	UnReg	UnReg	UnReg	UnReg	UnReg	UnReg	UnReg	UnReg	UnReg	UnReg	UnReg	UnReg	UnReg	UnReg	-1.4427e-09
FANCD2OS	UnReg	UnReg	UnReg	UnReg	UnReg	UnReg	UnReg	UnReg	UnReg	UnReg	UnReg	UnReg	UnReg	UnReg	-1.4427e-09
FANCF	UnReg	UnReg	UnReg	UnReg	UnReg	UnReg	UnReg	UnReg	UnReg	UnReg	UnReg	UnReg	UnReg	UnReg	-1.4427e-09
FANCL	UnReg	UnReg	UnReg	UnReg	UnReg	UnReg	UnReg	UnReg	UnReg	UnReg	UnReg	UnReg	UnReg	UnReg	-1.4427e-09
FANCM	UnReg	UnReg	UnReg	UnReg	UnReg	UnReg	UnReg	UnReg	UnReg	UnReg	UnReg	UnReg	UnReg	UnReg	-1.4427e-09
FAR1	UnReg	UnReg	UnReg	UnReg	UnReg	UnReg	UnReg	UnReg	UnReg	UnReg	UnReg	UnReg	UnReg	UnReg	-1.4427e-09
FARP2	UnReg	UnReg	UnReg	UnReg	UnReg	UnReg	UnReg	UnReg	UnReg	UnReg	UnReg	UnReg	UnReg	UnReg	-1.4427e-09
FARS2	UnReg	UnReg	UnReg	UnReg	UnReg	UnReg	UnReg	UnReg	UnReg	UnReg	UnReg	UnReg	UnReg	UnReg	-1.4427e-09
FARSA	UnReg	UnReg	UnReg	UnReg	UnReg	UnReg	UnReg	UnReg	UnReg	UnReg	UnReg	UnReg	UnReg	UnReg	-1.4427e-09
FASTKD2	UnReg	UnReg	UnReg	UnReg	UnReg	UnReg	UnReg	UnReg	UnReg	UnReg	UnReg	UnReg	UnReg	UnReg	-1.4427e-09
FASTKD3	UnReg	UnReg	UnReg	UnReg	UnReg	UnReg	UnReg	UnReg	UnReg	UnReg	UnReg	UnReg	UnReg	UnReg	-1.4427e-09
FASTKD5	UnReg	UnReg	UnReg	UnReg	UnReg	UnReg	UnReg	UnReg	UnReg	UnReg	UnReg	UnReg	UnReg	UnReg	-1.4427e-09
FAU	UnReg	UnReg	UnReg	UnReg	UnReg	UnReg	UnReg	UnReg	UnReg	UnReg	UnReg	UnReg	UnReg	UnReg	-1.4427e-09
FBRS	UnReg	UnReg	UnReg	UnReg	UnReg	UnReg	UnReg	UnReg	UnReg	UnReg	UnReg	UnReg	UnReg	UnReg	-1.4427e-09
FBXL12	UnReg	UnReg	UnReg	UnReg	UnReg	UnReg	UnReg	UnReg	UnReg	UnReg	UnReg	UnReg	UnReg	UnReg	-1.4427e-09
FBXL14	UnReg	UnReg	UnReg	UnReg	UnReg	UnReg	UnReg	UnReg	UnReg	UnReg	UnReg	UnReg	UnReg	UnReg	-1.4427e-09
FBXL15	UnReg	UnReg	UnReg	UnReg	UnReg	UnReg	UnReg	UnReg	UnReg	UnReg	UnReg	UnReg	UnReg	UnReg	-1.4427e-09
FBXL17	UnReg	UnReg	UnReg	UnReg	UnReg	UnReg	UnReg	UnReg	UnReg	UnReg	UnReg	UnReg	UnReg	UnReg	-1.4427e-09
FBXL20	UnReg	UnReg	UnReg	UnReg	UnReg	UnReg	UnReg	UnReg	UnReg	UnReg	UnReg	UnReg	UnReg	UnReg	-1.4427e-09
FBXO10	UnReg	UnReg	UnReg	UnReg	UnReg	UnReg	UnReg	UnReg	UnReg	UnReg	UnReg	UnReg	UnReg	UnReg	-1.4427e-09
FBXO11	UnReg	UnReg	UnReg	UnReg	UnReg	UnReg	UnReg	UnReg	UnReg	UnReg	UnReg	UnReg	UnReg	UnReg	-1.4427e-09
FBXO18	UnReg	UnReg	UnReg	UnReg	UnReg	UnReg	UnReg	UnReg	UnReg	UnReg	UnReg	UnReg	UnReg	UnReg	-1.4427e-09
FBXO22	UnReg	UnReg	UnReg	UnReg	UnReg	UnReg	UnReg	UnReg	UnReg	UnReg	UnReg	UnReg	UnReg	UnReg	-1.4427e-09
FBXO24	UnReg	UnReg	UnReg	UnReg	UnReg	UnReg	UnReg	UnReg	UnReg	UnReg	UnReg	UnReg	UnReg	UnReg	-1.4427e-09
FBXO25	UnReg	UnReg	UnReg	UnReg	UnReg	UnReg	UnReg	UnReg	UnReg	UnReg	UnReg	UnReg	UnReg	UnReg	-1.4427e-09
FBXO34	UnReg	UnReg	UnReg	UnReg	UnReg	UnReg	UnReg	UnReg	UnReg	UnReg	UnReg	UnReg	UnReg	UnReg	-1.4427e-09
FBXO38	UnReg	UnReg	UnReg	UnReg	UnReg	UnReg	UnReg	UnReg	UnReg	UnReg	UnReg	UnReg	UnReg	UnReg	-1.4427e-09
FBXO4	UnReg	UnReg	UnReg	UnReg	UnReg	UnReg	UnReg	UnReg	UnReg	UnReg	UnReg	UnReg	UnReg	UnReg	-1.4427e-09
FBXO42	UnReg	UnReg	UnReg	UnReg	UnReg	UnReg	UnReg	UnReg	UnReg	UnReg	UnReg	UnReg	UnReg	UnReg	-1.4427e-09
FBXO44	UnReg	UnReg	UnReg	UnReg	UnReg	UnReg	UnReg	UnReg	UnReg	UnReg	UnReg	UnReg	UnReg	UnReg	-1.4427e-09
FBXO46	UnReg	UnReg	UnReg	UnReg	UnReg	UnReg	UnReg	UnReg	UnReg	UnReg	UnReg	UnReg	UnReg	UnReg	-1.4427e-09
FBXO48	UnReg	UnReg	UnReg	UnReg	UnReg	UnReg	UnReg	UnReg	UnReg	UnReg	UnReg	UnReg	UnReg	UnReg	-1.4427e-09
FBXO6	UnReg	UnReg	UnReg	UnReg	UnReg	UnReg	UnReg	UnReg	UnReg	UnReg	UnReg	UnReg	UnReg	UnReg	-1.4427e-09
FBXO7	UnReg	UnReg	UnReg	UnReg	UnReg	UnReg	UnReg	UnReg	UnReg	UnReg	UnReg	UnReg	UnReg	UnReg	-1.4427e-09
FBXO9	UnReg	UnReg	UnReg	UnReg	UnReg	UnReg	UnReg	UnReg	UnReg	UnReg	UnReg	UnReg	UnReg	UnReg	-1.4427e-09
FBXW11	UnReg	UnReg	UnReg	UnReg	UnReg	UnReg	UnReg	UnReg	UnReg	UnReg	UnReg	UnReg	UnReg	UnReg	-1.4427e-09
FBXW12	UnReg	UnReg	UnReg	UnReg	UnReg	UnReg	UnReg	UnReg	UnReg	UnReg	UnReg	UnReg	UnReg	UnReg	-1.4427e-09
FBXW2	UnReg	UnReg	UnReg	UnReg	UnReg	UnReg	UnReg	UnReg	UnReg	UnReg	UnReg	UnReg	UnReg	UnReg	-1.4427e-09
FBXW4	UnReg	UnReg	UnReg	UnReg	UnReg	UnReg	UnReg	UnReg	UnReg	UnReg	UnReg	UnReg	UnReg	UnReg	-1.4427e-09
FBXW5	UnReg	UnReg	UnReg	UnReg	UnReg	UnReg	UnReg	UnReg	UnReg	UnReg	UnReg	UnReg	UnReg	UnReg	-1.4427e-09
FBXW8	UnReg	UnReg	UnReg	UnReg	UnReg	UnReg	UnReg	UnReg	UnReg	UnReg	UnReg	UnReg	UnReg	UnReg	-1.4427e-09
FCF1	UnReg	UnReg	UnReg	UnReg	UnReg	UnReg	UnReg	UnReg	UnReg	UnReg	UnReg	UnReg	UnReg	UnReg	-1.4427e-09
FCHSD2	UnReg	UnReg	UnReg	UnReg	UnReg	UnReg	UnReg	UnReg	UnReg	UnReg	UnReg	UnReg	UnReg	UnReg	-1.4427e-09
FDFT1	UnReg	UnReg	UnReg	UnReg	UnReg	UnReg	UnReg	UnReg	UnReg	UnReg	UnReg	UnReg	UnReg	UnReg	-1.4427e-09
FDPS	UnReg	UnReg	UnReg	UnReg	UnReg	UnReg	UnReg	UnReg	UnReg	UnReg	UnReg	UnReg	UnReg	UnReg	-1.4427e-09
FDX1L	UnReg	UnReg	UnReg	UnReg	UnReg	UnReg	UnReg	UnReg	UnReg	UnReg	UnReg	UnReg	UnReg	UnReg	-1.4427e-09
FDXACB1	UnReg	UnReg	UnReg	UnReg	UnReg	UnReg	UnReg	UnReg	UnReg	UnReg	UnReg	UnReg	UnReg	UnReg	-1.4427e-09
FEM1A	UnReg	UnReg	UnReg	UnReg	UnReg	UnReg	UnReg	UnReg	UnReg	UnReg	UnReg	UnReg	UnReg	UnReg	-1.4427e-09
FFAR1	UnReg	UnReg	UnReg	UnReg	UnReg	UnReg	UnReg	UnReg	UnReg	UnReg	UnReg	UnReg	UnReg	UnReg	-1.4427e-09
FGFR1OP2	UnReg	UnReg	UnReg	UnReg	UnReg	UnReg	UnReg	UnReg	UnReg	UnReg	UnReg	UnReg	UnReg	UnReg	-1.4427e-09
FH	UnReg	UnReg	UnReg	UnReg	UnReg	UnReg	UnReg	UnReg	UnReg	UnReg	UnReg	UnReg	UnReg	UnReg	-1.4427e-09
FIBP	UnReg	UnReg	UnReg	UnReg	UnReg	UnReg	UnReg	UnReg	UnReg	UnReg	UnReg	UnReg	UnReg	UnReg	-1.4427e-09
FICD	UnReg	UnReg	UnReg	UnReg	UnReg	UnReg	UnReg	UnReg	UnReg	UnReg	UnReg	UnReg	UnReg	UnReg	-1.4427e-09
FIP1L1	UnReg	UnReg	UnReg	UnReg	UnReg	UnReg	UnReg	UnReg	UnReg	UnReg	UnReg	UnReg	UnReg	UnReg	-1.4427e-09
FIS1	UnReg	UnReg	UnReg	UnReg	UnReg	UnReg	UnReg	UnReg	UnReg	UnReg	UnReg	UnReg	UnReg	UnReg	-1.4427e-09
FITM2	UnReg	UnReg	UnReg	UnReg	UnReg	UnReg	UnReg	UnReg	UnReg	UnReg	UnReg	UnReg	UnReg	UnReg	-1.4427e-09
FIZ1	UnReg	UnReg	UnReg	UnReg	UnReg	UnReg	UnReg	UnReg	UnReg	UnReg	UnReg	UnReg	UnReg	UnReg	-1.4427e-09
FKBP14	UnReg	UnReg	UnReg	UnReg	UnReg	UnReg	UnReg	UnReg	UnReg	UnReg	UnReg	UnReg	UnReg	UnReg	-1.4427e-09
FKBP15	UnReg	UnReg	UnReg	UnReg	UnReg	UnReg	UnReg	UnReg	UnReg	UnReg	UnReg	UnReg	UnReg	UnReg	-1.4427e-09
FKBP1A	UnReg	UnReg	UnReg	UnReg	UnReg	UnReg	UnReg	UnReg	UnReg	UnReg	UnReg	UnReg	UnReg	UnReg	-1.4427e-09
FKBP2	UnReg	UnReg	UnReg	UnReg	UnReg	UnReg	UnReg	UnReg	UnReg	UnReg	UnReg	UnReg	UnReg	UnReg	-1.4427e-09
FKBP3	UnReg	UnReg	UnReg	UnReg	UnReg	UnReg	UnReg	UnReg	UnReg	UnReg	UnReg	UnReg	UnReg	UnReg	-1.4427e-09
FKBP6	UnReg	UnReg	UnReg	UnReg	UnReg	UnReg	UnReg	UnReg	UnReg	UnReg	UnReg	UnReg	UnReg	UnReg	-1.4427e-09
FKBP8	UnReg	UnReg	UnReg	UnReg	UnReg	UnReg	UnReg	UnReg	UnReg	UnReg	UnReg	UnReg	UnReg	UnReg	-1.4427e-09
FKBP9	UnReg	UnReg	UnReg	UnReg	UnReg	UnReg	UnReg	UnReg	UnReg	UnReg	UnReg	UnReg	UnReg	UnReg	-1.4427e-09
FKBPL	UnReg	UnReg	UnReg	UnReg	UnReg	UnReg	UnReg	UnReg	UnReg	UnReg	UnReg	UnReg	UnReg	UnReg	-1.4427e-09
FKRP	UnReg	UnReg	UnReg	UnReg	UnReg	UnReg	UnReg	UnReg	UnReg	UnReg	UnReg	UnReg	UnReg	UnReg	-1.4427e-09
FKSG63	UnReg	UnReg	UnReg	UnReg	UnReg	UnReg	UnReg	UnReg	UnReg	UnReg	UnReg	UnReg	UnReg	UnReg	-1.4427e-09
FKSG68	UnReg	UnReg	UnReg	UnReg	UnReg	UnReg	UnReg	UnReg	UnReg	UnReg	UnReg	UnReg	UnReg	UnReg	-1.4427e-09
FKTN	UnReg	UnReg	UnReg	UnReg	UnReg	UnReg	UnReg	UnReg	UnReg	UnReg	UnReg	UnReg	UnReg	UnReg	-1.4427e-09
FLCN	UnReg	UnReg	UnReg	UnReg	UnReg	UnReg	UnReg	UnReg	UnReg	UnReg	UnReg	UnReg	UnReg	UnReg	-1.4427e-09
FLG2	UnReg	UnReg	UnReg	UnReg	UnReg	UnReg	UnReg	UnReg	UnReg	UnReg	UnReg	UnReg	UnReg	UnReg	-1.4427e-09
FLJ00273	UnReg	UnReg	UnReg	UnReg	UnReg	UnReg	UnReg	UnReg	UnReg	UnReg	UnReg	UnReg	UnReg	UnReg	-1.4427e-09
FLJ00388	UnReg	UnReg	UnReg	UnReg	UnReg	UnReg	UnReg	UnReg	UnReg	UnReg	UnReg	UnReg	UnReg	UnReg	-1.4427e-09
FLJ20306	UnReg	UnReg	UnReg	UnReg	UnReg	UnReg	UnReg	UnReg	UnReg	UnReg	UnReg	UnReg	UnReg	UnReg	-1.4427e-09
FLNB	UnReg	UnReg	UnReg	UnReg	UnReg	UnReg	UnReg	UnReg	UnReg	UnReg	UnReg	UnReg	UnReg	UnReg	-1.4427e-09
FLOT1	UnReg	UnReg	UnReg	UnReg	UnReg	UnReg	UnReg	UnReg	UnReg	UnReg	UnReg	UnReg	UnReg	UnReg	-1.4427e-09
FLYWCH1	UnReg	UnReg	UnReg	UnReg	UnReg	UnReg	UnReg	UnReg	UnReg	UnReg	UnReg	UnReg	UnReg	UnReg	-1.4427e-09
FLYWCH2	UnReg	UnReg	UnReg	UnReg	UnReg	UnReg	UnReg	UnReg	UnReg	UnReg	UnReg	UnReg	UnReg	UnReg	-1.4427e-09
FMR1	UnReg	UnReg	UnReg	UnReg	UnReg	UnReg	UnReg	UnReg	UnReg	UnReg	UnReg	UnReg	UnReg	UnReg	-1.4427e-09
FMR1NB	UnReg	UnReg	UnReg	UnReg	UnReg	UnReg	UnReg	UnReg	UnReg	UnReg	UnReg	UnReg	UnReg	UnReg	-1.4427e-09
FN3KRP	UnReg	UnReg	UnReg	UnReg	UnReg	UnReg	UnReg	UnReg	UnReg	UnReg	UnReg	UnReg	UnReg	UnReg	-1.4427e-09
FNBP1L	UnReg	UnReg	UnReg	UnReg	UnReg	UnReg	UnReg	UnReg	UnReg	UnReg	UnReg	UnReg	UnReg	UnReg	-1.4427e-09
FNBP4	UnReg	UnReg	UnReg	UnReg	UnReg	UnReg	UnReg	UnReg	UnReg	UnReg	UnReg	UnReg	UnReg	UnReg	-1.4427e-09
FNDC3B	UnReg	UnReg	UnReg	UnReg	UnReg	UnReg	UnReg	UnReg	UnReg	UnReg	UnReg	UnReg	UnReg	UnReg	-1.4427e-09
FNIP1	UnReg	UnReg	UnReg	UnReg	UnReg	UnReg	UnReg	UnReg	UnReg	UnReg	UnReg	UnReg	UnReg	UnReg	-1.4427e-09
FNTA	UnReg	UnReg	UnReg	UnReg	UnReg	UnReg	UnReg	UnReg	UnReg	UnReg	UnReg	UnReg	UnReg	UnReg	-1.4427e-09
FNTB	UnReg	UnReg	UnReg	UnReg	UnReg	UnReg	UnReg	UnReg	UnReg	UnReg	UnReg	UnReg	UnReg	UnReg	-1.4427e-09
FOCAD	UnReg	UnReg	UnReg	UnReg	UnReg	UnReg	UnReg	UnReg	UnReg	UnReg	UnReg	UnReg	UnReg	UnReg	-1.4427e-09
FOPNL	UnReg	UnReg	UnReg	UnReg	UnReg	UnReg	UnReg	UnReg	UnReg	UnReg	UnReg	UnReg	UnReg	UnReg	-1.4427e-09
FOXD4L2	UnReg	UnReg	UnReg	UnReg	UnReg	UnReg	UnReg	UnReg	UnReg	UnReg	UnReg	UnReg	UnReg	UnReg	-1.4427e-09
FOXD4L3	UnReg	UnReg	UnReg	UnReg	UnReg	UnReg	UnReg	UnReg	UnReg	UnReg	UnReg	UnReg	UnReg	UnReg	-1.4427e-09
FOXD4L4	UnReg	UnReg	UnReg	UnReg	UnReg	UnReg	UnReg	UnReg	UnReg	UnReg	UnReg	UnReg	UnReg	UnReg	-1.4427e-09
FOXK2	UnReg	UnReg	UnReg	UnReg	UnReg	UnReg	UnReg	UnReg	UnReg	UnReg	UnReg	UnReg	UnReg	UnReg	-1.4427e-09
FOXO3	UnReg	UnReg	UnReg	UnReg	UnReg	UnReg	UnReg	UnReg	UnReg	UnReg	UnReg	UnReg	UnReg	UnReg	-1.4427e-09
FOXP4	UnReg	UnReg	UnReg	UnReg	UnReg	UnReg	UnReg	UnReg	UnReg	UnReg	UnReg	UnReg	UnReg	UnReg	-1.4427e-09
FOXR1	UnReg	UnReg	UnReg	UnReg	UnReg	UnReg	UnReg	UnReg	UnReg	UnReg	UnReg	UnReg	UnReg	UnReg	-1.4427e-09
FOXRED1	UnReg	UnReg	UnReg	UnReg	UnReg	UnReg	UnReg	UnReg	UnReg	UnReg	UnReg	UnReg	UnReg	UnReg	-1.4427e-09
FPGS	UnReg	UnReg	UnReg	UnReg	UnReg	UnReg	UnReg	UnReg	UnReg	UnReg	UnReg	UnReg	UnReg	UnReg	-1.4427e-09
FRA10AC1	UnReg	UnReg	UnReg	UnReg	UnReg	UnReg	UnReg	UnReg	UnReg	UnReg	UnReg	UnReg	UnReg	UnReg	-1.4427e-09
FRG1	UnReg	UnReg	UnReg	UnReg	UnReg	UnReg	UnReg	UnReg	UnReg	UnReg	UnReg	UnReg	UnReg	UnReg	-1.4427e-09
FRG2B	UnReg	UnReg	UnReg	UnReg	UnReg	UnReg	UnReg	UnReg	UnReg	UnReg	UnReg	UnReg	UnReg	UnReg	-1.4427e-09
FRMD8	UnReg	UnReg	UnReg	UnReg	UnReg	UnReg	UnReg	UnReg	UnReg	UnReg	UnReg	UnReg	UnReg	UnReg	-1.4427e-09
FRS2	UnReg	UnReg	UnReg	UnReg	UnReg	UnReg	UnReg	UnReg	UnReg	UnReg	UnReg	UnReg	UnReg	UnReg	-1.4427e-09
FRS3	UnReg	UnReg	UnReg	UnReg	UnReg	UnReg	UnReg	UnReg	UnReg	UnReg	UnReg	UnReg	UnReg	UnReg	-1.4427e-09
FRYL	UnReg	UnReg	UnReg	UnReg	UnReg	UnReg	UnReg	UnReg	UnReg	UnReg	UnReg	UnReg	UnReg	UnReg	-1.4427e-09
FSCN3	UnReg	UnReg	UnReg	UnReg	UnReg	UnReg	UnReg	UnReg	UnReg	UnReg	UnReg	UnReg	UnReg	UnReg	-1.4427e-09
FSD2	UnReg	UnReg	UnReg	UnReg	UnReg	UnReg	UnReg	UnReg	UnReg	UnReg	UnReg	UnReg	UnReg	UnReg	-1.4427e-09
FTH1	UnReg	UnReg	UnReg	UnReg	UnReg	UnReg	UnReg	UnReg	UnReg	UnReg	UnReg	UnReg	UnReg	UnReg	-1.4427e-09
FTSJ2	UnReg	UnReg	UnReg	UnReg	UnReg	UnReg	UnReg	UnReg	UnReg	UnReg	UnReg	UnReg	UnReg	UnReg	-1.4427e-09
FUBP1	UnReg	UnReg	UnReg	UnReg	UnReg	UnReg	UnReg	UnReg	UnReg	UnReg	UnReg	UnReg	UnReg	UnReg	-1.4427e-09
FUBP3	UnReg	UnReg	UnReg	UnReg	UnReg	UnReg	UnReg	UnReg	UnReg	UnReg	UnReg	UnReg	UnReg	UnReg	-1.4427e-09
FUCA2	UnReg	UnReg	UnReg	UnReg	UnReg	UnReg	UnReg	UnReg	UnReg	UnReg	UnReg	UnReg	UnReg	UnReg	-1.4427e-09
FUK	UnReg	UnReg	UnReg	UnReg	UnReg	UnReg	UnReg	UnReg	UnReg	UnReg	UnReg	UnReg	UnReg	UnReg	-1.4427e-09
FUNDC1	UnReg	UnReg	UnReg	UnReg	UnReg	UnReg	UnReg	UnReg	UnReg	UnReg	UnReg	UnReg	UnReg	UnReg	-1.4427e-09
FUNDC2	UnReg	UnReg	UnReg	UnReg	UnReg	UnReg	UnReg	UnReg	UnReg	UnReg	UnReg	UnReg	UnReg	UnReg	-1.4427e-09
FURIN	UnReg	UnReg	UnReg	UnReg	UnReg	UnReg	UnReg	UnReg	UnReg	UnReg	UnReg	UnReg	UnReg	UnReg	-1.4427e-09
FUS	UnReg	UnReg	UnReg	UnReg	UnReg	UnReg	UnReg	UnReg	UnReg	UnReg	UnReg	UnReg	UnReg	UnReg	-1.4427e-09
FUT10	UnReg	UnReg	UnReg	UnReg	UnReg	UnReg	UnReg	UnReg	UnReg	UnReg	UnReg	UnReg	UnReg	UnReg	-1.4427e-09
FXR2	UnReg	UnReg	UnReg	UnReg	UnReg	UnReg	UnReg	UnReg	UnReg	UnReg	UnReg	UnReg	UnReg	UnReg	-1.4427e-09
FYTTD1	UnReg	UnReg	UnReg	UnReg	UnReg	UnReg	UnReg	UnReg	UnReg	UnReg	UnReg	UnReg	UnReg	UnReg	-1.4427e-09
FZR1	UnReg	UnReg	UnReg	UnReg	UnReg	UnReg	UnReg	UnReg	UnReg	UnReg	UnReg	UnReg	UnReg	UnReg	-1.4427e-09
G2E3	UnReg	UnReg	UnReg	UnReg	UnReg	UnReg	UnReg	UnReg	UnReg	UnReg	UnReg	UnReg	UnReg	UnReg	-1.4427e-09
G3BP1	UnReg	UnReg	UnReg	UnReg	UnReg	UnReg	UnReg	UnReg	UnReg	UnReg	UnReg	UnReg	UnReg	UnReg	-1.4427e-09
G3BP2	UnReg	UnReg	UnReg	UnReg	UnReg	UnReg	UnReg	UnReg	UnReg	UnReg	UnReg	UnReg	UnReg	UnReg	-1.4427e-09
G6PC2	UnReg	UnReg	UnReg	UnReg	UnReg	UnReg	UnReg	UnReg	UnReg	UnReg	UnReg	UnReg	UnReg	UnReg	-1.4427e-09
G6PC3	UnReg	UnReg	UnReg	UnReg	UnReg	UnReg	UnReg	UnReg	UnReg	UnReg	UnReg	UnReg	UnReg	UnReg	-1.4427e-09
GAA	UnReg	UnReg	UnReg	UnReg	UnReg	UnReg	UnReg	UnReg	UnReg	UnReg	UnReg	UnReg	UnReg	UnReg	-1.4427e-09
GABARAP	UnReg	UnReg	UnReg	UnReg	UnReg	UnReg	UnReg	UnReg	UnReg	UnReg	UnReg	UnReg	UnReg	UnReg	-1.4427e-09
GABARAPL2	UnReg	UnReg	UnReg	UnReg	UnReg	UnReg	UnReg	UnReg	UnReg	UnReg	UnReg	UnReg	UnReg	UnReg	-1.4427e-09
GABPB1	UnReg	UnReg	UnReg	UnReg	UnReg	UnReg	UnReg	UnReg	UnReg	UnReg	UnReg	UnReg	UnReg	UnReg	-1.4427e-09
GABPB2	UnReg	UnReg	UnReg	UnReg	UnReg	UnReg	UnReg	UnReg	UnReg	UnReg	UnReg	UnReg	UnReg	UnReg	-1.4427e-09
GABRG1	UnReg	UnReg	UnReg	UnReg	UnReg	UnReg	UnReg	UnReg	UnReg	UnReg	UnReg	UnReg	UnReg	UnReg	-1.4427e-09
GAD2	UnReg	UnReg	UnReg	UnReg	UnReg	UnReg	UnReg	UnReg	UnReg	UnReg	UnReg	UnReg	UnReg	UnReg	-1.4427e-09
GADD45GIP1	UnReg	UnReg	UnReg	UnReg	UnReg	UnReg	UnReg	UnReg	UnReg	UnReg	UnReg	UnReg	UnReg	UnReg	-1.4427e-09
GAGE10	UnReg	UnReg	UnReg	UnReg	UnReg	UnReg	UnReg	UnReg	UnReg	UnReg	UnReg	UnReg	UnReg	UnReg	-1.4427e-09
GALK2	UnReg	UnReg	UnReg	UnReg	UnReg	UnReg	UnReg	UnReg	UnReg	UnReg	UnReg	UnReg	UnReg	UnReg	-1.4427e-09
GALNT1	UnReg	UnReg	UnReg	UnReg	UnReg	UnReg	UnReg	UnReg	UnReg	UnReg	UnReg	UnReg	UnReg	UnReg	-1.4427e-09
GALNT2	UnReg	UnReg	UnReg	UnReg	UnReg	UnReg	UnReg	UnReg	UnReg	UnReg	UnReg	UnReg	UnReg	UnReg	-1.4427e-09
GANAB	UnReg	UnReg	UnReg	UnReg	UnReg	UnReg	UnReg	UnReg	UnReg	UnReg	UnReg	UnReg	UnReg	UnReg	-1.4427e-09
GAPDHS	UnReg	UnReg	UnReg	UnReg	UnReg	UnReg	UnReg	UnReg	UnReg	UnReg	UnReg	UnReg	UnReg	UnReg	-1.4427e-09
GAPVD1	UnReg	UnReg	UnReg	UnReg	UnReg	UnReg	UnReg	UnReg	UnReg	UnReg	UnReg	UnReg	UnReg	UnReg	-1.4427e-09
GAR1	UnReg	UnReg	UnReg	UnReg	UnReg	UnReg	UnReg	UnReg	UnReg	UnReg	UnReg	UnReg	UnReg	UnReg	-1.4427e-09
GAS8	UnReg	UnReg	UnReg	UnReg	UnReg	UnReg	UnReg	UnReg	UnReg	UnReg	UnReg	UnReg	UnReg	UnReg	-1.4427e-09
GATAD1	UnReg	UnReg	UnReg	UnReg	UnReg	UnReg	UnReg	UnReg	UnReg	UnReg	UnReg	UnReg	UnReg	UnReg	-1.4427e-09
GATAD2A	UnReg	UnReg	UnReg	UnReg	UnReg	UnReg	UnReg	UnReg	UnReg	UnReg	UnReg	UnReg	UnReg	UnReg	-1.4427e-09
GATAD2B	UnReg	UnReg	UnReg	UnReg	UnReg	UnReg	UnReg	UnReg	UnReg	UnReg	UnReg	UnReg	UnReg	UnReg	-1.4427e-09
GATSL1	UnReg	UnReg	UnReg	UnReg	UnReg	UnReg	UnReg	UnReg	UnReg	UnReg	UnReg	UnReg	UnReg	UnReg	-1.4427e-09
GBA2	UnReg	UnReg	UnReg	UnReg	UnReg	UnReg	UnReg	UnReg	UnReg	UnReg	UnReg	UnReg	UnReg	UnReg	-1.4427e-09
GBAS	UnReg	UnReg	UnReg	UnReg	UnReg	UnReg	UnReg	UnReg	UnReg	UnReg	UnReg	UnReg	UnReg	UnReg	-1.4427e-09
GBF1	UnReg	UnReg	UnReg	UnReg	UnReg	UnReg	UnReg	UnReg	UnReg	UnReg	UnReg	UnReg	UnReg	UnReg	-1.4427e-09
GCC1	UnReg	UnReg	UnReg	UnReg	UnReg	UnReg	UnReg	UnReg	UnReg	UnReg	UnReg	UnReg	UnReg	UnReg	-1.4427e-09
GCFC2	UnReg	UnReg	UnReg	UnReg	UnReg	UnReg	UnReg	UnReg	UnReg	UnReg	UnReg	UnReg	UnReg	UnReg	-1.4427e-09
GCN1L1	UnReg	UnReg	UnReg	UnReg	UnReg	UnReg	UnReg	UnReg	UnReg	UnReg	UnReg	UnReg	UnReg	UnReg	-1.4427e-09
GCNT6	UnReg	UnReg	UnReg	UnReg	UnReg	UnReg	UnReg	UnReg	UnReg	UnReg	UnReg	UnReg	UnReg	UnReg	-1.4427e-09
GDAP2	UnReg	UnReg	UnReg	UnReg	UnReg	UnReg	UnReg	UnReg	UnReg	UnReg	UnReg	UnReg	UnReg	UnReg	-1.4427e-09
GDF11	UnReg	UnReg	UnReg	UnReg	UnReg	UnReg	UnReg	UnReg	UnReg	UnReg	UnReg	UnReg	UnReg	UnReg	-1.4427e-09
GDI1	UnReg	UnReg	UnReg	UnReg	UnReg	UnReg	UnReg	UnReg	UnReg	UnReg	UnReg	UnReg	UnReg	UnReg	-1.4427e-09
GDPD4	UnReg	UnReg	UnReg	UnReg	UnReg	UnReg	UnReg	UnReg	UnReg	UnReg	UnReg	UnReg	UnReg	UnReg	-1.4427e-09
GDPGP1	UnReg	UnReg	UnReg	UnReg	UnReg	UnReg	UnReg	UnReg	UnReg	UnReg	UnReg	UnReg	UnReg	UnReg	-1.4427e-09
GEMIN2	UnReg	UnReg	UnReg	UnReg	UnReg	UnReg	UnReg	UnReg	UnReg	UnReg	UnReg	UnReg	UnReg	UnReg	-1.4427e-09
GEMIN5	UnReg	UnReg	UnReg	UnReg	UnReg	UnReg	UnReg	UnReg	UnReg	UnReg	UnReg	UnReg	UnReg	UnReg	-1.4427e-09
GEMIN6	UnReg	UnReg	UnReg	UnReg	UnReg	UnReg	UnReg	UnReg	UnReg	UnReg	UnReg	UnReg	UnReg	UnReg	-1.4427e-09
GET4	UnReg	UnReg	UnReg	UnReg	UnReg	UnReg	UnReg	UnReg	UnReg	UnReg	UnReg	UnReg	UnReg	UnReg	-1.4427e-09
GFM1	UnReg	UnReg	UnReg	UnReg	UnReg	UnReg	UnReg	UnReg	UnReg	UnReg	UnReg	UnReg	UnReg	UnReg	-1.4427e-09
GFM2	UnReg	UnReg	UnReg	UnReg	UnReg	UnReg	UnReg	UnReg	UnReg	UnReg	UnReg	UnReg	UnReg	UnReg	-1.4427e-09
GFOD2	UnReg	UnReg	UnReg	UnReg	UnReg	UnReg	UnReg	UnReg	UnReg	UnReg	UnReg	UnReg	UnReg	UnReg	-1.4427e-09
GFPT1	UnReg	UnReg	UnReg	UnReg	UnReg	UnReg	UnReg	UnReg	UnReg	UnReg	UnReg	UnReg	UnReg	UnReg	-1.4427e-09
GGA1	UnReg	UnReg	UnReg	UnReg	UnReg	UnReg	UnReg	UnReg	UnReg	UnReg	UnReg	UnReg	UnReg	UnReg	-1.4427e-09
GGA3	UnReg	UnReg	UnReg	UnReg	UnReg	UnReg	UnReg	UnReg	UnReg	UnReg	UnReg	UnReg	UnReg	UnReg	-1.4427e-09
GGNBP2	UnReg	UnReg	UnReg	UnReg	UnReg	UnReg	UnReg	UnReg	UnReg	UnReg	UnReg	UnReg	UnReg	UnReg	-1.4427e-09
GGPS1	UnReg	UnReg	UnReg	UnReg	UnReg	UnReg	UnReg	UnReg	UnReg	UnReg	UnReg	UnReg	UnReg	UnReg	-1.4427e-09
GGT7	UnReg	UnReg	UnReg	UnReg	UnReg	UnReg	UnReg	UnReg	UnReg	UnReg	UnReg	UnReg	UnReg	UnReg	-1.4427e-09
GH2	UnReg	UnReg	UnReg	UnReg	UnReg	UnReg	UnReg	UnReg	UnReg	UnReg	UnReg	UnReg	UnReg	UnReg	-1.4427e-09
GHITM	UnReg	UnReg	UnReg	UnReg	UnReg	UnReg	UnReg	UnReg	UnReg	UnReg	UnReg	UnReg	UnReg	UnReg	-1.4427e-09
GID4	UnReg	UnReg	UnReg	UnReg	UnReg	UnReg	UnReg	UnReg	UnReg	UnReg	UnReg	UnReg	UnReg	UnReg	-1.4427e-09
GIGYF1	UnReg	UnReg	UnReg	UnReg	UnReg	UnReg	UnReg	UnReg	UnReg	UnReg	UnReg	UnReg	UnReg	UnReg	-1.4427e-09
GIGYF2	UnReg	UnReg	UnReg	UnReg	UnReg	UnReg	UnReg	UnReg	UnReg	UnReg	UnReg	UnReg	UnReg	UnReg	-1.4427e-09
GIN1	UnReg	UnReg	UnReg	UnReg	UnReg	UnReg	UnReg	UnReg	UnReg	UnReg	UnReg	UnReg	UnReg	UnReg	-1.4427e-09
GK5	UnReg	UnReg	UnReg	UnReg	UnReg	UnReg	UnReg	UnReg	UnReg	UnReg	UnReg	UnReg	UnReg	UnReg	-1.4427e-09
GLE1	UnReg	UnReg	UnReg	UnReg	UnReg	UnReg	UnReg	UnReg	UnReg	UnReg	UnReg	UnReg	UnReg	UnReg	-1.4427e-09
GLG1	UnReg	UnReg	UnReg	UnReg	UnReg	UnReg	UnReg	UnReg	UnReg	UnReg	UnReg	UnReg	UnReg	UnReg	-1.4427e-09
GLIPR1L1	UnReg	UnReg	UnReg	UnReg	UnReg	UnReg	UnReg	UnReg	UnReg	UnReg	UnReg	UnReg	UnReg	UnReg	-1.4427e-09
GLMN	UnReg	UnReg	UnReg	UnReg	UnReg	UnReg	UnReg	UnReg	UnReg	UnReg	UnReg	UnReg	UnReg	UnReg	-1.4427e-09
GLO1	UnReg	UnReg	UnReg	UnReg	UnReg	UnReg	UnReg	UnReg	UnReg	UnReg	UnReg	UnReg	UnReg	UnReg	-1.4427e-09
GLOD4	UnReg	UnReg	UnReg	UnReg	UnReg	UnReg	UnReg	UnReg	UnReg	UnReg	UnReg	UnReg	UnReg	UnReg	-1.4427e-09
GLRX2	UnReg	UnReg	UnReg	UnReg	UnReg	UnReg	UnReg	UnReg	UnReg	UnReg	UnReg	UnReg	UnReg	UnReg	-1.4427e-09
GLT8D1	UnReg	UnReg	UnReg	UnReg	UnReg	UnReg	UnReg	UnReg	UnReg	UnReg	UnReg	UnReg	UnReg	UnReg	-1.4427e-09
GLTSCR1	UnReg	UnReg	UnReg	UnReg	UnReg	UnReg	UnReg	UnReg	UnReg	UnReg	UnReg	UnReg	UnReg	UnReg	-1.4427e-09
GLYR1	UnReg	UnReg	UnReg	UnReg	UnReg	UnReg	UnReg	UnReg	UnReg	UnReg	UnReg	UnReg	UnReg	UnReg	-1.4427e-09
GMCL1	UnReg	UnReg	UnReg	UnReg	UnReg	UnReg	UnReg	UnReg	UnReg	UnReg	UnReg	UnReg	UnReg	UnReg	-1.4427e-09
GMEB1	UnReg	UnReg	UnReg	UnReg	UnReg	UnReg	UnReg	UnReg	UnReg	UnReg	UnReg	UnReg	UnReg	UnReg	-1.4427e-09
GMEB2	UnReg	UnReg	UnReg	UnReg	UnReg	UnReg	UnReg	UnReg	UnReg	UnReg	UnReg	UnReg	UnReg	UnReg	-1.4427e-09
GMFB	UnReg	UnReg	UnReg	UnReg	UnReg	UnReg	UnReg	UnReg	UnReg	UnReg	UnReg	UnReg	UnReg	UnReg	-1.4427e-09
GMPPA	UnReg	UnReg	UnReg	UnReg	UnReg	UnReg	UnReg	UnReg	UnReg	UnReg	UnReg	UnReg	UnReg	UnReg	-1.4427e-09
GMPPB	UnReg	UnReg	UnReg	UnReg	UnReg	UnReg	UnReg	UnReg	UnReg	UnReg	UnReg	UnReg	UnReg	UnReg	-1.4427e-09
GMPR2	UnReg	UnReg	UnReg	UnReg	UnReg	UnReg	UnReg	UnReg	UnReg	UnReg	UnReg	UnReg	UnReg	UnReg	-1.4427e-09
GNA12	UnReg	UnReg	UnReg	UnReg	UnReg	UnReg	UnReg	UnReg	UnReg	UnReg	UnReg	UnReg	UnReg	UnReg	-1.4427e-09
GNAT2	UnReg	UnReg	UnReg	UnReg	UnReg	UnReg	UnReg	UnReg	UnReg	UnReg	UnReg	UnReg	UnReg	UnReg	-1.4427e-09
GNB1	UnReg	UnReg	UnReg	UnReg	UnReg	UnReg	UnReg	UnReg	UnReg	UnReg	UnReg	UnReg	UnReg	UnReg	-1.4427e-09
GNB2	UnReg	UnReg	UnReg	UnReg	UnReg	UnReg	UnReg	UnReg	UnReg	UnReg	UnReg	UnReg	UnReg	UnReg	-1.4427e-09
GNG10	UnReg	UnReg	UnReg	UnReg	UnReg	UnReg	UnReg	UnReg	UnReg	UnReg	UnReg	UnReg	UnReg	UnReg	-1.4427e-09
GNG5	UnReg	UnReg	UnReg	UnReg	UnReg	UnReg	UnReg	UnReg	UnReg	UnReg	UnReg	UnReg	UnReg	UnReg	-1.4427e-09
GNL1	UnReg	UnReg	UnReg	UnReg	UnReg	UnReg	UnReg	UnReg	UnReg	UnReg	UnReg	UnReg	UnReg	UnReg	-1.4427e-09
GNL2	UnReg	UnReg	UnReg	UnReg	UnReg	UnReg	UnReg	UnReg	UnReg	UnReg	UnReg	UnReg	UnReg	UnReg	-1.4427e-09
GNL3L	UnReg	UnReg	UnReg	UnReg	UnReg	UnReg	UnReg	UnReg	UnReg	UnReg	UnReg	UnReg	UnReg	UnReg	-1.4427e-09
GNPDA1	UnReg	UnReg	UnReg	UnReg	UnReg	UnReg	UnReg	UnReg	UnReg	UnReg	UnReg	UnReg	UnReg	UnReg	-1.4427e-09
GNPTAB	UnReg	UnReg	UnReg	UnReg	UnReg	UnReg	UnReg	UnReg	UnReg	UnReg	UnReg	UnReg	UnReg	UnReg	-1.4427e-09
GNPTG	UnReg	UnReg	UnReg	UnReg	UnReg	UnReg	UnReg	UnReg	UnReg	UnReg	UnReg	UnReg	UnReg	UnReg	-1.4427e-09
GNRHR	UnReg	UnReg	UnReg	UnReg	UnReg	UnReg	UnReg	UnReg	UnReg	UnReg	UnReg	UnReg	UnReg	UnReg	-1.4427e-09
GNS	UnReg	UnReg	UnReg	UnReg	UnReg	UnReg	UnReg	UnReg	UnReg	UnReg	UnReg	UnReg	UnReg	UnReg	-1.4427e-09
GOLGA1	UnReg	UnReg	UnReg	UnReg	UnReg	UnReg	UnReg	UnReg	UnReg	UnReg	UnReg	UnReg	UnReg	UnReg	-1.4427e-09
GOLGA2	UnReg	UnReg	UnReg	UnReg	UnReg	UnReg	UnReg	UnReg	UnReg	UnReg	UnReg	UnReg	UnReg	UnReg	-1.4427e-09
GOLGA3	UnReg	UnReg	UnReg	UnReg	UnReg	UnReg	UnReg	UnReg	UnReg	UnReg	UnReg	UnReg	UnReg	UnReg	-1.4427e-09
GOLGA4	UnReg	UnReg	UnReg	UnReg	UnReg	UnReg	UnReg	UnReg	UnReg	UnReg	UnReg	UnReg	UnReg	UnReg	-1.4427e-09
GOLGA5	UnReg	UnReg	UnReg	UnReg	UnReg	UnReg	UnReg	UnReg	UnReg	UnReg	UnReg	UnReg	UnReg	UnReg	-1.4427e-09
GOLGA6C	UnReg	UnReg	UnReg	UnReg	UnReg	UnReg	UnReg	UnReg	UnReg	UnReg	UnReg	UnReg	UnReg	UnReg	-1.4427e-09
GOLGA6L10	UnReg	UnReg	UnReg	UnReg	UnReg	UnReg	UnReg	UnReg	UnReg	UnReg	UnReg	UnReg	UnReg	UnReg	-1.4427e-09
GOLGA6L9	UnReg	UnReg	UnReg	UnReg	UnReg	UnReg	UnReg	UnReg	UnReg	UnReg	UnReg	UnReg	UnReg	UnReg	-1.4427e-09
GOLGA7	UnReg	UnReg	UnReg	UnReg	UnReg	UnReg	UnReg	UnReg	UnReg	UnReg	UnReg	UnReg	UnReg	UnReg	-1.4427e-09
GOLGB1	UnReg	UnReg	UnReg	UnReg	UnReg	UnReg	UnReg	UnReg	UnReg	UnReg	UnReg	UnReg	UnReg	UnReg	-1.4427e-09
GOLIM4	UnReg	UnReg	UnReg	UnReg	UnReg	UnReg	UnReg	UnReg	UnReg	UnReg	UnReg	UnReg	UnReg	UnReg	-1.4427e-09
GOLPH3	UnReg	UnReg	UnReg	UnReg	UnReg	UnReg	UnReg	UnReg	UnReg	UnReg	UnReg	UnReg	UnReg	UnReg	-1.4427e-09
GOLT1B	UnReg	UnReg	UnReg	UnReg	UnReg	UnReg	UnReg	UnReg	UnReg	UnReg	UnReg	UnReg	UnReg	UnReg	-1.4427e-09
GON4L	UnReg	UnReg	UnReg	UnReg	UnReg	UnReg	UnReg	UnReg	UnReg	UnReg	UnReg	UnReg	UnReg	UnReg	-1.4427e-09
GOPC	UnReg	UnReg	UnReg	UnReg	UnReg	UnReg	UnReg	UnReg	UnReg	UnReg	UnReg	UnReg	UnReg	UnReg	-1.4427e-09
GORAB	UnReg	UnReg	UnReg	UnReg	UnReg	UnReg	UnReg	UnReg	UnReg	UnReg	UnReg	UnReg	UnReg	UnReg	-1.4427e-09
GORASP1	UnReg	UnReg	UnReg	UnReg	UnReg	UnReg	UnReg	UnReg	UnReg	UnReg	UnReg	UnReg	UnReg	UnReg	-1.4427e-09
GORASP2	UnReg	UnReg	UnReg	UnReg	UnReg	UnReg	UnReg	UnReg	UnReg	UnReg	UnReg	UnReg	UnReg	UnReg	-1.4427e-09
GOSR1	UnReg	UnReg	UnReg	UnReg	UnReg	UnReg	UnReg	UnReg	UnReg	UnReg	UnReg	UnReg	UnReg	UnReg	-1.4427e-09
GOSR2	UnReg	UnReg	UnReg	UnReg	UnReg	UnReg	UnReg	UnReg	UnReg	UnReg	UnReg	UnReg	UnReg	UnReg	-1.4427e-09
GPALPP1	UnReg	UnReg	UnReg	UnReg	UnReg	UnReg	UnReg	UnReg	UnReg	UnReg	UnReg	UnReg	UnReg	UnReg	-1.4427e-09
GPANK1	UnReg	UnReg	UnReg	UnReg	UnReg	UnReg	UnReg	UnReg	UnReg	UnReg	UnReg	UnReg	UnReg	UnReg	-1.4427e-09
GPATCH1	UnReg	UnReg	UnReg	UnReg	UnReg	UnReg	UnReg	UnReg	UnReg	UnReg	UnReg	UnReg	UnReg	UnReg	-1.4427e-09
GPATCH2L	UnReg	UnReg	UnReg	UnReg	UnReg	UnReg	UnReg	UnReg	UnReg	UnReg	UnReg	UnReg	UnReg	UnReg	-1.4427e-09
GPATCH3	UnReg	UnReg	UnReg	UnReg	UnReg	UnReg	UnReg	UnReg	UnReg	UnReg	UnReg	UnReg	UnReg	UnReg	-1.4427e-09
GPATCH4	UnReg	UnReg	UnReg	UnReg	UnReg	UnReg	UnReg	UnReg	UnReg	UnReg	UnReg	UnReg	UnReg	UnReg	-1.4427e-09
GPATCH8	UnReg	UnReg	UnReg	UnReg	UnReg	UnReg	UnReg	UnReg	UnReg	UnReg	UnReg	UnReg	UnReg	UnReg	-1.4427e-09
GPBP1	UnReg	UnReg	UnReg	UnReg	UnReg	UnReg	UnReg	UnReg	UnReg	UnReg	UnReg	UnReg	UnReg	UnReg	-1.4427e-09
GPBP1L1	UnReg	UnReg	UnReg	UnReg	UnReg	UnReg	UnReg	UnReg	UnReg	UnReg	UnReg	UnReg	UnReg	UnReg	-1.4427e-09
GPCPD1	UnReg	UnReg	UnReg	UnReg	UnReg	UnReg	UnReg	UnReg	UnReg	UnReg	UnReg	UnReg	UnReg	UnReg	-1.4427e-09
GPD2	UnReg	UnReg	UnReg	UnReg	UnReg	UnReg	UnReg	UnReg	UnReg	UnReg	UnReg	UnReg	UnReg	UnReg	-1.4427e-09
GPKOW	UnReg	UnReg	UnReg	UnReg	UnReg	UnReg	UnReg	UnReg	UnReg	UnReg	UnReg	UnReg	UnReg	UnReg	-1.4427e-09
GPM6A	Dwn	Dwn	Dwn	Dwn	Dwn	Dwn	Dwn	Dwn	Dwn	Dwn	Dwn	Dwn	Dwn	Dwn	-1.4427e-09
GPN1	UnReg	UnReg	UnReg	UnReg	UnReg	UnReg	UnReg	UnReg	UnReg	UnReg	UnReg	UnReg	UnReg	UnReg	-1.4427e-09
GPN2	UnReg	UnReg	UnReg	UnReg	UnReg	UnReg	UnReg	UnReg	UnReg	UnReg	UnReg	UnReg	UnReg	UnReg	-1.4427e-09
GPN3	UnReg	UnReg	UnReg	UnReg	UnReg	UnReg	UnReg	UnReg	UnReg	UnReg	UnReg	UnReg	UnReg	UnReg	-1.4427e-09
GPR107	UnReg	UnReg	UnReg	UnReg	UnReg	UnReg	UnReg	UnReg	UnReg	UnReg	UnReg	UnReg	UnReg	UnReg	-1.4427e-09
GPR137	UnReg	UnReg	UnReg	UnReg	UnReg	UnReg	UnReg	UnReg	UnReg	UnReg	UnReg	UnReg	UnReg	UnReg	-1.4427e-09
GPR179	UnReg	UnReg	UnReg	UnReg	UnReg	UnReg	UnReg	UnReg	UnReg	UnReg	UnReg	UnReg	UnReg	UnReg	-1.4427e-09
GPR25	UnReg	UnReg	UnReg	UnReg	UnReg	UnReg	UnReg	UnReg	UnReg	UnReg	UnReg	UnReg	UnReg	UnReg	-1.4427e-09
GPR31	UnReg	UnReg	UnReg	UnReg	UnReg	UnReg	UnReg	UnReg	UnReg	UnReg	UnReg	UnReg	UnReg	UnReg	-1.4427e-09
GPR42	UnReg	UnReg	UnReg	UnReg	UnReg	UnReg	UnReg	UnReg	UnReg	UnReg	UnReg	UnReg	UnReg	UnReg	-1.4427e-09
GPR45	UnReg	UnReg	UnReg	UnReg	UnReg	UnReg	UnReg	UnReg	UnReg	UnReg	UnReg	UnReg	UnReg	UnReg	-1.4427e-09
GPR61	UnReg	UnReg	UnReg	UnReg	UnReg	UnReg	UnReg	UnReg	UnReg	UnReg	UnReg	UnReg	UnReg	UnReg	-1.4427e-09
GPR63	UnReg	UnReg	UnReg	UnReg	UnReg	UnReg	UnReg	UnReg	UnReg	UnReg	UnReg	UnReg	UnReg	UnReg	-1.4427e-09
GPR75-ASB3	UnReg	UnReg	UnReg	UnReg	UnReg	UnReg	UnReg	UnReg	UnReg	UnReg	UnReg	UnReg	UnReg	UnReg	-1.4427e-09
GPR89A	UnReg	UnReg	UnReg	UnReg	UnReg	UnReg	UnReg	UnReg	UnReg	UnReg	UnReg	UnReg	UnReg	UnReg	-1.4427e-09
GPR89C	UnReg	UnReg	UnReg	UnReg	UnReg	UnReg	UnReg	UnReg	UnReg	UnReg	UnReg	UnReg	UnReg	UnReg	-1.4427e-09
GPS1	UnReg	UnReg	UnReg	UnReg	UnReg	UnReg	UnReg	UnReg	UnReg	UnReg	UnReg	UnReg	UnReg	UnReg	-1.4427e-09
GPS2	UnReg	UnReg	UnReg	UnReg	UnReg	UnReg	UnReg	UnReg	UnReg	UnReg	UnReg	UnReg	UnReg	UnReg	-1.4427e-09
GPX4	UnReg	UnReg	UnReg	UnReg	UnReg	UnReg	UnReg	UnReg	UnReg	UnReg	UnReg	UnReg	UnReg	UnReg	-1.4427e-09
GRB2	UnReg	UnReg	UnReg	UnReg	UnReg	UnReg	UnReg	UnReg	UnReg	UnReg	UnReg	UnReg	UnReg	UnReg	-1.4427e-09
GRIPAP1	UnReg	UnReg	UnReg	UnReg	UnReg	UnReg	UnReg	UnReg	UnReg	UnReg	UnReg	UnReg	UnReg	UnReg	-1.4427e-09
GRK4	UnReg	UnReg	UnReg	UnReg	UnReg	UnReg	UnReg	UnReg	UnReg	UnReg	UnReg	UnReg	UnReg	UnReg	-1.4427e-09
GRK6	UnReg	UnReg	UnReg	UnReg	UnReg	UnReg	UnReg	UnReg	UnReg	UnReg	UnReg	UnReg	UnReg	UnReg	-1.4427e-09
GRM6	UnReg	UnReg	UnReg	UnReg	UnReg	UnReg	UnReg	UnReg	UnReg	UnReg	UnReg	UnReg	UnReg	UnReg	-1.4427e-09
GRPEL1	UnReg	UnReg	UnReg	UnReg	UnReg	UnReg	UnReg	UnReg	UnReg	UnReg	UnReg	UnReg	UnReg	UnReg	-1.4427e-09
GRSF1	UnReg	UnReg	UnReg	UnReg	UnReg	UnReg	UnReg	UnReg	UnReg	UnReg	UnReg	UnReg	UnReg	UnReg	-1.4427e-09
GRWD1	UnReg	UnReg	UnReg	UnReg	UnReg	UnReg	UnReg	UnReg	UnReg	UnReg	UnReg	UnReg	UnReg	UnReg	-1.4427e-09
GSDMD	UnReg	UnReg	UnReg	UnReg	UnReg	UnReg	UnReg	UnReg	UnReg	UnReg	UnReg	UnReg	UnReg	UnReg	-1.4427e-09
GSE1	UnReg	UnReg	UnReg	UnReg	UnReg	UnReg	UnReg	UnReg	UnReg	UnReg	UnReg	UnReg	UnReg	UnReg	-1.4427e-09
GSK3A	UnReg	UnReg	UnReg	UnReg	UnReg	UnReg	UnReg	UnReg	UnReg	UnReg	UnReg	UnReg	UnReg	UnReg	-1.4427e-09
GSK3B	UnReg	UnReg	UnReg	UnReg	UnReg	UnReg	UnReg	UnReg	UnReg	UnReg	UnReg	UnReg	UnReg	UnReg	-1.4427e-09
GSPT1	UnReg	UnReg	UnReg	UnReg	UnReg	UnReg	UnReg	UnReg	UnReg	UnReg	UnReg	UnReg	UnReg	UnReg	-1.4427e-09
GSTCD	UnReg	UnReg	UnReg	UnReg	UnReg	UnReg	UnReg	UnReg	UnReg	UnReg	UnReg	UnReg	UnReg	UnReg	-1.4427e-09
GSTK1	UnReg	UnReg	UnReg	UnReg	UnReg	UnReg	UnReg	UnReg	UnReg	UnReg	UnReg	UnReg	UnReg	UnReg	-1.4427e-09
GSTM5	Dwn	Dwn	Dwn	Dwn	Dwn	Dwn	Dwn	Dwn	Dwn	Dwn	Dwn	Dwn	Dwn	Dwn	-1.4427e-09
GSTO1	UnReg	UnReg	UnReg	UnReg	UnReg	UnReg	UnReg	UnReg	UnReg	UnReg	UnReg	UnReg	UnReg	UnReg	-1.4427e-09
GSX2	UnReg	UnReg	UnReg	UnReg	UnReg	UnReg	UnReg	UnReg	UnReg	UnReg	UnReg	UnReg	UnReg	UnReg	-1.4427e-09
GTDC1	UnReg	UnReg	UnReg	UnReg	UnReg	UnReg	UnReg	UnReg	UnReg	UnReg	UnReg	UnReg	UnReg	UnReg	-1.4427e-09
GTF2A1	UnReg	UnReg	UnReg	UnReg	UnReg	UnReg	UnReg	UnReg	UnReg	UnReg	UnReg	UnReg	UnReg	UnReg	-1.4427e-09
GTF2A2	UnReg	UnReg	UnReg	UnReg	UnReg	UnReg	UnReg	UnReg	UnReg	UnReg	UnReg	UnReg	UnReg	UnReg	-1.4427e-09
GTF2B	UnReg	UnReg	UnReg	UnReg	UnReg	UnReg	UnReg	UnReg	UnReg	UnReg	UnReg	UnReg	UnReg	UnReg	-1.4427e-09
GTF2E1	UnReg	UnReg	UnReg	UnReg	UnReg	UnReg	UnReg	UnReg	UnReg	UnReg	UnReg	UnReg	UnReg	UnReg	-1.4427e-09
GTF2E2	UnReg	UnReg	UnReg	UnReg	UnReg	UnReg	UnReg	UnReg	UnReg	UnReg	UnReg	UnReg	UnReg	UnReg	-1.4427e-09
GTF2F1	UnReg	UnReg	UnReg	UnReg	UnReg	UnReg	UnReg	UnReg	UnReg	UnReg	UnReg	UnReg	UnReg	UnReg	-1.4427e-09
GTF2H1	UnReg	UnReg	UnReg	UnReg	UnReg	UnReg	UnReg	UnReg	UnReg	UnReg	UnReg	UnReg	UnReg	UnReg	-1.4427e-09
GTF2H2	UnReg	UnReg	UnReg	UnReg	UnReg	UnReg	UnReg	UnReg	UnReg	UnReg	UnReg	UnReg	UnReg	UnReg	-1.4427e-09
[truncated: 16,213 more rows]

## Sheet: Table S8 Upregulated in all
BIRC5
BUB1
CDC45
CDKN2A
CENPF
DLGAP5
FAM111B
KIF20A
KIF4A
MELK
MKI67
PBK
PKMYT1
TOP2A
TPX2
UBE2C

## Sheet: Table S9 Downregulated in all
ADH1B
C7
CHRDL1
CMTM5
DCN
DES
DPT
GPM6A
GSTM5
HPD
HSPB6
MRGPRF
NKAPL
PEG3
PI16
PTGDS
SCN7A
TCEAL2
TGFBR3

## Sheet: Table S10 Unregulated in all
AAAS
AAGAB
AAMP
AAR2
AARS
AARS2
AARSD1
AASDH
AASDHPPT
AATF
ABCB7
ABCB8
ABCC12
ABCD4
ABCF1
ABCF2
ABCG4
ABHD10
ABHD12
ABHD13
ABHD14A-ACY1
ABHD15
ABHD16A
ABHD17A
ABHD17B
ABHD4
ABL2
ABT1
AC002310.13
AC002365.1
AC003002.4
AC003002.6
AC003005.4
AC003101.1
AC004076.7
AC004076.9
AC005003.1
AC005082.1
AC005779.2
AC006126.3
AC006486.9
AC007040.11
AC007390.5
AC007557.1
AC007773.3
AC007956.1
AC010536.1
AC010642.1
AC010646.3
AC011298.1
AC011551.3
AC012414.1
AC015987.2
AC016251.1
AC016559.1
AC017028.1
AC017081.1
AC017104.2
AC018445.1
AC018867.2
AC022498.1
AC024257.1
AC024592.12
AC024940.1
AC025262.1
AC025263.3
AC027228.1
AC040160.1
AC040977.1
AC068533.7
AC073333.1
AC087477.1
AC092291.2
AC093157.1
AC093323.1
AC106873.4
AC109829.1
AC110615.1
AC114546.1
AC115618.1
AC120194.1
AC131971.1
AC137932.1
AC138517.1
AC139100.2
AC144568.2
AC226150.4
ACACA
ACAD10
ACAD9
ACADVL
ACAP2
ACBD3
ACBD5
ACD
ACER3
ACIN1
ACOT8
ACOT9
ACOX3
ACP1
ACP2
ACP6
ACRC
ACSF3
ACTB
ACTG1
ACTN4
ACTR10
ACTR1A
ACTR1B
ACTR2
ACTR3
ACTR3C
ACTR5
ACTR6
ACTR8
ACVR1
ACVR1B
ACVR2B
ACYP2
ADAD1
ADAM10
ADAM20
ADAM9
ADAR
ADAT1
ADAT3
ADCK1
ADCK4
ADH5
ADIPOR1
ADNP
ADNP2
ADO
ADPGK
ADPRHL2
ADPRM
ADRBK1
ADRM1
ADSL
ADSS
AEBP2
AF196779.12
AFF4
AFG3L2
AGA
AGAP3
AGAP4
AGAP5
AGAP7
AGFG1
AGGF1
AGK
AGO3
AGO4
AGPAT1
AGPAT3
AGPAT5
AGPAT6
AHCTF1
AHCYL1
AHSA1
AIMP1
AIP
AK2
AKAP1
AKAP10
AKAP17A
AKAP8
AKAP8L
AKIRIN2
AKT1
AKT1S1
AKT2
AL021920.2
AL049829.1
AL117190.2
AL117190.3
AL132989.1
AL133262.1
AL133318.1
AL136376.1
AL136531.1
AL138764.1
AL162431.1
AL354808.2
AL355490.1
AL356356.1
AL358813.2
AL359091.2
AL359693.1
AL359736.1
AL359878.1
AL441883.1
AL513478.1
AL583828.1
AL590235.1
AL590452.1
AL590714.1
AL590822.2
AL592284.1
AL627171.2
AL627309.1
AL645608.1
AL645728.1
ALDH16A1
ALG1
ALG11
ALG12
ALG13
ALG14
ALG2
ALG5
ALG6
ALG8
ALG9
ALKBH1
ALKBH4
ALKBH5
ALKBH6
ALKBH7
ALKBH8
ALMS1
ALPK1
ALS2
AMBRA1
AMER1
AMMECR1L
AMZ2
ANAPC1
ANAPC10
ANAPC13
ANAPC15
ANAPC16
ANAPC2
ANAPC5
ANGEL1
ANGEL2
ANKFY1
ANKHD1
ANKLE2
ANKMY1
ANKMY2
ANKRD10
ANKRD11
ANKRD13A
ANKRD13C
ANKRD13D
ANKRD16
ANKRD17
ANKRD26
ANKRD28
ANKRD32
ANKRD33
ANKRD36
ANKRD39
ANKRD42
ANKRD49
ANKRD50
ANKRD54
ANKS6
ANP32A
ANP32B
ANP32D
ANXA11
ANXA7
AP000304.12
AP000349.1
AP000679.2
AP000721.4
AP001350.1
AP001421.1
AP001579.1
AP002884.2
AP003068.6
AP003733.1
AP006621.5
AP1AR
AP1B1
AP1G1
AP1M1
AP2A1
AP2A2
AP2B1
AP2M1
AP3B1
AP3D1
AP3M2
AP3S1
AP4B1
AP4E1
AP4M1
AP4S1
AP5B1
AP5M1
AP5S1
APAF1
APBA3
APBB3
APC
APEX1
APEX2
APH1A
API5
APIP
APMAP
APOPT1
APP
APPL1
APRT
APTX
AQR
ARAF
ARCN1
ARF1
ARF3
ARF4
ARF5
ARF6
ARFGAP2
ARFGAP3
ARFGEF1
ARFGEF2
ARFIP1
ARFIP2
ARFRP1
ARGLU1
ARHGAP12
ARHGAP17
ARHGAP35
ARHGAP5
ARHGDIA
ARHGEF1
ARHGEF10L
ARHGEF12
ARHGEF18
ARHGEF7
ARID1A
ARID1B
ARID2
ARID4B
ARIH1
ARIH2
ARIH2OS
ARL1
ARL14EP
ARL16
ARL17A
ARL2
ARL2BP
ARL5A
ARL5B
ARL5C
ARL6IP4
ARL8A
ARL8B
ARMC1
ARMC10
ARMC2
ARMC5
ARMC8
ARMCX5
ARMS2
ARPC1A
ARPC2
ARPC3
ARPC4
ARPC5
ARPP19
ARR3
ARSD
ARSK
ARV1
ARVCF
ASAH2B
ASB1
ASB14
ASB6
ASB7
ASB8
ASCC2
ASCC3
ASF1A
ASH2L
ASL
ASNA1
ASNSD1
ASTE1
ASXL1
ASXL2
ATAD1
ATAD2B
ATF1
ATF2
ATF4
ATF6B
ATF7
ATF7IP
ATG10
ATG12
ATG13
ATG14
ATG16L1
ATG2A
ATG2B
ATG3
ATG4A
ATG4B
ATG5
ATG7
ATG9A
ATL2
ATL3
ATM
ATMIN
ATN1
ATOX1
ATP13A1
ATP2A2
ATP2B1
ATP2C1
ATP5B
ATP5C1
ATP5E
ATP5F1
ATP5G1
ATP5G2
ATP5H
ATP5I
ATP5J
ATP5L
ATP5O
ATP5S
ATP5SL
ATP6AP1L
ATP6C
ATP6V0A2
ATP6V0E1
ATP6V1C1
ATP6V1E1
ATP6V1G1
ATP9A
ATP9B
ATPAF1
ATPAF2
ATPIF1
ATRAID
ATRIP
ATRN
ATRX
ATXN10
ATXN2
ATXN2L
ATXN3
ATXN7
ATXN7L1
ATXN7L2
ATXN7L3
ATXN7L3B
AUP1
AURKAIP1
AURKC
AVEN
AWAT1
AZI2
AZIN1
B3GALT6
B3GAT2
B3GAT3
B4GALT7
B9D2
BABAM1
BACH1
BAD
BAG3
BAG4
BAG5
BAG6
BAHD1
BANP
BAP1
BAZ1B
BAZ2A
BBIP1
BBS10
BBS2
BBS4
BBS5
BBS7
BBS9
BBX
BCAP29
BCAP31
BCAR1
BCAS2
BCAS3
BCCIP
BCDIN3D
BCKDHA
BCKDK
BCL10
BCL2L1
BCL2L13
BCL3
BCL7B
BCL7C
BCL9L
BCOR
BCR
BCS1L
BDP1
BECN1
BET1
BET1L
BFAR
BICD2
BIN3
BIRC2
BIRC6
BLCAP
BLID
BLOC1S1
BLOC1S2
BLOC1S4
BLOC1S6
BLZF1
BMI1
BMS1
BNIP1
BNIP2
BOD1
BOD1L1
BOLA1
BPTF
BRAF
BRAP
BRAT1
BRD1
BRD2
BRD3
BRD4
BRD7
BRD8
BRD9
BRF1
BRK1
BRMS1
BRPF1
BRPF3
BRWD1
BRWD3
BSCL2
BSDC1
BTAF1
BTBD1
BTBD10
BTBD2
BTBD6
BTBD7
BTF3
BTF3L4
BTN2A1
BUD13
BUD31
BX649567.1
C10orf12
C10orf131
C10orf137
C10orf32-ASMT
C10orf76
C10orf88
C11orf1
C11orf24
C11orf30
C11orf31
C11orf42
C11orf49
C11orf57
C11orf58
C11orf72
C11orf73
C11orf94
C12orf10
C12orf23
C12orf29
C12orf4
C12orf43
C12orf44
C12orf45
C12orf50
C12orf52
C12orf60
C12orf61
C12orf65
C12orf66
C12orf71
C12orf76
C14orf1
C14orf119
C14orf142
C14orf166
C14orf166B
C14orf178
C14orf2
C14orf93
C15orf40
C15orf57
C15orf62
C16orf13
C16orf52
C16orf58
C16orf70
C16orf72
C16orf80
C16orf91
C17orf47
C17orf59
C17orf66
C17orf75
C17orf80
C17orf85
C18orf21
C18orf25
C18orf32
C18orf42
C18orf8
C19orf24
C19orf43
C19orf44
C19orf52
C19orf53
C19orf55
C19orf68
C19orf82
C1D
C1GALT1C1
C1orf100
C1orf109
C1orf143
C1orf159
C1orf174
C1orf200
C1orf216
C1ORF220
C1orf227
C1orf234
C1orf27
C1orf43
C1orf50
C1orf52
C1orf56
C1orf63
C1orf68
C1orf86
C1QBP
C20ORF135
C20orf196
C20orf62
C20orf96
C21orf2
C21orf33
C22orf39
C22orf42
C22orf43
C22orf46
C2CD2L
C2CD3
C2CD5
C2orf15
C2orf16
C2orf44
C2orf47
C2orf49
C2orf66
C2orf69
C2orf76
C3orf17
C3orf22
C3orf33
C3orf35
C3orf38
C3orf49
C3orf62
C4orf27
C4orf29
C4orf3
C4orf33
C4orf36
C4orf45
C5orf22
C5orf42
C5orf45
C5orf48
C5orf51
C5orf52
C5orf55
C5orf60
C5orf63
C6orf1
C6orf106
C6orf120
C6orf164
C6orf195
C6orf203
C6orf47
C6orf57
C6orf62
C6orf89
C7orf25
C7orf26
C7orf43
C7orf49
C7orf50
C7orf55
C7orf55-LUC7L2
C7orf60
C7orf73
C8orf37
C8orf44-SGK3
C8orf58
C8orf59
C8orf74
C8orf82
C8orf87
C9orf114
C9orf129
C9orf131
C9orf139
C9orf142
C9orf156
C9orf37
C9orf40
C9orf41
C9orf64
C9orf69
C9orf78
C9orf85
C9orf91
CAAP1
CAB39
CABIN1
CACTIN
CACUL1
CALM1
CALM2
CALM3
CALR3
CALU
CAMSAP1
CAMSAP2
CAMTA1
CAMTA2
CAND1
CANX
CAPN1
CAPN10
CAPN7
CAPNS1
CAPRIN1
CAPRIN2
CAPZA1
CAPZA2
CAPZB
CARKD
CARM1
CARS
CARS2
CASP3
CASP8
CAST
CATSPER3
CBL
CBLB
CBLL1
CBWD1
CBWD2
CBWD3
CBWD5
CBY1
CC2D1A
CC2D1B
CCAR1
CCAR2
CCDC115
CCDC117
CCDC12
CCDC120
CCDC124
CCDC126
CCDC127
CCDC130
CCDC132
CCDC15
CCDC172
CCDC174
CCDC175
CCDC179
CCDC22
CCDC23
CCDC24
CCDC25
CCDC28A
CCDC41
CCDC43
CCDC47
CCDC51
CCDC53
CCDC59
CCDC6
CCDC61
CCDC62
CCDC66
CCDC7
CCDC71
CCDC79
CCDC9
CCDC90B
CCDC91
CCDC94
CCDC97
CCL1
CCL27
CCM2
CCNB1IP1
CCNC
CCNH
CCNK
CCNL1
CCNT1
CCNT2
CCP110
CCS
CCSER2
CCT2
CCT7
CCT8
CCZ1
CCZ1B
CD164
CD2AP
CD2BP2
CD320
CD46
CDAN1
CDC123
CDC16
CDC23
CDC26
CDC27
CDC34
CDC37
CDC42
CDC42BPB
CDC42SE1
CDC42SE2
CDC5L
CDCP2
CDIPT
CDK11A
CDK11B
CDK12
CDK13
CDK2AP1
CDK2AP2
CDK3
CDK5RAP1
CDK5RAP2
CDK7
CDK9
CDKAL1
CDKL3
CDKN2AIP
CDKN2AIPNL
CDKN2D
CDPF1
CDRT15
CDS2
CDV3
CDYL
CEACAM16
CEACAM19
CEBPB
CEBPG
CEBPZ
CELF1
CELF6
CEMP1
CENPB
CENPBD1
CENPC
CENPT
CEP104
CEP128
CEP164
CEP170B
CEP192
CEP290
CEP350
CEP44
CEP57
CEP57L1
CEP63
CEP70
CEP78
CEP89
CEP95
CEP97
CEPT1
CERS5
CETN2
CETN3
CFDP1
CFL1
CGB1
CGGBP1
CH17-132F21.1
CHCHD1
CHCHD2
CHCHD3
CHCHD4
CHCHD5
CHCHD6
CHD1
CHD1L
CHD2
CHD3
CHD4
CHD8
CHERP
CHIC2
CHID1
CHKB
CHM
CHMP1A
CHMP2A
CHMP2B
CHMP3
CHMP4A
CHMP4B
CHMP5
CHMP6
CHMP7
CHN1
CHRAC1
CHRNB1
CHST10
CHST12
CHST14
CHSY1
CHTOP
CHUK
CHURC1
CIAO1
CIAPIN1
CIB1
CIC
CINP
CIR1
CISD1
CISD2
CISD3
CIZ1
CLASP1
CLASRP
CLCC1
CLCN3
CLDN12
CLDND1
CLEC16A
CLEC2A
CLHC1
CLINT1
CLK1
CLK3
CLN5
CLNS1A
CLOCK
CLP1
CLPP
CLPTM1
CLPTM1L
CLPX
CLTA
CLTC
CLUH
CMC1
CMC4
CMIP
CMPK1
CMTM6
CMTR1
CMTR2
CNBD1
CNBP
CNEP1R1
CNIH1
CNOT1
CNOT10
CNOT11
CNOT2
CNOT3
CNOT4
CNOT6
CNOT6L
CNOT7
CNOT8
CNPPD1
CNPY2
CNST
CNTF
CNTRL
CNTROB
COA1
COA3
COA4
COA5
COASY
COG1
COG3
COG4
COG5
COG6
COG7
COG8
COIL
COL20A1
COMMD1
COMMD10
COMMD2
COMMD3
COMMD4
COMMD5
COMMD6
COMMD7
COMMD8
COMMD9
COMT
COPA
COPB1
COPB2
COPG1
COPG2
COPS2
COPS3
COPS4
COPS5
COPS6
COPS7A
COPS7B
COPS8
COPZ1
COQ10B
COQ4
COQ5
COQ6
COQ7
COQ9
CORO1B
COX10
COX11
COX14
COX15
COX16
COX17
COX18
COX19
COX5B
COX7A2
COX7A2L
COX7C
COX8C
CPD
CPNE3
CPPED1
CPSF1
CPSF2
CPSF3L
CPSF4
CPSF4L
CPSF6
CPSF7
CRCP
CREB3
CREBBP
CREBZF
CRIPAK
CRK
CRKL
CRLF3
CRLS1
CRNKL1
CROCC
CRTC1
CRTC2
CRY1
CRYBA1
CRYBA4
CRYZL1
CS
CSK
CSNK1A1
CSNK1D
CSNK1E
CSNK1G1
CSNK1G2
CSNK1G3
CSNK2A1
CSNK2A2
CSNK2A3
CSNK2B
CSPP1
CSRNP2
CSRP2BP
CST11
CSTF1
CSTF3
CTAG1B
CTAGE15
CTAGE4
CTAGE5
CTAGE6
CTB-129P6.11
CTB-134H23.2
CTB-60B18.6
CTBP1
CTBP2
CTBS
CTC-398G3.6
CTC-454I21.3
CTC-512J12.6
CTC-534A2.2
CTC-554D6.1
CTCF
CTD-2132N18.3
CTD-2192J16.20
CTD-2207O23.10
CTD-2215E18.1
CTD-2278I10.6
CTD-2330K9.3
CTD-2369P2.10
CTD-2369P2.12
CTD-2410N18.5
CTD-2535L24.2
CTD-2545M3.6
CTD-2583A14.10
CTD-2583A14.9
CTD-2616J11.11
CTD-3088G3.8
CTD-3105H18.18
CTD-3148I10.9
CTD-3214H19.4
CTDNEP1
CTDP1
CTDSP1
CTDSP2
CTDSPL2
CTNNA1
CTNNB1
CTNNBL1
CTNND1
CTNS
CTPS2
CTR9
CTRC
CTTN
CTU1
CTU2
CUEDC2
CUL1
CUL2
CUL3
CUL4A
CUL4B
CUL5
CUL9
CUTA
CWC15
CWC22
CWC25
CWC27
CWF19L1
CXorf23
CXorf27
CXorf38
CXorf40B
CXorf56
CXorf67
CXXC1
CXXC11
CYB561A3
CYB5B
CYB5R1
CYB5R4
CYB5RL
CYFIP1
CYHR1
CYLD
CYP20A1
CYP2R1
CYTH1
CYTH2
D2HGDH
DAD1
DALRD3
DAP
DAP3
DAXX
DAZAP1
DAZAP2
DAZL
DBNL
DBP
DBR1
DCAF10
DCAF12
DCAF15
DCAF16
DCAF4
DCAF4L1
DCAF5
DCAF6
DCAF8
DCAKD
DCK
DCLRE1A
DCLRE1C
DCP1A
DCP2
DCST1
DCTD
DCTN1
DCTN2
DCTN3
DCTN4
DCTN5
DCTN6
DCUN1D2
DCUN1D4
DDA1
DDB1
DDC8
DDHD1
DDHD2
DDI2
DDOST
DDRGK1
DDT
DDTL
DDX1
DDX17
DDX18
DDX19A
DDX19B
DDX20
DDX23
DDX24
DDX28
DDX39B
DDX3X
DDX4
DDX41
DDX42
DDX46
DDX47
DDX49
DDX5
DDX51
DDX52
DDX53
DDX54
DDX59
DDX6
DDX60L
DEAF1
DECR1
DEDD2
DEF8
DEFB119
DEFB123
DEK
DENND1A
DENND5A
DENND5B
DENR
DERA
DERL1
DERL2
DESI1
DESI2
DFFA
DFFB
DGAT1
DGCR14
DGCR2
DGCR6L
DGCR8
DGKQ
DGKZ
DGUOK
DHPS
DHRS4
DHRS4L2
DHRS7B
DHRSX
DHX15
DHX16
DHX29
DHX30
DHX32
DHX33
DHX35
DHX36
DHX37
DHX38
DHX58
DHX8
DHX9
DIABLO
DIAPH1
DICER1
DIDO1
DIMT1
DIP2A
DIP2B
DIS3
DIS3L2
DKFZP547L112
DKFZP779L1853
DLAT
DLD
DLEU2L
DLG1
DLGAP4
DLST
DMAP1
DMRTC2
DMTF1
DMWD
DMXL1
DMXL2
DNAAF2
DNAJA1
DNAJA2
DNAJA3
DNAJA4
DNAJB1
DNAJB11
DNAJB12
DNAJB14
DNAJB2
DNAJB6
DNAJB7
DNAJB9
DNAJC1
DNAJC13
DNAJC14
DNAJC17
DNAJC18
DNAJC21
DNAJC24
DNAJC25
DNAJC3
DNAJC30
DNAJC5
DNAJC7
DNAJC8
DNAL1
DNAL4
DND1
DNHD1
DNM1L
DNM2
DNPEP
DNTTIP2
DOCK6
DOCK7
DOHH
DOLK
DOT1L
DPAGT1
DPF2
DPH1
DPH3
DPH5
DPH6
DPH7
DPM1
DPM2
DPM3
DPP7
DPP8
DPPA5
DPY19L3
DPY19L4
DPY30
DR1
DRAM2
DRAP1
DRG1
DRG2
DSCAM
DSCR3
DTD1
DTD2
DTNBP1
DTWD2
DUS2
DUS3L
DUSP16
DUSP18
DUSP22
DUSP23
DUSP28
DUSP7
DUT
DVL1
DXO
DYM
DYNC1H1
DYNC1I2
DYNC1LI1
DYNC1LI2
DYNLL1
DYNLL2
DYNLRB1
DYNLT1
DYRK1A
DYRK1B
DYRK2
DYRK4
DZANK1
DZIP3
E2F4
E2F6
E4F1
EAF1
EAPP
EARS2
EBAG9
EBLN2
EBNA1BP2
ECD
ECSIT
EDC3
EDC4
EDEM2
EDEM3
EDF1
EED
EEF1B2
EEF1D
EEF1E1-BLOC1S5
EEF1G
EEF2
EEF2K
EEFSEC
EFCAB8
EFR3A
EFTUD1
EGLN2
EHD4
EHMT1
EI24
EID2
EIF1
EIF1AD
EIF1AX
EIF1B
EIF2A
EIF2AK1
EIF2AK3
EIF2AK4
EIF2B1
EIF2B2
EIF2B3
EIF2B4
EIF2S1
EIF2S3
EIF2S3L
EIF3A
EIF3C
EIF3CL
EIF3D
EIF3E
EIF3F
EIF3G
EIF3H
EIF3I
EIF3J
EIF3K
EIF3M
EIF4A1
EIF4A2
EIF4A3
EIF4B
EIF4E
EIF4E1B
EIF4ENIF1
EIF4G2
EIF4G3
EIF4H
EIF5
EIF5A
EIF5AL1
EIF5B
ELAC1
ELAC2
ELAVL1
ELF1
ELF2
ELK1
ELK4
ELL
ELMO2
ELMOD2
ELOF1
ELOVL1
ELOVL5
ELP2
ELP3
ELP4
ELP5
ELP6
EMC1
EMC10
EMC2
EMC3
EMC4
EMC6
EMC7
EMC8
EMC9
EMD
EMG1
EML2
EML3
ENDOV
ENOPH1
ENOX2
ENSA
ENTPD4
ENTPD6
EP300
EP400
EP400NL
EPB41
EPC2
EPG5
EPN1
EPRS
EPS15
EPS15L1
ERAL1
ERAS
ERBB2IP
ERC1
ERCC1
ERCC2
ERCC3
ERCC4
ERCC5
ERCC6
ERCC6-PGBD3
ERCC8
ERF
ERGIC2
ERGIC3
ERI1
ERI2
ERI3
ERICH1
ERLEC1
ERLIN2
ERMARD
ERN1
ERP29
ERP44
ESCO1
ESYT1
ESYT2
ETAA1
ETF1
ETFA
ETFB
ETV3
ETV6
EWSR1
EXD2
EXD3
EXOC1
EXOC2
EXOC3
EXOC4
EXOC5
EXOC6B
EXOC7
EXOC8
EXOG
EXOSC1
EXOSC10
EXOSC2
EXOSC6
EXOSC9
EXT2
EXTL2
EXTL3
F8A1
F8A3
FABP12
FAF1
FAF2
FAHD1
FAIM
FAM103A1
FAM104A
FAM105B
FAM106A
FAM111A
FAM114A2
FAM118B
FAM120A
FAM120AOS
FAM120B
FAM120C
FAM126B
FAM127A
FAM127B
FAM129B
FAM131A
FAM133B
FAM134A
FAM134C
FAM149B1
FAM154A
FAM156B
FAM160A2
FAM160B2
FAM161A
FAM166A
FAM168A
FAM168B
FAM170A
FAM173B
FAM175B
FAM177A1
FAM178A
FAM183B
FAM185A
FAM186A
FAM188A
FAM192A
FAM193A
FAM194A
FAM194B
FAM195B
FAM199X
FAM200A
FAM200B
FAM203B
FAM204A
FAM206A
FAM207A
FAM208A
FAM208B
FAM209A
FAM209B
FAM20B
FAM210B
FAM217B
FAM219B
FAM21C
FAM21D
FAM229A
FAM25C
FAM27A
FAM27C
FAM27D1
FAM32A
FAM3A
FAM3C
FAM45A
FAM53C
FAM58A
FAM71D
FAM71F2
FAM73B
FAM76A
FAM76B
FAM86A
FAM89B
FAM96A
FAM96B
FAM98A
FAM98B
FAM98C
FAN1
FANCD2OS
FANCF
FANCL
FANCM
FAR1
FARP2
FARS2
FARSA
FASTKD2
FASTKD3
FASTKD5
FAU
FBRS
FBXL12
FBXL14
FBXL15
FBXL17
FBXL20
FBXO10
FBXO11
FBXO18
FBXO22
FBXO24
FBXO25
FBXO34
FBXO38
FBXO4
FBXO42
FBXO44
FBXO46
FBXO48
FBXO6
FBXO7
FBXO9
FBXW11
FBXW12
FBXW2
FBXW4
FBXW5
FBXW8
FCF1
FCHSD2
FDFT1
FDPS
FDX1L
FDXACB1
FEM1A
FFAR1
FGFR1OP2
FH
FIBP
FICD
FIP1L1
FIS1
FITM2
FIZ1
FKBP14
FKBP15
FKBP1A
FKBP2
FKBP3
FKBP6
FKBP8
FKBP9
FKBPL
FKRP
FKSG63
FKSG68
FKTN
FLCN
FLG2
FLJ00273
FLJ00388
FLJ20306
FLNB
FLOT1
FLYWCH1
FLYWCH2
FMR1
FMR1NB
FN3KRP
FNBP1L
FNBP4
FNDC3B
FNIP1
FNTA
FNTB
FOCAD
FOPNL
FOXD4L2
FOXD4L3
FOXD4L4
FOXK2
FOXO3
FOXP4
FOXR1
FOXRED1
FPGS
FRA10AC1
FRG1
FRG2B
FRMD8
FRS2
FRS3
FRYL
FSCN3
FSD2
FTH1
FTSJ2
FUBP1
FUBP3
FUCA2
FUK
FUNDC1
FUNDC2
FURIN
FUS
FUT10
FXR2
FYTTD1
FZR1
G2E3
G3BP1
G3BP2
G6PC2
G6PC3
GAA
GABARAP
GABARAPL2
GABPB1
GABPB2
GABRG1
GAD2
GADD45GIP1
GAGE10
GALK2
GALNT1
GALNT2
GANAB
GAPDHS
GAPVD1
GAR1
GAS8
GATAD1
GATAD2A
GATAD2B
GATSL1
GBA2
GBAS
GBF1
GCC1
GCFC2
GCN1L1
GCNT6
GDAP2
GDF11
GDI1
GDPD4
GDPGP1
GEMIN2
GEMIN5
GEMIN6
GET4
GFM1
GFM2
GFOD2
GFPT1
GGA1
GGA3
GGNBP2
GGPS1
GGT7
GH2
GHITM
GID4
GIGYF1
GIGYF2
GIN1
GK5
GLE1
GLG1
GLIPR1L1
GLMN
GLO1
GLOD4
GLRX2
GLT8D1
GLTSCR1
GLYR1
GMCL1
GMEB1
GMEB2
GMFB
GMPPA
GMPPB
GMPR2
GNA12
GNAT2
GNB1
GNB2
GNG10
GNG5
GNL1
GNL2
GNL3L
GNPDA1
GNPTAB
GNPTG
GNRHR
GNS
GOLGA1
GOLGA2
GOLGA3
GOLGA4
GOLGA5
GOLGA6C
GOLGA6L10
GOLGA6L9
GOLGA7
GOLGB1
GOLIM4
GOLPH3
GOLT1B
GON4L
GOPC
GORAB
GORASP1
GORASP2
GOSR1
GOSR2
GPALPP1
GPANK1
GPATCH1
GPATCH2L
GPATCH3
GPATCH4
GPATCH8
GPBP1
GPBP1L1
GPCPD1
GPD2
GPKOW
GPN1
GPN2
GPN3
GPR107
GPR137
GPR179
GPR25
GPR31
GPR42
GPR45
GPR61
GPR63
GPR75-ASB3
GPR89A
GPR89C
GPS1
GPS2
GPX4
GRB2
GRIPAP1
GRK4
GRK6
GRM6
GRPEL1
GRSF1
GRWD1
GSDMD
GSE1
GSK3A
GSK3B
GSPT1
GSTCD
GSTK1
GSTO1
GSX2
GTDC1
GTF2A1
GTF2A2
GTF2B
GTF2E1
GTF2E2
GTF2F1
GTF2H1
GTF2H2
GTF2H2C
GTF2H3
GTF2I
GTF2IRD2
GTF3C1
GTF3C2
GTF3C3
GTF3C4
GTF3C5
GTPBP1
GTPBP10
GTPBP6
GTPBP8
GTSCR1
GUCD1
GUCY2D
GUF1
[truncated: 3,748 more rows]
