# Supplementary material for: MetaOmGraph: a workbench for interactive exploratory data analysis of large expression datasets
Source: Nucleic Acids Res. 2020 Jan 20;48(4):e23. doi: 10.1093/nar/gkz1209 (PMC7039010; doi:10.1093/nar/gkz1209)
Supplement: gkz1209_Supplemental_Files [file gkz1209_supplemental_files.zip › SupplementaryFile7 AT(T31-T33).xlsx]

## Sheet: Description
Supplementary File 7
Sheet	Description
S31	Correlations of genes AT1G55480 (MET1), AT2G04675 and At1G67860 with all other genes over all samples in Arabidopsis thaliana microarray data.
S32	GO terms overrepresented in MET1 coexpressed genes (Spearman correlation > 0.9)
S33	GO terms overrepresented in AT1G67860 coexpressed genes (Spearman correlation > 0.65)

## Sheet: Table S31 AT Correlations
260004_at spearman correlation	263627_at pearson correlation	265073_at spearman correlation	ProbeName	Transcript ID(Array Design)	Target Description	Gene stable ID	Gene description	Gene name
1	-0.076	0.4245	260004_at	At1g67860	unknown protein ;supported by full-length cDNA: Ceres:15062.	AT1G67860	At1g67860/T23K23_29 [Source:UniProtKB/TrEMBL;Acc:Q9C9V2]	NA
0.9345	-0.0635	0.453	260012_at	At1g67865	Expressed protein ; supported by cDNA: gi_15529158_gb_AY052203.1_	AT1G67865	At1g67862/At1g67862 [Source:UniProtKB/TrEMBL;Acc:Q941E9]	NA
0.8822	-0.0982	0.5554	257054_at	At3g15353	Expressed protein ; supported by full-length cDNA: Ceres: 32882.	AT3G15353	Metallothionein-like protein 3 [Source:UniProtKB/Swiss-Prot;Acc:O22433]	MT3
0.8368	-0.0759	0.639	255626_at	At4g00780	coded for by A. thaliana cDNA T20615 ;supported by full-length cDNA: Ceres:37305.	AT4G00780	TRAF-like family protein [Source:UniProtKB/TrEMBL;Acc:Q8VZ38]	NA
0.8148	-0.0235	0.5006	259766_at	At1g64360	unknown protein ;supported by full-length cDNA: Ceres:10323.	AT1G64360	At1g64360 [Source:UniProtKB/TrEMBL;Acc:Q9C7W0]	NA
0.8073	-0.0815	0.5772	254551_at	At4g19840	lectin like protein lectin phloem protein PP2, winter squash, PIR2:S38462;supported by full-length cDNA: Ceres:17437.	AT4G19840	Protein PHLOEM PROTEIN 2-LIKE A1 [Source:UniProtKB/Swiss-Prot;Acc:O81865]	PP2A1
0.7955	-0.0755	0.5628	259560_at	At1g21270	hypothetical protein	AT1G21270	Wall-associated receptor kinase 2 [Source:UniProtKB/Swiss-Prot;Acc:Q9LMP1]	WAK2
0.7871	-0.0583	0.6236	267644_s_at	At2g32880	unknown protein highly similar to T21L14.19; similar to GP|2191153|AF007269 and GP|2252859|AF013294	AT2G32870;AT2G32880	TRAF-like family protein [Source:UniProtKB/TrEMBL;Acc:F4IUR7];TRAF-like family protein [Source:UniProtKB/TrEMBL;Acc:F4IUR8]	NA
0.7835	-0.0749	0.6513	262374_s_at	At1g72930	flax rust resistance protein, putative similar to flax rust resistance protein GI:4588066 from [Linum usitatissimum]; supported by full-length cDNA: Ceres: 2795.	AT1G72930;AT1G72910	Toll/interleukin-1 receptor-like protein [Source:UniProtKB/Swiss-Prot;Acc:Q9SSN3];Similar to part of disease resistance protein [Source:UniProtKB/TrEMBL;Acc:Q9SSN5]	TIR;NA
0.7824	-0.0679	0.4086	259561_at	At1g21250	hypothetical protein ; supported by cDNA: gi_14532585_gb_AY039917.1_	AT1G21250	Wall-associated receptor kinase 1 [Source:UniProtKB/Swiss-Prot;Acc:Q39191]	WAK1
0.7787	-0.0573	0.5164	267645_at	At2g32860	putative beta-glucosidase	AT2G32860	Beta-glucosidase 33 [Source:UniProtKB/Swiss-Prot;Acc:O48779]	BGLU33
0.7758	-0.0601	0.5394	245088_at	At2g39850	subtilisin-like serine protease contains similarity to subtilisin-like protease C1 GI:13325079 from [Glycine max]	AT2G39850	Subtilisin-like protease SBT4.1 [Source:UniProtKB/Swiss-Prot;Acc:F4IG09]	SBT4.1
0.7738	-0.0469	0.4734	251916_at	At3g53960	transporter-like protein oligopeptide transporter (LeOPT1) - Lycopersicon esculentum, EMBL:AF016713	AT3G53960	Protein NRT1/ PTR FAMILY 5.7 [Source:UniProtKB/Swiss-Prot;Acc:Q9M331]	NPF5.7
0.7714	-0.0945	0.7396	249482_at	At5g38980	putative protein ;supported by full-length cDNA: Ceres:115913.	AT5G38980	At5g38980 [Source:UniProtKB/TrEMBL;Acc:Q8GXY9]	NA
0.7693	-0.0432	0.5993	251360_at	At3g61210	putative protein embryonic abundant protein EMB34 - Picea glauca, EMBL:L47672	AT3G61210	S-adenosyl-L-methionine-dependent methyltransferases superfamily protein [Source:UniProtKB/TrEMBL;Acc:Q9M2E3]	NA
0.7652	-0.0497	0.4929	263584_at	At2g17040	NAM (no apical meristem)-like protein similar to petunia NAM (X92205) and A. thaliana sequences ATAF1 (X74755) and ATAF2 (X74756); probable DNA-binding protein; supported by cDNA: gi_13605646_gb_AF361804.1_AF361804	AT2G17040	NAC domain containing protein 36 [Source:UniProtKB/TrEMBL;Acc:F4IME8]	anac036
0.7588	-0.0396	0.7237	250967_at	At5g02790	putative protein In2, Zea mays, EMBL:X58573;supported by full-length cDNA: Ceres:13224.	AT5G02790	Glutathione S-transferase L3 [Source:UniProtKB/Swiss-Prot;Acc:Q9LZ06]	GSTL3
0.7588	-0.0826	0.6698	259091_at	At3g04890	hypothetical protein predicted by genscan;supported by full-length cDNA: Ceres:1230.	AT3G04890	Adenine phosphoribosyltransferase-like protein, putative (DUF2358) [Source:UniProtKB/TrEMBL;Acc:A0A1I9LSP3]	NA
0.7573	-0.0528	0.5443	250435_at	At5g10380	putative protein various predicted proteins, Arabidopsis thaliana	AT5G10380	E3 ubiquitin-protein ligase RING1 [Source:UniProtKB/Swiss-Prot;Acc:Q9LX93]	ATL55
0.7546	-0.0474	0.4197	250445_at	At5g10760	nucleoid DNA-binding protein cnd41 - like protein nucleoid DNA-binding protein cnd41, chloroplast, common tobacco, PIR:T01996	AT5G10760	Aspartyl protease AED1 [Source:UniProtKB/Swiss-Prot;Acc:Q9LEW3]	AED1
0.7517	-0.0817	0.7146	255852_at	At1g66970	unknown protein	AT1G66970	SHV3-like 2 [Source:UniProtKB/TrEMBL;Acc:F4HQ30]	SVL2
0.7509	-0.0381	0.3417	256596_at	At3g28540	hypothetical protein predicted by genemark.hmm	AT3G28540	AAA-ATPase At3g28540 [Source:UniProtKB/Swiss-Prot;Acc:Q9LH82]	NA
0.7507	-0.074	0.7058	267076_at	At2g41090	calcium binding protein (CaBP-22) identical to GB:Z12136;supported by full-length cDNA: Ceres:123659.	AT2G41090	Calmodulin-like protein 10 [Source:UniProtKB/Swiss-Prot;Acc:P30187]	CML10
0.7435	-0.0613	0.6558	258537_at	At3g04210	putative disease resistance protein similar to disease resistance protein RPP1-WsC GB:AAC72979 [Arabidopsis thaliana]; supported by cDNA: gi_15982829_gb_AY057522.1_	AT3G04210	At3g04210/T6K12_17 [Source:UniProtKB/TrEMBL;Acc:Q8H1N6]	NA
0.7419	-0.0616	0.3457	246293_at	At3g56710	SigA binding protein ; supported by cDNA: gi_14596086_gb_AY042831.1_	AT3G56710	SIB1 [Source:UniProtKB/TrEMBL;Acc:A0A178VMX5]	SIB1
0.7383	-0.0627	0.6389	262926_s_at	At1g65790	receptor kinase, putative similar to receptor kinase 1 [Brassica rapa] GB:BAA23676	AT1G65790;AT1G65800	Receptor-like serine/threonine-protein kinase SD1-7 [Source:UniProtKB/Swiss-Prot;Acc:Q39086];Receptor-like serine/threonine-protein kinase SD1-6 [Source:UniProtKB/Swiss-Prot;Acc:Q9S972]	SD17;SD16
0.7353	-0.0509	0.14	265025_at	At1g24575	Expressed protein ; supported by full-length cDNA: Ceres: 38093.	AT1G24575	At1g24575 [Source:UniProtKB/TrEMBL;Acc:Q8LAL6]	NA
0.7326	-0.024	0.5686	260057_at	At1g78200	putative protein phosphatase 2C similar to protein phosphatase 2C GB:CAA72341 [Medicago sativa]; contains Pfam profile: PF00481 Protein phosphatase 2C; supported by cDNA: gi_15081702_gb_AY048244.1_	AT1G78200	Probable protein phosphatase 2C 17 [Source:UniProtKB/Swiss-Prot;Acc:Q8L7I4]	NA
0.7301	-0.0385	0.2771	260429_at	At1g72450	unknown protein ;supported by full-length cDNA: Ceres:40573.	AT1G72450	TIFY11B [Source:UniProtKB/TrEMBL;Acc:A0A178W2J3]	TIFY11B
0.7252	-0.0443	0.6241	245901_at	At5g11060	HOMEOBOX PROTEIN KNOTTED-1 LIKE 4 (KNAT4)	AT5G11060	KNAT4 [Source:UniProtKB/TrEMBL;Acc:A0A178UC59]	KNAT4
0.7239	-0.0453	0.3188	251625_at	At3g57260	beta-1,3-glucanase 2 (BG2) (PR-2) ;supported by full-length cDNA: Ceres:21719.	AT3G57260	Beta-1,3-glucanase 2 [Source:UniProtKB/TrEMBL;Acc:A0A1I9LMG6]	BGL2
0.7231	-0.0387	0.4576	259925_at	At1g75040	thaumatin-like protein similar to thaumatin GB:AAD55090 [Vitis riparia]; contains Pfam profile: PF00314 Thaumatin family; supported by cDNA: gi_14334527_gb_AY035168.1_	AT1G75040	Pathogenesis-related protein 5 [Source:UniProtKB/Swiss-Prot;Acc:P28493]	PR5
0.7224	-0.0791	0.6886	260419_at	At1g69730	putative protein kinase contains Pfam profile: PF00069 Eukaryotic protein kinase domain	AT1G69730	Wall-associated receptor kinase-like 9 [Source:UniProtKB/Swiss-Prot;Acc:Q9C9L5]	WAKL9
0.7219	-0.0918	0.6603	249480_s_at	At5g38990	protein kinase - like protein receptor-like protein kinase (EC 2.7.1.-) precursor, Madagascar periwinkle, PIR:T10060	AT5G38990;AT5G39000	Probable receptor-like protein kinase At5g38990 [Source:UniProtKB/Swiss-Prot;Acc:Q9FID9];Putative receptor-like protein kinase At5g39000 [Source:UniProtKB/Swiss-Prot;Acc:Q9FID8]	NA
0.7198	-0.0728	0.4983	260007_at	At1g67870	unknown protein contains non-consensus GG donor splice site at exon2; modeled to est match.;supported by full-length cDNA: Ceres:124169.	AT1G67870	At1g67870/T23K23_28 [Source:UniProtKB/TrEMBL;Acc:Q93VS6]	NA
0.718	-0.0738	0.7421	264899_at	At1g23130	unknown protein similar to ripening-induced protein, gp|AJ001449|2465015 and major#latex protein, gp|X91961|1107495; location of ESTs gb|T45139 and gb|T43456; supported by cDNA: gi_14517377_gb_AY039523.1_	AT1G23130	At1g23130/T26J12_10 [Source:UniProtKB/TrEMBL;Acc:O49304]	NA
0.7135	-0.0777	0.5634	262286_at	At1g68585	Expressed protein ; supported by full-length cDNA: Ceres: 102054.	AT1G68585	At1g68585 [Source:UniProtKB/TrEMBL;Acc:Q8LGG7]	NA
0.7134	-0.1053	0.6553	263703_at	At1g31170	unknown protein ;supported by full-length cDNA: Ceres:2771.	AT1G31170	Sulfiredoxin [Source:UniProtKB/TrEMBL;Acc:F4I7W2]	ATSRX
0.7132	-0.0926	0.6874	261598_at	At1g49750	unknown protein contains similarity to extensin-like protein GB:CAA19879 GI:3297821 from [Arabidopsis thaliana]	AT1G49750	AT1G49750 protein [Source:UniProtKB/TrEMBL;Acc:Q9FXA1]	NA
0.7117	-0.0532	0.4591	265698_at	At2g32160	hypothetical protein predicted by genscan	AT2G32160	AT2G32160 protein [Source:UniProtKB/TrEMBL;Acc:B3H6T0]	NA
0.7114	-0.0708	0.6039	254870_at	At4g11900	KI domain interacting kinase 1 -like protein KI domain interacting kinase 1 - Zea mays,PID:g2735017	AT4G11900	G-type lectin S-receptor-like serine/threonine-protein kinase At4g11900 [Source:UniProtKB/Swiss-Prot;Acc:Q9T058]	NA
0.7084	-0.0542	0.543	250031_at	At5g18240	transfactor-like protein ; supported by cDNA: gi_14596180_gb_AY042878.1_	AT5G18240	Myb-related protein 1 [Source:UniProtKB/Swiss-Prot;Acc:Q9FK47]	MYR1
0.706	-0.0795	0.5272	259765_at	At1g64370	unknown protein ;supported by full-length cDNA: Ceres:9231.	AT1G64370	Filaggrin-like protein [Source:UniProtKB/TrEMBL;Acc:Q9C7W1]	NA
0.7045	-0.052	0.5452	265837_at	At2g14560	unknown protein	AT2G14560	Protein of unknown function (DUF567) [Source:TAIR;Acc:AT2G14560]	LURP1
0.7045	-0.0849	0.3949	267607_s_at	At2g26740	epoxide hydrolase (ATsEH) identical to GB:D16628; supported by cDNA: gi_1109599_dbj_D16628.1_ATHATSEH	AT2G26740;AT2G26750	At2g26740/F18A8.11 [Source:UniProtKB/TrEMBL;Acc:Q42566];Alpha/beta-Hydrolases superfamily protein [Source:UniProtKB/TrEMBL;Acc:O48789]	ATSEH;NA
0.7036	-0.0322	0.7369	261417_at	At1g07700	Expressed protein ; supported by cDNA: gi_15293296_gb_AY051082.1_	AT1G07700	Thioredoxin superfamily protein [Source:TAIR;Acc:AT1G07700]	NA
0.7009	-0.1066	0.4787	257646_at	At3g25740	methionine aminopeptidase, putative similar to methionine aminopeptidase I GB:AAA75193 [Saccharomyces cerevisiae]; supported by cDNA: gi_11320957_gb_AF250962.1_AF250962	AT3G25740	Methionine aminopeptidase [Source:UniProtKB/TrEMBL;Acc:Q24JL4]	MAP1C
0.6995	-0.0925	0.5746	248890_at	At5g46270	disease resistance protein-like	AT5G46270	Disease resistance protein (TIR-NBS-LRR class) family [Source:TAIR;Acc:AT5G46270]	NA
0.6984	-0.1037	0.6694	254750_at	At4g13140	putative protein	AT4G13150	unknown protein; Has 83 Blast hits to 82 proteins in 37 species: Archae - 0; Bacteria - 51; Metazoa - 0; Fungi - 0; Plants - 30; Viruses - 0; Other Eukaryotes - 2 (source: NCBI BLink). [Source:TAIR;Acc:AT4G13150]	NA
0.698	-0.0597	0.5137	248540_at	At5g50160	FRO1 and FRO2-like protein	AT5G50160	Ferric reduction oxidase 8, mitochondrial [Source:UniProtKB/Swiss-Prot;Acc:Q8VY13]	FRO8
0.6976	-0.0448	0.5948	248169_at	At5g54610	ankyrin-repeat-containing protein-like	AT5G54610	Ankyrin repeat-containing protein BDA1 [Source:UniProtKB/Swiss-Prot;Acc:Q8GYH5]	BAD1
0.6974	-0.1263	0.5099	245693_at	At5g04260	thioredoxin - like protein	AT5G04260	Thioredoxin-like 3-2, chloroplastic [Source:UniProtKB/Swiss-Prot;Acc:Q8VZT6]	WCRKC2
0.696	-0.0763	0.7754	266673_at	At2g29630	putative thiamin biosynthesis protein	AT2G29630	Phosphomethylpyrimidine synthase, chloroplastic [Source:UniProtKB/Swiss-Prot;Acc:O82392]	THIC
0.6959	-0.0861	0.6018	264270_at	At1g60260	beta-glucosidase, putative similar to beta-glucosidase GI:5030906 from [Polygonum tinctorium]	NA	NA	NA
0.6959	-0.1057	0.5373	262780_at	At1g13090	putative cytochrome P450 monooxygenase strong similarity to gb|X97864 cytochrome P450 from Arabidopsis thaliana and is a member of the PF|00067 Cytochrome P450 family. ESTs gb|N65665, gb|T14112, gb|T76255, gb|T20906 and gb|AI100027 come from this gene;supported by full-length cDNA: Ceres:35385	AT1G13090	Cytochrome P450 71B28 [Source:UniProtKB/Swiss-Prot;Acc:Q9SAE3]	CYP71B28
0.6957	-0.0754	0.4903	254998_at	At4g09760	choline kinase GmCK2p -like protein choline kinase GmCK2p -Glycine max,PID:g1438881;supported by full-length cDNA: Ceres:126037., Ceres:7395.	AT4G09760	Probable choline kinase 3 [Source:UniProtKB/Swiss-Prot;Acc:Q9SZ92]	NA
0.695	-0.0889	0.5641	252462_at	At3g47250	putative protein various predicted genes, Arabidopsis thalina and Oryza sativa	AT3G47250	Transmembrane protein, putative (DUF247) [Source:UniProtKB/TrEMBL;Acc:Q9SD48]	NA
0.6947	-0.1033	0.8064	253834_at	At4g27800	protein phosphatase homolog (PPH1)	AT4G27800	Protein phosphatase 2C 57 [Source:UniProtKB/Swiss-Prot;Acc:P49599]	PPH1
0.6946	-0.0699	0.5108	257634_s_at	At3g26170	cytochrome P450, putative similar to cytochrome P450 GB:O65784 [Arabidopsis thaliana]; supported by full-length cDNA: Ceres: 262802.	AT3G26170;AT3G26180	Putative cytochrome P450 [Source:UniProtKB/TrEMBL;Acc:Q541W8];Cytochrome P450 71B20 [Source:UniProtKB/Swiss-Prot;Acc:Q9LTM3]	CYP71B19;CYP71B20
0.6924	-0.0754	0.3085	251705_at	At3g56400	DNA-binding protein-like DNA-binding protein 4 WRKY4 - Nicotiana tabacum, EMBL:AF193771;supported by full-length cDNA: Ceres:34847.	AT3G56400	Probable WRKY transcription factor 70 [Source:UniProtKB/Swiss-Prot;Acc:Q9LY00]	WRKY70
0.6916	-0.0461	0.5198	249486_at	At5g39030	receptor protein kinase - like protein receptor serine/threonine kinase PR5K, Arabidopsis thaliana, EMBL:AT48698	AT5G39030	Probable receptor-like protein kinase At5g39030 [Source:UniProtKB/Swiss-Prot;Acc:Q9FID5]	NA
0.691	-0.0321	0.416	265452_at	At2g46510	putative bHLH transcription factor	AT2G46510	Transcription factor ABA-INDUCIBLE bHLH-TYPE [Source:UniProtKB/Swiss-Prot;Acc:Q9ZPY8]	AIB
0.6902	-0.0965	0.5346	264843_at	At1g03400	putative 1-aminocyclopropane-1-carboxylate oxidase similar to ESTs emb|Z34690, gb|T04168, gb|H37738, gb|T76913, gb|T43801, amd gb|T21964; supported by cDNA: gi_15146295_gb_AY049289.1_	AT1G03400	2-oxoglutarate (2OG) and Fe(II)-dependent oxygenase superfamily protein [Source:TAIR;Acc:AT1G03400]	NA
0.6882	-0.066	0.6124	256766_at	At3g22231	Expressed protein ; supported by cDNA: gi_14335055_gb_AY037207.1_	AT3G22235;AT3G22231	Cysteine-rich TM module stress tolerance protein [Source:UniProtKB/TrEMBL;Acc:Q8W472];Cysteine-rich and transmembrane domain-containing protein PCC1 [Source:UniProtKB/Swiss-Prot;Acc:Q94C26]	NA;PCC1
0.6859	-0.0447	0.4922	245074_at	At2g23200	putative protein kinase contains a protein kinase domain profile (PDOC00100)	AT2G23200	Probable receptor-like protein kinase At2g23200 [Source:UniProtKB/Swiss-Prot;Acc:O22187]	NA
0.6852	-0.0549	0.6462	245760_s_at	At1g66920	receptor serine/threonine kinase PR5K, putative similar to receptor serine/threonine kinase PR5K GI:1235680 from [Arabidopsis thaliana]	AT1G66910;AT1G66920	LEAF RUST 10 DISEASE-RESISTANCE LOCUS RECEPTOR-LIKE PROTEIN KINASE-like 2.5 [Source:UniProtKB/Swiss-Prot;Acc:F4HQ20];LEAF RUST 10 DISEASE-RESISTANCE LOCUS RECEPTOR-LIKE PROTEIN KINASE-like 2.4 [Source:UniProtKB/Swiss-Prot;Acc:F4HQ22]	LRK10L-2.5;LRK10L-2.4
0.6848	-0.0519	0.5685	259535_at	At1g12280	hypothetical protein	AT1G12280	Disease resistance protein SUMM2 [Source:UniProtKB/Swiss-Prot;Acc:P60838]	SUMM2
0.6845	-0.0923	0.6925	255913_at	At1g66980	kinase, putative similar to leaf rust resistance kinase Lr10 GI:1680685 from [Triticum aestivum]	AT1G66980	suppressor of npr1-1 constitutive 4 [Source:TAIR;Acc:AT1G66980]	SNC4
0.6841	-0.0697	0.4183	262162_at	At1g78020	unknown protein ;supported by full-length cDNA: Ceres:6082.	AT1G78020	FCS-Like Zinc finger 6 [Source:UniProtKB/Swiss-Prot;Acc:Q9SGZ8]	FLZ6
0.682	-0.0749	0.8193	256168_at	At1g51805	receptor protein kinase, putative contains Pfam profiles: PF00069: Eukaryotic protein kinase domain, multiple PF00560: Leucine Rich Repeat	AT1G51805	Leucine-rich repeat protein kinase family protein [Source:UniProtKB/TrEMBL;Acc:F4IB63]	NA
0.6808	-0.0861	0.7776	258223_at	At3g15840	unknown protein ; supported by cDNA: gi_13358213_gb_AF325024.2_AF325024	AT3G15840	Post-illumination chlorophyll fluorescence increase [Source:UniProtKB/TrEMBL;Acc:Q9LVZ5]	PIFI
0.6807	-0.0785	0.3912	255645_at	At4g00880	coded for by A. thaliana cDNA T43845 similar to auxin-induced protein	AT4G00880	AT4g00880 protein [Source:UniProtKB/TrEMBL;Acc:O23089]	NA
0.6805	-0.0608	0.7158	253048_at	At4g37560	formamidase - like protein formamidase, Methylophilus methylotrophus, PIR2:S74213; supported by cDNA: gi_14334653_gb_AY035000.1_	AT4G37560	Acetamidase/Formamidase family protein [Source:UniProtKB/TrEMBL;Acc:Q8H1G4]	NA
0.6785	-0.0953	0.2377	258351_at	At3g17700	hypothetical protein contains similarity to ion channel protein from [Arabidopsis thaliana]; supported by cDNA: gi_8131897_gb_AF148541.1_AF148541	AT3G17700	Probable cyclic nucleotide-gated ion channel 20, chloroplastic [Source:UniProtKB/Swiss-Prot;Acc:Q9LD37]	CNGC20
0.6774	-0.1015	0.6523	261873_at	At1g11350	serine/threonine kinase, putative similar to serine/threonine kinase GI:2181189 from [Brassica oleracea]	AT1G11350	G-type lectin S-receptor-like serine/threonine-protein kinase SD1-13 [Source:UniProtKB/Swiss-Prot;Acc:Q9LPZ9]	SD113
0.6774	-0.052	0.2051	258894_at	At3g05650	putative disease resistance protein similar to putative disease resistance protein GB:AAF01514 from clone F9F8	AT3G05650	Receptor-like protein 32 [Source:UniProtKB/Swiss-Prot;Acc:Q9M9X0]	AtRLP32
0.6762	-0.1201	0.3496	249922_at	At5g19140	aluminium-induced protein - like aluminium-induced protein, Brassica napus, PIR:T07830; supported by cDNA: gi_14532643_gb_AY039946.1_	AT5G19140	Aluminum induced protein with YGL and LRDR motifs [Source:UniProtKB/TrEMBL;Acc:Q94BR2]	ATAILP1
0.6749	-0.0656	0.5477	249777_at	At5g24210	putative protein similar to unknown protein (gb AAD29063.1)	AT5G24210	Alpha/beta-Hydrolases superfamily protein [Source:UniProtKB/TrEMBL;Acc:Q9FNG1]	NA
0.6749	-0.1139	0.3112	264054_at	At2g22550	unknown protein	AT2G22540	SVP [Source:UniProtKB/TrEMBL;Acc:A0A384KDB8]	SVP
0.6743	-0.0603	0.4328	256489_at	At1g31550	unknown protein	AT1G31550	GDSL esterase/lipase At1g31550 [Source:UniProtKB/Swiss-Prot;Acc:Q9C857]	NA
0.674	-0.0439	0.4817	261339_at	At1g35710	protein kinase, putative similar to many predicted protein kinases	AT1G35710	Probable leucine-rich repeat receptor-like protein kinase At1g35710 [Source:UniProtKB/Swiss-Prot;Acc:Q9LP24]	NA
0.6723	-0.0609	0.5754	254256_at	At4g23180	serine/threonine kinase -like protein serine/threonine kinase, Brassica oleracea; supported by cDNA: gi_13506744_gb_AF224705.1_AF224705	AT4G23180	Cysteine-rich receptor-like protein kinase 10 [Source:UniProtKB/Swiss-Prot;Acc:Q8GYA4]	CRK10
0.6718	-0.0423	0.6475	262232_at	At1g68600	unknown protein ; supported by cDNA: gi_16648825_gb_AY058190.1_	AT1G68600	Aluminum-activated malate transporter 5 [Source:UniProtKB/Swiss-Prot;Acc:Q93Z29]	ALMT5
0.6709	-0.0347	0.3971	255554_at	At4g01895	Expressed protein ; supported by full-length cDNA: Ceres: 28726.	AT4G01897	At4g01897 [Source:UniProtKB/TrEMBL;Acc:Q8LC12]	NA
0.6697	-0.0389	0.7008	249726_at	At5g35480	unknown protein	AT5G35480	At5g35480 [Source:UniProtKB/TrEMBL;Acc:Q9FJB1]	NA
0.6694	-0.0281	0.4393	248845_at	At5g46480	disease resistance protein-like	AT5G46470	Disease resistance protein RPS6 [Source:UniProtKB/Swiss-Prot;Acc:F4KHH8]	RPS6
0.6688	0.0054	0.2692	250264_at	At5g12890	glucosyltransferase -like protein glucosyltransferase IS5a, salicylate-induced, common tobacco, PIR:T03747	AT5G12890	Glycosyltransferase (Fragment) [Source:UniProtKB/TrEMBL;Acc:W8Q2U4]	UGT92A1
0.6687	-0.0678	0.7158	262629_at	At1g06460	heat shock protein, putative contains Pfam profile: PF00011 Hsp20/alpha crystallin family;supported by full-length cDNA: Ceres:21735.	AT1G06460	Alpha-crystallin domain 32.1 [Source:UniProtKB/TrEMBL;Acc:Q208N7]	ACD32.1
0.6681	-0.0601	0.4004	248327_at	At5g52750	putative protein similar to unknown protein (emb|CAA71173.1);supported by full-length cDNA: Ceres:19542.	AT5G52750	Heavy metal-associated isoprenylated plant protein 13 [Source:UniProtKB/Swiss-Prot;Acc:Q9LTE2]	HIPP13
0.667	-0.0373	0.4056	254265_s_at	At4g23140	serine threonine kinase - like protein KI domain interacting kinase 1 (KIK1), Zea mays; supported by cDNA: gi_13506746_gb_AF224706.1_AF224706	AT4G23140;AT4G23160	cysteine-rich RLK (RECEPTOR-like protein kinase) 6 [Source:TAIR;Acc:AT4G23140];cysteine-rich RLK (RECEPTOR-like protein kinase) 8 [Source:TAIR;Acc:AT4G23160]	CRK6;CRK8
0.6663	-0.0503	0.279	245329_at	At4g14365	Expressed protein ; supported by full-length cDNA: Ceres: 37809.	AT4G14365	Putative E3 ubiquitin-protein ligase XBAT34 [Source:UniProtKB/Swiss-Prot;Acc:Q9FPH0]	XBAT34
0.6662	-0.1015	0.6581	267367_at	At2g44210	unknown protein ;supported by full-length cDNA: Ceres:39057.	AT2G44210	AT2G44210 protein [Source:UniProtKB/TrEMBL;Acc:B9DGK6]	NA
0.6655	-0.0631	0.351	261221_at	At1g19960	hypothetical protein predicted by genemark.hmm	AT1G19960	Putative uncharacterized protein At1g19960 [Source:UniProtKB/TrEMBL;Acc:Q9LNS5]	NA
0.6654	-0.0755	0.5969	265472_at	At2g15580	putative RING-H2 zinc finger protein ;supported by full-length cDNA: Ceres:7201.	AT2G15580	AT2G15580 protein [Source:UniProtKB/TrEMBL;Acc:Q9ZQF5]	NA
0.6653	-0.0885	0.6955	266291_at	At2g29320	putative tropinone reductase ;supported by full-length cDNA: Ceres:1637.	AT2G29320	Tropinone reductase homolog At2g29320 [Source:UniProtKB/Swiss-Prot;Acc:Q9ZW15]	NA
0.6647	-0.0576	0.7649	245346_at	At4g17090	putative beta-amylase ;supported by full-length cDNA: Ceres:36882.	AT4G17090	Beta-amylase 3, chloroplastic [Source:UniProtKB/Swiss-Prot;Acc:O23553]	BAM3
0.6637	-0.0201	0.7392	257300_at	At3g28080	unknown protein ; supported by full-length cDNA: Ceres: 105122.	AT3G28080	WAT1-related protein At3g28080 [Source:UniProtKB/Swiss-Prot;Acc:F4IYZ0]	NA
0.6637	-0.0645	0.4643	259102_at	At3g11660	unknown protein similar to hin1 GB:CAA68848 [Nicotiana tabacum];supported by full-length cDNA: Ceres:8166.	AT3G11660	NDR1/HIN1-like protein 1 [Source:UniProtKB/Swiss-Prot;Acc:Q9SRN0]	NHL1
0.6632	-0.0393	0.437	247529_at	At5g61520	monosaccharide transporter STP3	AT5G61520	AT5G61520 protein [Source:UniProtKB/TrEMBL;Acc:B9DGV5]	STP3
0.662	-0.0746	0.7511	265699_at	At2g03550	putative esterase (contains an esterase/lipase/thioesterase active site serine domain (prosite: PS50187); related to plant sensitive response proteins	AT2G03550	Probable carboxylesterase 7 [Source:UniProtKB/Swiss-Prot;Acc:Q9ZQ91]	CXE7
0.6615	-0.0358	0.7265	245096_at	At2g40880	putative cysteine proteinase inhibitor B (cystatin B) ;supported by full-length cDNA: Ceres:11739.	AT2G40880	Cysteine proteinase inhibitor [Source:UniProtKB/TrEMBL;Acc:A0A178VXG7]	CYS3
0.6601	0.0026	0.7126	248391_at	At5g52030	putative protein similar to unknown protein (pir||C69291)	AT5G52030	TraB family protein [Source:UniProtKB/TrEMBL;Acc:Q9FJ89]	NA
0.6597	-0.0807	0.3264	267538_at	At2g41870	putative DNA binding protein ; supported by cDNA: gi_11908071_gb_AF326883.1_AF326883	AT2G41870	Remorin 4.2 [Source:UniProtKB/Swiss-Prot;Acc:P93758]	REM4.2
0.6596	-0.1045	0.7247	259594_at	At1g28140	unknown protein contains similarity to cytochrome oxidase I GI:1289267 from (Xantholinus sp.);supported by full-length cDNA: Ceres:6875.	AT1G28140	F3H9.20 protein [Source:UniProtKB/TrEMBL;Acc:Q9FZ88]	NA
0.6596	-0.0884	0.4805	261120_at	At1g75410	homeodomain protein BELL1, putative similar to GB:AAB05099 from [Arabidopsis thaliana] (Cell 83 (5), 735-742 (1995));supported by full-length cDNA: Ceres:142443.	AT1G75410	BEL1-like homeodomain protein 3 [Source:UniProtKB/Swiss-Prot;Acc:Q9FWS9]	BLH3
0.6588	-0.0292	0.4007	255654_at	At4g00970	Similar to receptor kinase	AT4G00970	Cysteine-rich receptor-like protein kinase 41 [Source:UniProtKB/Swiss-Prot;Acc:O23081]	CRK41
0.6567	-0.0807	0.7121	265611_at	At2g25510	unknown protein ;supported by full-length cDNA: Ceres:10730.	AT2G25510	Expressed protein [Source:UniProtKB/TrEMBL;Acc:Q8S8H2]	NA
0.6553	-0.0604	0.3764	265121_at	At1g62560	similar to flavin-containing monooxygenase (sp|P36366); similar to ESTs gb|R30018, gb|H36886, gb|N37822, and gb|T88100 similar to flavin-containing monooxygenase GB:AAA21178 GI:349534 from [Oryctolagus cuniculus]; supported by cDNA: gi_13877746_gb_AF370136.1_AF370136	AT1G62560	Flavin-containing monooxygenase FMO GS-OX3 [Source:UniProtKB/Swiss-Prot;Acc:Q9SXE1]	FMOGS-OX3
0.6544	-0.0706	0.5035	249866_at	At5g23010	2-isopropylmalate synthase-like; homocitrate synthase-like ; supported by cDNA: gi_12330688_gb_AF327648.1_AF327648	AT5G23010	methylthioalkylmalate synthase 1 [Source:TAIR;Acc:AT5G23010]	MAM1
0.6527	-0.0691	0.5289	249128_at	At5g43440	1-aminocyclopropane-1-carboxylate oxidase ; supported by cDNA: gi_15983808_gb_AY056810.1_	AT5G43440	1-aminocyclopropane-1-carboxylate oxidase homolog 9 [Source:UniProtKB/Swiss-Prot;Acc:Q9LSW7]	NA
0.6525	-0.0501	0.3712	248322_at	At5g52760	putative protein similar to unknown protein (emb|CAA71173.1)	AT5G52760	Heavy metal-associated isoprenylated plant protein 14 [Source:UniProtKB/Swiss-Prot;Acc:Q9LTE1]	HIPP14
0.6519	-0.0987	0.7435	249029_at	At5g44870	disease resistance protein-like	AT5G44870	Disease resistance protein LAZ5 [Source:UniProtKB/Swiss-Prot;Acc:O48573]	LAZ5
0.6519	-0.0549	0.5607	258982_at	At3g08870	putative serine/threonine protein kinase similar to serine/threonine-specific kinase GB:S68589 [Arabidopsis thaliana]; Pfam HMM hits: putative serine/threonine protein kinase, Eukaryotic protein kinase domain	AT3G08870	Concanavalin A-like lectin protein kinase family protein [Source:UniProtKB/TrEMBL;Acc:A0A1I9LTB8]	NA
0.6517	-0.0559	0.535	263405_s_at	At2g04080	hypothetical protein similar to hypothetical protein GB:AAC27412	AT2G04066;AT2G04080	MATE efflux family protein [Source:UniProtKB/TrEMBL;Acc:Q8S8A9];Protein DETOXIFICATION 2 [Source:UniProtKB/Swiss-Prot;Acc:Q8GXM8]	NA;DTX2
0.6514	-0.0302	0.4698	265305_at	At2g20340	putative tyrosine decarboxylase	AT2G20340	Tyrosine decarboxylase 1 [Source:UniProtKB/Swiss-Prot;Acc:Q8RY79]	ELI5
0.6504	-0.0698	0.7036	266707_at	At2g03310	hypothetical protein predicted by genscan	AT2G03310	unknown protein; Has 17 Blast hits to 17 proteins in 6 species: Archae - 0; Bacteria - 0; Metazoa - 0; Fungi - 0; Plants - 17; Viruses - 0; Other Eukaryotes - 0 (source: NCBI BLink). [Source:TAIR;Acc:AT2G03310]	NA
0.6491	-0.0665	0.3207	255148_at	At4g08470	putative mitogen-activated protein kinase	AT4G08470	Mitogen-activated protein kinase kinase kinase 3 [Source:UniProtKB/Swiss-Prot;Acc:Q9M0T3]	MAPKKK10
0.6488	-0.1194	0.5054	256835_at	At3g22890	ATP sulfurylase, putative similar to ATP sulfurylase GB:AAF19185 [Arabidopsis thaliana];supported by full-length cDNA: Ceres:20342.	AT3G22890	ATP sulfurylase 1, chloroplastic [Source:UniProtKB/Swiss-Prot;Acc:Q9LIK9]	APS1
0.6472	-0.0852	0.7252	262160_at	At1g52590	hypothetical protein predicted by genemark.hmm;supported by full-length cDNA: Ceres:463.	AT1G52590	DCC family protein At1g52590, chloroplastic [Source:UniProtKB/Swiss-Prot;Acc:Q9SSR1]	NA
0.6465	-0.0771	0.4802	252126_at	At3g50950	putative disease resistance protein	AT3G50950	Disease resistance RPP13-like protein 4 [Source:UniProtKB/Swiss-Prot;Acc:Q38834]	RPP13L4
0.6463	-0.0624	0.3575	260541_at	At2g43530	putative trypsin inhibitor	AT2G43530	Defensin-like protein 194 [Source:UniProtKB/Swiss-Prot;Acc:O22867]	ATTI3
0.6458	-0.0462	0.5811	261913_at	At1g65860	flavin-containing monooxygenase FMO3, putative similar to flavin-containing monooxygenase FMO3 GI:349533 from [Oryctolagus cuniculus]	AT1G65860	Flavin-containing monooxygenase FMO GS-OX1 [Source:UniProtKB/Swiss-Prot;Acc:Q9SS04]	FMOGS-OX1
0.6445	-0.0619	0.5024	258063_at	At3g14620	putative cytochrome P450 similar to GB:Q05047 from [Catharanthus roseus]; supported by cDNA: gi_15529168_gb_AY052208.1_	AT3G14620	AT3g14620/MIE1_12 [Source:UniProtKB/TrEMBL;Acc:Q9LUD2]	CYP72A8
0.6441	-0.0753	0.7167	255344_s_at	At4g04540	putative receptor-like protein kinase	AT4G04540;AT4G04570	Putative cysteine-rich receptor-like protein kinase 39 [Source:UniProtKB/Swiss-Prot;Acc:Q9SYS7];Cysteine-rich receptor-like protein kinase 40 [Source:UniProtKB/Swiss-Prot;Acc:Q9SYS3]	CRK39;CRK40
0.6439	-0.0772	0.8761	254460_at	At4g21210	putative protein sigma70 operon, Staphylococcus aureus, PATCHX:D1020251	AT4G21210	Pyruvate, phosphate dikinase regulatory protein 1, chloroplastic [Source:UniProtKB/Swiss-Prot;Acc:O49562]	RP1
0.6438	-0.0571	0.6902	254247_at	At4g23260	putative protein receptor protein kinase, Ipomoea trifida	AT4G23260	Cysteine-rich receptor-like protein kinase 18 [Source:UniProtKB/Swiss-Prot;Acc:Q8RX80]	CRK18
0.6417	-0.0426	0.3324	256503_at	At1g75250	myb-related protein similar to GI:7981380 from [Lycopersicon esculentum]	AT1G75250	RAD-like 6 [Source:TAIR;Acc:AT1G75250]	ATRL6
0.6414	-0.0589	0.5433	249208_at	At5g42650	allene oxide synthase (emb CAA73184.1) ; supported by cDNA: gi_6002956_gb_AF172727.1_AF172727	AT5G42650	Allene oxide synthase, chloroplastic [Source:UniProtKB/Swiss-Prot;Acc:Q96242]	CYP74A
0.6394	-0.045	0.4572	246429_at	At5g17450	farnesylated protein ATFP6-like protein farnesylated protein ATFP6 - Arabidopsis thaliana, EMBL:U64909	AT5G17450	Heavy metal-associated isoprenylated plant protein 21 [Source:UniProtKB/Swiss-Prot;Acc:Q9LF57]	HIPP21
0.6386	-0.0683	0.7424	262194_at	At1g77930	hypothetical protein similar to putative curved-DNA binding protein GI:6968662 from [Campylobacter jejuni];supported by full-length cDNA: Ceres:37181.	AT1G77930	At1g77930 [Source:UniProtKB/TrEMBL;Acc:Q9SH08]	NA
0.6382	-0.0717	0.4201	267165_at	At2g37710	putative receptor-like protein kinase same as GB:X95909 (polymorphism exists at a GA repeat. We found 6 copies in our sequence whereas only 5 copies exist in GB:X95909)	AT2G37710	L-type lectin-domain containing receptor kinase IV.1 [Source:UniProtKB/Swiss-Prot;Acc:O80939]	LECRK41
0.6382	-0.0432	0.0554	253779_at	At4g28490	receptor-like protein kinase 5 precursor (RLK5) ; supported by cDNA: gi_166849_gb_M84660.1_ATHRLPKC	AT4G28490	Receptor-like protein kinase 5 [Source:UniProtKB/Swiss-Prot;Acc:P47735]	RLK5
0.6374	-0.0536	0.5213	265917_at	At2g15080	putative disease resistance protein	AT2G15080	Receptor-like protein 19 [Source:UniProtKB/Swiss-Prot;Acc:Q9ZUK3]	AtRLP19
0.6374	-0.0289	0.4786	265713_at	At2g03530	putative integral membrane protein	AT2G03530	ureide permease 2 [Source:TAIR;Acc:AT2G03530]	UPS2
0.6373	-0.0703	0.4054	263776_s_at	At2g46440	putative cyclic nucleotide-regulated ion channel protein	AT2G46430;AT2G46440	Probable cyclic nucleotide-gated ion channel 3 [Source:UniProtKB/Swiss-Prot;Acc:Q9SKD7];Cyclic nucleotide-gated ion channel 11 [Source:UniProtKB/Swiss-Prot;Acc:Q9SKD6]	CNGC3;CNGC11
0.6369	-0.0622	0.5337	247286_at	At5g64280	2-oxoglutarate/malate translocator ; supported by cDNA: gi_15028072_gb_AY045893.1_	AT5G64280	Dicarboxylate transporter 2.2, chloroplastic [Source:UniProtKB/Swiss-Prot;Acc:Q9FMF8]	DIT2-2
0.6364	-0.1194	0.4875	262921_at	At1g79430	transfactor, putative similar to transfactor GI:4519671 from [Nicotiana tabacum]; supported by cDNA: gi_15010721_gb_AY045662.1_	AT1G79430	Myb family transcription factor APL [Source:UniProtKB/Swiss-Prot;Acc:Q9SAK5]	APL
0.6349	-0.0858	0.797	260916_at	At1g02475	predicted protein ; supported by cDNA: gi_13878058_gb_AF370292.1_AF370292	AT1G02475	Polyketide cyclase/dehydrase and lipid transport superfamily protein [Source:UniProtKB/TrEMBL;Acc:Q94K52]	NA
0.6336	-0.0991	0.6396	264587_at	At1g05200	putative ligand-gated ion channel protein Similar to Arabidopsis putative ion-channel PID:g2262157 (gb|AC002329); supported by cDNA: gi_5713180_gb_AF167355.1_AF167355	AT1G05200	Glutamate receptor [Source:UniProtKB/TrEMBL;Acc:Q53YX3]	GLR3.4
0.633	-0.0723	0.5633	254687_at	At4g13770	cytochrome P450 monooxygenase (CYP83A1) ; supported by cDNA: gi_3164127_dbj_D78599.1_D78599	AT4G13770	Cytochrome P450 83A1 [Source:UniProtKB/Swiss-Prot;Acc:P48421]	CYP83A1
0.6328	-0.1236	0.3889	263995_at	At2g22540	putative MADS-box protein	AT2G22540	SVP [Source:UniProtKB/TrEMBL;Acc:A0A384KDB8]	SVP
0.6327	-0.0711	0.8609	246547_at	At5g14970	seed maturation -like protein seed maturation protein PM23, Glycine max., EMBL:AF116752;supported by full-length cDNA: Ceres:106301.	AT5G14970	At4g33110 [Source:UniProtKB/TrEMBL;Acc:Q9LFQ8]	NA
0.6326	-0.0591	0.2907	259518_at	At1g20510	hypothetical protein ; supported by cDNA: gi_13430675_gb_AF360250.1_AF360250	AT1G20510	4-coumarate--CoA ligase-like 5 [Source:UniProtKB/Swiss-Prot;Acc:Q84P21]	4CLL5
0.632	-0.0509	0.5994	266782_at	At2g29120	putative ligand-gated ion channel protein	AT2G29120	Glutamate receptor 2.7 [Source:UniProtKB/Swiss-Prot;Acc:Q8LGN0]	GLR2.7
0.6318	-0.0019	0.5913	259789_at	At1g29395	Expressed protein ; supported by full-length cDNA: Ceres: 30602.	AT1G29395	Cold-regulated 413 inner membrane protein 1, chloroplastic [Source:UniProtKB/Swiss-Prot;Acc:Q94AL8]	COR413IM1
0.6313	-0.0616	0.6187	266617_at	At2g29670	unknown protein ; supported by cDNA: gi_14030738_gb_AF375460.1_AF375460	AT2G29670	At2g29670/T27A16.23 [Source:UniProtKB/TrEMBL;Acc:O82388]	NA
0.6313	-0.0663	0.4694	248353_at	At5g52320	cytochrome P450	AT5G52320	CYP96A4 [Source:UniProtKB/TrEMBL;Acc:A0A178UE51]	CYP96A4
0.6313	-0.0184	0.0789	256569_at	At3g19550	hypothetical protein ; supported by full-length cDNA: Ceres: 14577.	AT3G19550	Glutamate racemase [Source:UniProtKB/TrEMBL;Acc:Q8LEN7]	NA
0.6311	-0.0303	0.5059	257793_at	At3g26960	unknown protein ;supported by full-length cDNA: Ceres:96816.	AT3G26960	Pollen Ole e 1 allergen and extensin family protein [Source:UniProtKB/TrEMBL;Acc:F4JEV5]	NA
0.6309	-0.0309	0.4717	251006_at	At5g02600	putative protein predicted proteins, Arabidopsis thaliana;supported by full-length cDNA: Ceres:18843.	AT5G02600	Protein SODIUM POTASSIUM ROOT DEFECTIVE 1 [Source:UniProtKB/Swiss-Prot;Acc:Q8LDS4]	NAKR1
0.6309	-0.0836	0.3155	253993_at	At4g26070	mitogen activated protein kinase kinase (nMAPKK) ;supported by full-length cDNA: Ceres:31259.	AT4G26070	NMAPKK [Source:UniProtKB/TrEMBL;Acc:A0A178V3F2]	MKK1
0.6307	-0.0524	0.4964	247848_at	At5g58120	resistance protein - like disease resistance protein RPP1-WsA, Arabidopsis thaliana, EMBL:AF098962	AT5G58120	Disease resistance protein (TIR-NBS-LRR class) family [Source:UniProtKB/TrEMBL;Acc:Q9FGT2]	NA
0.6305	-0.0228	0.4071	264123_at	At1g02270	unknown protein ; supported by cDNA: gi_15450672_gb_AY052704.1_	AT1G02270	Uncharacterized calcium-binding protein At1g02270 [Source:UniProtKB/Swiss-Prot;Acc:O81916]	NA
0.6304	-0.0451	0.4365	254174_at	At4g24120	putative protein various predicted proteins; supported by cDNA: gi_14423555_gb_AF387015.1_AF387015	AT4G24120	YSL1 [Source:UniProtKB/TrEMBL;Acc:A0A178V2Q5]	YSL1
0.6298	-0.104	0.8113	250824_at	At5g05200	putative protein contains similarity to unknown protein (pir||D70614); supported by cDNA: gi_14334951_gb_AY035149.1_	AT5G05200	Uncharacterized aarF domain-containing protein kinase At5g05200, chloroplastic [Source:UniProtKB/Swiss-Prot;Acc:Q9ASX5]	NA
0.6295	-0.0479	0.3101	254229_at	At4g23610	hypothetical protein ; supported by cDNA: gi_13937134_gb_AF372921.1_AF372921	AT4G23610	AT4g23610/F9D16_80 [Source:UniProtKB/TrEMBL;Acc:Q9SUR5]	NA
0.6294	-0.0201	0.6197	259671_at	At1g52290	protein kinase, putative similar to GI:7573596 from [Populus nigra]	AT1G52290	Proline-rich receptor-like protein kinase PERK15 [Source:UniProtKB/Swiss-Prot;Acc:Q9C821]	PERK15
0.6293	-0.0113	0.7066	261075_at	At1g07280	unknown protein	AT1G07280	At1g07280/F22G5_32 [Source:UniProtKB/TrEMBL;Acc:Q8VZC8]	NA
0.6284	-0.0627	0.6779	251221_at	At3g62550	putative protein ER6 protein - Lycopersicon esculentum, EMBL:AF096262; supported by cDNA: gi_14334945_gb_AY035146.1_	AT3G62550	Adenine nucleotide alpha hydrolases-like superfamily protein [Source:UniProtKB/TrEMBL;Acc:Q93W91]	NA
0.6283	-0.0997	0.7456	261457_at	At1g21065	Expressed protein ; supported by full-length cDNA: Ceres: 28829.	AT1G21065	Secondary thiamine-phosphate synthase enzyme [Source:UniProtKB/TrEMBL;Acc:Q9LPU1]	NA
0.628	-0.0466	0.2773	252450_s_at	At3g47090	receptor kinase-like protein receptor kinase-like protein (Xa21), Oryza longistaminata, U72725	AT3G47090;AT3G47580	Leucine-rich repeat protein kinase family protein [Source:UniProtKB/TrEMBL;Acc:Q9SD64];Leucine-rich repeat protein kinase family protein [Source:UniProtKB/TrEMBL;Acc:Q9SN80]	NA
0.6279	-0.05	0.3709	247254_at	At5g64800	CLE21, putative CLAVATA3/ESR-Related 21 (CLE21)	AT5G64800	CLAVATA3/ESR (CLE)-related protein 21 [Source:UniProtKB/Swiss-Prot;Acc:Q9LV97]	CLE21
0.6278	-0.0925	0.6525	259295_at	At3g05340	hypothetical protein predicted by genscan	AT3G05345	Chaperone DnaJ-domain superfamily protein [Source:UniProtKB/TrEMBL;Acc:F4J794]	NA
0.6275	-0.0757	0.8573	251218_at	At3g62410	CP12 protein precursor-like protein CP12 protein precursor, chloroplast - Pisum sativum,PIR:T06562;supported by full-length cDNA: Ceres:2721.	AT3G62410	Calvin cycle protein CP12-2, chloroplastic [Source:UniProtKB/Swiss-Prot;Acc:Q9LZP9]	CP12-2
0.6275	-0.0306	0.4183	266292_at	At2g29350	putative tropinone reductase ;supported by full-length cDNA: Ceres:14555.	AT2G29350	SAG13 [Source:UniProtKB/TrEMBL;Acc:A0A178VTS8]	SAG13
0.6272	-0.0831	0.462	258807_at	At3g04030	transfactor-like similar to transfactor GB:BAA75684 [Nicotiana tabacum]	AT3G04030	Myb-related protein 2 [Source:UniProtKB/Swiss-Prot;Acc:Q9SQQ9]	MYR2
0.627	-0.0317	0.4576	263539_at	At2g24850	putative tyrosine aminotransferase ;supported by full-length cDNA: Ceres:14570.	AT2G24850	Probable aminotransferase TAT3 [Source:UniProtKB/Swiss-Prot;Acc:Q9SK47]	TAT3
0.6269	-0.0111	0.7902	254021_at	At4g25650	putative protein cell death suppressor protein lls1, Zea mays, T04133; supported by cDNA: gi_15810258_gb_AY056168.1_	AT4G25650	Protochlorophyllide-dependent translocon component 52, chloroplastic [Source:UniProtKB/Swiss-Prot;Acc:Q8W496]	PTC52
0.6265	-0.0461	0.5111	245254_at	At4g14680	ATP-sulfurylase ; supported by cDNA: gi_459143_gb_U06275.1_ATU06275	AT4G14680	Pseudouridine synthase/archaeosine transglycosylase-like family protein [Source:TAIR;Acc:AT4G14680]	APS3
0.6263	-0.0841	0.6941	250340_at	At5g11840	putative protein predicted proteins in Synechococcus ,Cyanophora and other organisms	AT5G11840	At5g11840 [Source:UniProtKB/TrEMBL;Acc:B6IDH6]	NA
0.6263	-0.0256	0.6601	263111_s_at	At1g65190	hypothetical protein contains similarity to serine threonine kinase GI:166813 from [Arabidopsis thaliana]; supported by cDNA: gi_14334553_gb_AY035181.1_	AT1G65250;AT1G65190	Probable inactive receptor-like protein kinase At1g65250 [Source:UniProtKB/Swiss-Prot;Acc:O80795];Protein kinase superfamily protein [Source:UniProtKB/TrEMBL;Acc:Q9S9J9]	NA
0.6261	-0.0274	0.4817	265993_at	At2g24160	putative disease resistance protein	NA	NA	NA
0.6256	-0.0599	0.689	260831_at	At1g06830	glutaredoxin, putative similar to glutaredoxin GB:CAA89699 GI:1732424 from [Ricinus communis];supported by full-length cDNA: Ceres:125679.	AT1G06830	Monothiol glutaredoxin-S11 [Source:UniProtKB/Swiss-Prot;Acc:Q9M9Y9]	GRXS11
0.6255	-0.0546	0.45	258263_at	At3g15780	unknown protein	AT3G15780	Transmembrane protein [Source:UniProtKB/TrEMBL;Acc:Q9LW01]	NA
0.6249	0.0201	0.7336	259768_at	At1g29390	expressed protein supported by cDNA: Ceres:42692	AT1G29390	COR413IM2 [Source:UniProtKB/TrEMBL;Acc:A0A178WEF2]	COR413IM2
0.6249	-0.0324	0.4311	266142_at	At2g39030	unknown protein ; supported by cDNA: gi_15451161_gb_AY054661.1_	AT2G39030	L-ornithine N5-acetyltransferase NATA1 [Source:UniProtKB/Swiss-Prot;Acc:Q9ZV05]	NATA1
0.6245	-0.0487	0.6337	246335_at	At3g44880	lethal leaf-spot 1 homolog Lls1	AT3G44880	Pheophorbide a oxygenase, chloroplastic [Source:UniProtKB/Swiss-Prot;Acc:Q9FYC2]	PAO
0.6228	-0.0402	0.6052	264958_at	At1g76960	unknown protein ; supported by cDNA: gi_13926184_gb_AF370567.1_AF370567	AT1G76960	F22K20.6 protein [Source:UniProtKB/TrEMBL;Acc:O49282]	NA
0.6224	-0.0532	0.7399	245265_at	At4g14400	hypothetical protein ; supported by cDNA: gi_15810232_gb_AY056155.1_	AT4G14400	Protein ACCELERATED CELL DEATH 6 [Source:UniProtKB/Swiss-Prot;Acc:Q8LPS2]	ACD6
0.6219	-0.0402	0.545	254255_at	At4g23220	serine/threonine kinase - like protein serine/threonine kinase, Brassica oleracea; supported by cDNA: gi_14423417_gb_AF386946.1_AF386946	AT4G23220	Cysteine-rich receptor-like protein kinase 14 [Source:UniProtKB/Swiss-Prot;Acc:Q8H199]	CRK14
0.6217	-0.0252	0.68	266357_at	At2g32290	putative beta-amylase	AT2G32290	Beta-amylase 6 [Source:UniProtKB/Swiss-Prot;Acc:Q8L762]	BAM6
0.6211	-0.1028	0.4997	257611_at	At3g26580	unknown protein	AT3G26580	Orf03 protein [Source:UniProtKB/TrEMBL;Acc:Q38955]	NA
0.6204	-0.0251	0.5909	247902_at	At5g57350	plasma membrane ATPase 3 (proton pump) (sp|P20431) ; supported by cDNA: gi_15982712_gb_AY056780.1_	AT5G57350	Plasma membrane ATPase [Source:UniProtKB/TrEMBL;Acc:A0A178UHY0]	AHA3
0.6204	-0.0655	0.5888	255429_at	At4g03410	hypothetical protein	AT4G03410	Peroxisomal membrane 22 kDa (Mpv17/PMP22) family protein [Source:UniProtKB/TrEMBL;Acc:F4JI90]	NA
0.6202	-0.0671	0.7579	251559_at	At3g58010	putative protein hypothetical protein T24P15.4 - Arabidopsis thaliana, PIR:T00923;supported by full-length cDNA: Ceres:1979.	AT3G58010	Probable plastid-lipid-associated protein 9, chloroplastic [Source:UniProtKB/Swiss-Prot;Acc:Q9M2P7]	PAP9
0.6201	-0.0386	0.0675	262357_at	At1g73040	jacalin, putative similar to jacalin GI:289164 from [Artocarpus heterophyllus]	AT1G73040	Jacalin-related lectin 19 [Source:UniProtKB/Swiss-Prot;Acc:Q9SSM3]	JAL19
0.6195	-0.0218	0.4866	260205_at	At1g70700	hypothetical protein predicted by genefinder	AT1G70700	TIFY7 [Source:UniProtKB/TrEMBL;Acc:A0A178WMP7]	JAZ9
0.6195	-0.0632	0.383	253166_at	At4g35290	putative protein putative ligand-gated ion channel protein, Arabidopsis thaliana (predicted); supported by cDNA: gi_13160470_gb_AF159498.1_AF159498	AT4G35290	Glutamate receptor 3.2 [Source:UniProtKB/Swiss-Prot;Acc:Q93YT1]	GLR3.2
0.6192	-0.071	0.7695	255503_at	At4g02420	contains similarity to a protein kinase domain (Pfam: pkinase.hmm, score: 165.48), to legume lectins beta domain (Pfam: lectin_legB.hmm, score: 125.64) and legume lectins alpha domain (Pfam: lectin_legA.hmm, score: 16.72)	AT4G02420	L-type lectin-domain containing receptor kinase IV.4 [Source:UniProtKB/Swiss-Prot;Acc:O81291]	LECRK44
0.6189	-0.0498	0.4358	258002_at	At3g28930	AIG2-like protein similar to AIG2 protein GB:P54121 from [Arabidopsis thaliana];supported by full-length cDNA: Ceres:28511.	AT3G28930	Protein AIG2 A [Source:UniProtKB/Swiss-Prot;Acc:P54121]	AIG2A
0.6189	-0.0975	0.2199	257612_at	At3g26600	unknown protein	AT3G26600	Armadillo repeat only 4 [Source:UniProtKB/TrEMBL;Acc:Q38957]	ARO4
0.6188	-0.0455	0.6643	248851_s_at	At5g46490	disease resistance protein-like ; supported by cDNA: gi_16323098_gb_AY057653.1_	AT5G46490;AT5G46260	Disease resistance protein (TIR-NBS-LRR class) family [Source:UniProtKB/TrEMBL;Acc:Q9FHF6];Disease resistance protein (TIR-NBS-LRR class) family [Source:UniProtKB/TrEMBL;Acc:Q9FL35]	NA
0.6188	-0.0245	0.3887	247602_at	At5g60900	S-receptor kinase homolog 2 precursor S-receptor kinase homolog 2 precursor, Arabidopsis thaliana, PIR:S27754	NA	NA	NA
0.6187	-0.1158	0.7384	262638_at	At1g06650	oxidoreductase, putative contains Pfam profile: PF00671 Iron/Ascorbate oxidoreductase family; supported by cDNA: gi_13878118_gb_AF370322.1_AF370322	AT1G06650	1-aminocyclopropane-1-carboxylate oxidase homolog 3 [Source:UniProtKB/Swiss-Prot;Acc:Q8H1S4]	NA
0.6184	-0.0261	0.6196	262700_at	At1g76020	unknown protein	AT1G76020	At1g76020 [Source:UniProtKB/TrEMBL;Acc:A0JQ12]	NA
0.6167	-0.0465	0.6409	263168_at	At1g03020	putative glutaredoxin Strong similarity to gb|Z49699 glutaredoxin from Ricinus communis	AT1G03020	Monothiol glutaredoxin-S1 [Source:UniProtKB/Swiss-Prot;Acc:Q9SA68]	GRXS1
0.6166	-0.0394	0.7698	249727_at	At5g35490	putative protein similar to unknown protein (gb|AAB61527.1)	NA	NA	NA
0.6165	-0.0708	0.7324	260089_at	At1g73170	putative ATPase contains Pfam profile: PF00004 ATPases associated with various cellular activities (AAA)	AT1G73170	P-loop containing nucleoside triphosphate hydrolases superfamily protein [Source:TAIR;Acc:AT1G73170]	NA
0.6163	-0.0586	0.7937	248566_s_at	At5g49730	FRO2-like protein; NADPH oxidase-like	AT5G49730;AT5G49740	Ferric reduction oxidase 6 [Source:UniProtKB/Swiss-Prot;Acc:Q8RWS6];Ferric reduction oxidase 7, chloroplastic [Source:UniProtKB/Swiss-Prot;Acc:Q3KTM0]	FRO6;FRO7
0.616	-0.0611	0.7148	255013_at	At4g10000	putative protein ;supported by full-length cDNA: Ceres:40182.	AT4G10000	Thioredoxin family protein [Source:UniProtKB/TrEMBL;Acc:F4JKW0]	NA
0.616	-0.056	0.4221	262382_at	At1g72920	virus resistance protein, putative similar to virus resistance protein GI:558886 from [Nicotiana glutinosa]	AT1G72920	Similar to part of disease resistance protein [Source:UniProtKB/TrEMBL;Acc:Q9SSN4]	NA
0.6152	-0.0739	0.6711	255842_at	At2g33530	putative serine carboxypeptidase II	AT2G33530	Serine carboxypeptidase-like 46 [Source:UniProtKB/Swiss-Prot;Acc:Q8VY01]	SCPL46
0.6148	-0.0369	0.2898	254271_at	At4g23150	serine/threonine kinase - like protein KI domain interacting kinase 1 (KIK1), Zea mays	AT4G23150	Cysteine-rich receptor-like protein kinase 7 [Source:UniProtKB/Swiss-Prot;Acc:Q8L7G3]	CRK7
0.6146	-0.1338	0.315	264006_at	At2g22430	homeodomain transcription factor (ATHB-6) ; supported by cDNA: gi_16974586_gb_AY060569.1_	AT2G22430	Homeobox-leucine zipper protein ATHB-6 [Source:UniProtKB/Swiss-Prot;Acc:P46668]	ATHB-6
0.6144	-0.064	0.1946	257382_at	At2g40750	hypothetical protein predicted by genscan and genefinder	AT2G40750	Probable WRKY transcription factor 54 [Source:UniProtKB/Swiss-Prot;Acc:Q93WU8]	WRKY54
0.6141	-0.0887	0.8717	250867_at	At5g03880	putative protein predicted protein, Arabidopsis thaliana; supported by full-length cDNA: Ceres: 37668.	AT5G03880	Thioredoxin family protein [Source:UniProtKB/TrEMBL;Acc:Q940I2]	NA
0.6139	-0.0668	0.3661	253747_at	At4g29050	serine threonine-specific kinase like protein serine threonine-specific kinase lecRK1 - Arabidopsis thaliana, PIR2:S68589	AT4G29050	Concanavalin A-like lectin protein kinase family protein [Source:TAIR;Acc:AT4G29050]	NA
0.6137	0.1422	0.7795	259880_at	At1g76730	hypothetical protein similar to hypothetical proteins: GB:BAA79068 [Aeropyrum pernix], GB:AAB84710 [Methanobacterium thermoautotrophicum];supported by full-length cDNA: Ceres:33304.	AT1G76730	COG0212 [Source:UniProtKB/TrEMBL;Acc:A0A178WEK7]	COG0212
0.6119	-0.0651	0.6585	252996_s_at	At4g38460	geranylgeranyl pyrophosphate synthase-related protein ;supported by full-length cDNA: Ceres:28204.; supported by cDNA: gi_13265402_gb_AF324662.2_AF324662	AT4G38460	Heterodimeric geranylgeranyl pyrophosphate synthase small subunit, chloroplastic [Source:UniProtKB/Swiss-Prot;Acc:Q39108]	GGR
0.6116	-0.0831	0.1691	251121_at	At3g63420	putative protein ; supported by cDNA: gi_12034687_gb_AF283673.1_AF283673	AT3G63420	Ggamma-subunit 1 [Source:TAIR;Acc:AT3G63420]	AGG1
0.6114	-0.0246	0.5338	257960_at	At3g25570	S-adenosylmethionine decarboxylase, putative similar to S-adenosylmethionine decarboxylase (SAMDC) GB:S52662 from [Solanum tuberosum]	AT3G25570	S-adenosylmethionine decarboxylase proenzyme 3 [Source:UniProtKB/Swiss-Prot;Acc:Q9LSU6]	SAMDC3
0.6114	-0.1033	0.3301	263804_at	At2g40270	putative protein kinase contains a protein kinase domain profile (PDOC00100);supported by full-length cDNA: Ceres:123911.	AT2G40270	Inactive receptor-like serine/threonine-protein kinase At2g40270 [Source:UniProtKB/Swiss-Prot;Acc:Q9SIZ4]	NA
0.6111	-0.088	0.4043	247549_at	At5g61420	putative transcription factor MYB28 ; supported by cDNA: gi_5823328_gb_AF175998.1_AF175998	AT5G61420	PMG1 [Source:UniProtKB/TrEMBL;Acc:A0A178UN88]	MYB28
0.6109	-0.0701	0.8156	247931_at	At5g57040	putative protein similar to unknown protein (gb|AAD55473.1);supported by full-length cDNA: Ceres:7233.	AT5G57040	At5g57040 [Source:UniProtKB/TrEMBL;Acc:Q9LTR8]	NA
0.6109	-0.0746	0.6468	258512_at	At3g06510	beta-glucosidase, putative similar to beta-glucosidase GB:AAF23823 from [Arabidopsis thaliana];supported by full-length cDNA: Ceres:37856.	AT3G06510	Glycosyl hydrolase superfamily protein [Source:TAIR;Acc:AT3G06510]	SFR2
0.6104	-0.0703	0.8476	267152_at	At2g31040	hypothetical protein predicted by grail; supported by full-length cDNA: Ceres: 35095.	AT2G31040	Protein CONSERVED ONLY IN THE GREEN LINEAGE 160, chloroplastic [Source:UniProtKB/Swiss-Prot;Acc:O82279]	CGL160
0.6098	-0.0443	0.7684	245621_at	At4g14070	AMP-binding protein	AT4G14070	Long-chain-fatty-acid--[acyl-carrier-protein] ligase AEE15, chloroplastic [Source:UniProtKB/Swiss-Prot;Acc:Q8W471]	AAE15
0.6097	-0.0558	0.5838	248888_at	At5g46240	potassium channel protein KAT1 (pir||S32816) ; supported by cDNA: gi_166773_gb_M86990.1_ATHKAT1	AT5G46240	At5g46240 [Source:UniProtKB/TrEMBL;Acc:Q67YG3]	KAT1
0.6095	-0.0651	0.6713	257641_s_at	At3g25760	hypothetical protein	AT3G25760;AT3G25770	At3g25760 [Source:UniProtKB/TrEMBL;Acc:Q2HIV2];AOC2 [Source:UniProtKB/TrEMBL;Acc:A0A178VKE4]	AOC1;AOC2
0.6092	-0.0434	0.2574	259385_at	At1g13470	hypothetical protein predicted by genscan+	AT1G13470	Protein of unknown function (DUF1262) [Source:TAIR;Acc:AT1G13470]	NA
0.6089	-0.1067	0.6804	255008_at	At4g10060	putative protein hypothetical protein sll1775 - Synechocystis sp.,PIR2:S77106	AT4G10060	Non-lysosomal glucosylceramidase [Source:UniProtKB/TrEMBL;Acc:F4JLJ2]	NA
0.6088	-0.0493	0.456	245385_at	At4g14020	hypothetical protein ;supported by full-length cDNA: Ceres:13520.	AT4G14020	At4g14020 [Source:UniProtKB/TrEMBL;Acc:O23263]	NA
0.6084	-0.1013	0.3155	262247_at	At1g48420	unknown protein contains similarity to 1-aminocyclopropane-1-carboxylate deaminases	AT1G48420	Bifunctional D-cysteine desulfhydrase/1-aminocyclopropane-1-carboxylate deaminase, mitochondrial [Source:UniProtKB/Swiss-Prot;Acc:F4HYF3]	DCD
0.6077	-0.0868	0.7764	253335_at	At4g33500	putative protein YHR077c (NMD2,IFS1) protein -Saccharomyces cerevisiae,PID:g555939; supported by cDNA: gi_14334747_gb_AY035047.1_	AT4G33500	Probable protein phosphatase 2C 62 [Source:UniProtKB/Swiss-Prot;Acc:Q93V88]	NA
0.6076	-0.0828	0.6626	253857_at	At4g27990	putative protein hypothetical chloroplast protein RF19, Guillardia theta, PIR2:S73274;supported by full-length cDNA: Ceres:32397.	AT4G27990	YlmG homolog protein 1-2, chloroplastic [Source:UniProtKB/Swiss-Prot;Acc:Q9SUE0]	YLMG1-2
0.6075	-0.0208	0.4706	261166_s_at	At1g34570	Expressed protein ; supported by full-length cDNA: Ceres: 21002.	AT1G34570;AT3G15750	Essential protein Yae1, N-terminal [Source:UniProtKB/TrEMBL;Acc:F4HV08];Essential protein Yae1, N-terminal [Source:UniProtKB/TrEMBL;Acc:Q9LW04]	NA
0.6073	0.1352	0.596	251906_at	At3g53720	putative protein several hypothetical Na(+)/H(+) antiporter	AT3G53720	Cation/H(+) antiporter 20 [Source:UniProtKB/Swiss-Prot;Acc:Q9M353]	CHX20
0.6072	-0.0513	0.6535	257625_at	At3g26230	cytochrome P450, putative contains Pfam profile: PF00067 cytochrome P450	AT3G26230	Cytochrome P450 71B24 [Source:UniProtKB/Swiss-Prot;Acc:Q9LTL8]	CYP71B24
0.6071	-0.0752	0.2767	263478_at	At2g31880	putative receptor-like protein kinase ; supported by cDNA: gi_16648754_gb_AY058153.1_	AT2G31880	Leucine-rich repeat receptor-like serine/threonine/tyrosine-protein kinase SOBIR1 [Source:UniProtKB/Swiss-Prot;Acc:Q9SKB2]	SOBIR1
0.6069	-0.1336	0.8623	248986_at	At5g45170	putative protein similar to unknown protein (pir||T06700)	AT5G45170	At5g45170 [Source:UniProtKB/TrEMBL;Acc:Q6NMA9]	NA
0.6065	-0.0287	0.6246	254735_at	At4g13810	putative disease resistance protein Cf-4 ,Lycopersicon hirsutum, gb:AJ002235	AT4G13810	NA	RLP47
0.6064	-0.0581	0.4032	257763_s_at	At3g23110	disease resistance protein, putative similar to Hcr2-5b GB:AAC78595 [Lycopersicon esculentum] (Plant Cell 10, 1915-1926 (1998)); contains Pfam profile: PF00560 leucine rich repeat (20 copies)	AT3G23110;AT3G23120	Receptor-like protein 37 [Source:UniProtKB/Swiss-Prot;Acc:Q9LS80];Receptor-like protein 38 [Source:UniProtKB/Swiss-Prot;Acc:Q9LS79]	AtRLP37;AtRLP38
0.6063	-0.072	0.575	253215_at	At4g34950	putative protein AT.I.24-7, Arabidopsis thaliana, gb:U63815	AT4G34950	Major facilitator superfamily protein [Source:UniProtKB/TrEMBL;Acc:Q9SW40]	NA
0.6063	0.7835	0.2746	260076_at	At1g73630	putative calmodulin similar to calmodulin GB:P02596 [Renilla reniformis]; contains Pfam profile: PF00036 EF hand (4 copies);supported by full-length cDNA: Ceres:94584.	AT1G73630	Probable calcium-binding protein CML26 [Source:UniProtKB/Swiss-Prot;Acc:Q9C9U8]	CML26
0.606	-0.135	0.5256	251742_at	At3g56050	putative protein kinase serine threonine-specific protein kinase NPK15 - Nicotiana tabacum, PIR:S52578; supported by cDNA: gi_15028142_gb_AY046021.1_	AT3G56050	Probable inactive receptor-like protein kinase At3g56050 [Source:UniProtKB/Swiss-Prot;Acc:Q9LYN6]	NA
0.6059	-0.0655	0.2394	264107_s_at	At2g13790	putative receptor-like protein kinase	AT2G13790;AT2G13800	Somatic embryogenesis receptor kinase 4 [Source:UniProtKB/Swiss-Prot;Acc:Q9SKG5];Somatic embryogenesis receptor kinase 5 [Source:UniProtKB/Swiss-Prot;Acc:Q8LPS5]	SERK4;SERK5
0.6058	-0.088	0.8836	248624_at	At5g48790	unknown protein ; supported by cDNA: gi_14326507_gb_AF385707.1_AF385707	AT5G48790	AT5g48790/K24G6_12 [Source:UniProtKB/TrEMBL;Acc:Q94F50]	NA
0.6056	-0.0041	0.4827	263549_at	At2g21650	unknown protein	AT2G21650	RSM1 [Source:UniProtKB/TrEMBL;Acc:A0A178VZA8]	RL2
0.6055	-0.0905	0.5185	248187_at	At5g53940	zinc-binding protein-like ; supported by full-length cDNA: Ceres: 21629.	AT5G53940	Protein yippee-like [Source:UniProtKB/TrEMBL;Acc:Q67YD0]	NA
0.6054	-0.0905	0.4717	256984_at	At3g13480	hypothetical protein predicted by genscan+	AT3G13480	Nuclear polyadenylated RNA-binding protein [Source:UniProtKB/TrEMBL;Acc:F4JDC7]	NA
0.6052	-0.0413	0.72	253693_at	At4g29670	Thioredoxin - like protein thioredoxin;Lilium longiflorum;gb:;supported by full-length cDNA: Ceres:25014.	AT4G29670	Thioredoxin-like 2-2, chloroplastic [Source:UniProtKB/Swiss-Prot;Acc:Q8LCT3]	ACHT2
0.605	-0.07	0.6131	252648_at	At3g44630	disease resistance protein homolog disease resistance protein RPP1-WsB - Arabidopsis thaliana, EMBL:AF098963	AT3G44630	Disease resistance protein (TIR-NBS-LRR class) family [Source:UniProtKB/TrEMBL;Acc:F4J359]	NA
0.6047	-0.0956	0.4582	261144_s_at	At1g19660	unknown protein ;supported by full-length cDNA: Ceres:40419.	AT1G19660;AT1G75380	Bifunctional nuclease 2 [Source:UniProtKB/Swiss-Prot;Acc:Q93VH2];Bifunctional nuclease 1 [Source:UniProtKB/Swiss-Prot;Acc:Q9FWS6]	BBD2;BBD1
0.6043	-0.1039	0.8736	245201_at	At1g67840	F12A21.3 unknown protein; similar to ESTs gb|AI995396.1, dbj|AV557393.1, and dbj|AV557055.1; supported by cDNA: gi_15146205_gb_AY049244.1_	AT1G67840	Chloroplast sensor kinase, chloroplastic [Source:UniProtKB/Swiss-Prot;Acc:F4HVG8]	CSK
0.6041	-0.0471	0.7135	246633_at	At1g29720	hypothetical protein ; supported by cDNA: gi_13605878_gb_AF367338.1_AF367338	AT1G29720	Probable LRR receptor-like serine/threonine-protein kinase At1g29720 [Source:UniProtKB/Swiss-Prot;Acc:Q9ASQ6]	RFK1
0.6041	-0.0621	0.6671	257635_at	At3g26280	cytochrome P450 monooxygenase (CYP71B4) identical to cytochrome P450 monooxygenase (CYP71B4) GB:D78603 [Arabidopsis thaliana] (Plant Mol. Biol. 37 (1), 39-52 (1998)); supported by cDNA: gi_3164135_dbj_D78603.1_D78603	AT3G26280	Cytochrome P450, family 71, subfamily B, polypeptide 4 [Source:UniProtKB/TrEMBL;Acc:A0A1I9LMQ2]	CYP71B4
0.6038	-0.0556	0.4615	263800_at	At2g24600	hypothetical protein predicted by genscan; supported by cDNA: gi_15810330_gb_AY056204.1_	AT2G24600	Ankyrin repeat family protein [Source:UniProtKB/TrEMBL;Acc:F4IPR3]	NA
0.6036	-0.0946	0.4933	262313_at	At1g70900	unknown protein ;supported by full-length cDNA: Ceres:8932.	AT1G70900	F15H11.13 protein [Source:UniProtKB/TrEMBL;Acc:Q9SSK4]	NA
0.6036	-0.0642	0.3972	247282_at	At5g64240	putative protein strong similarity to unknown protein (gb|AAD11574.1);supported by full-length cDNA: Ceres:29895.	AT5G64240	Metacaspase-3 [Source:UniProtKB/Swiss-Prot;Acc:Q9FMG1]	AMC3
0.6035	-0.083	0.7545	256497_at	At1g31580	ORF1, putative similar to ORF1 GI:457716 from (Arabidopsis thaliana); supported by cDNA: gi_16649160_gb_AY059950.1_	AT1G31580	Protein ECS1 [Source:UniProtKB/Swiss-Prot;Acc:Q39066]	ECS1
0.6035	0.0449	0.4398	262126_at	At1g59620	disease resistance protein, putative similar to disease resistance protein RPP8 GB:AAC83165 GI:3928862 from [Arabidopsis thaliana]	AT1G59620	Disease resistance protein (CC-NBS-LRR class) family [Source:TAIR;Acc:AT1G59620]	CW9
0.6031	-0.0713	0.6584	260312_at	At1g63880	putative disease resistance protein similar to disease resistance protein RPP1-WsC GB:AAC72979 [Arabidopsis thaliana]	AT1G63880	Disease resistance protein RML1B [Source:UniProtKB/Swiss-Prot;Acc:Q9CAK1]	RLM1B
0.6028	-0.0332	0.5352	262092_at	At1g56150	unknown protein	AT1G56150	Auxin-responsive protein SAUR71 [Source:UniProtKB/Swiss-Prot;Acc:Q9SGU2]	SAUR71
0.6026	-0.0764	0.1294	260211_at	At1g74440	hypothetical protein similar to YGL010w-like protein GB:AAC32136 [Picea mariana]	AT1G74440	ER membrane protein, putative (DUF962) [Source:UniProtKB/TrEMBL;Acc:Q9CA70]	NA
0.6023	0.023	0.439	265682_at	At2g24390	similar to avrRpt2-induced protein 2	AT2G24390	AIG2-like protein D [Source:UniProtKB/Swiss-Prot;Acc:A8MRP2]	AIG2LD
0.6017	-0.0978	0.892	255809_at	At4g10300	putative protein predicted protein, Arabidopsis thaliana; supported by full-length cDNA: Ceres: 1489.	AT4G10300	At4g10300 [Source:UniProtKB/TrEMBL;Acc:Q9SV91]	NA
0.6017	-0.0367	0.4109	254741_s_at	At4g13900	putative disease resistance protein Hcr9-9A, Lycopersicon pimpinellifolium, gb:AJ002236	AT4G13920	Receptor-like protein 50 [Source:UniProtKB/Swiss-Prot;Acc:Q93YT3]	AtRLP50
0.6017	-0.0949	0.2104	261692_at	At1g08450	calreticulin, putative similar to calreticulin GB:AAC49697 GI:2052383 from [Arabidopsis thaliana]; supported by cDNA: gi_2052382_gb_U66345.1_ATU66345	AT1G08450	Calreticulin-3 [Source:UniProtKB/Swiss-Prot;Acc:O04153]	CRT3
0.6012	-0.0752	0.8357	260155_at	At1g52870	unknown protein	AT1G52870	At1g52870/F14G24_14 [Source:UniProtKB/TrEMBL;Acc:Q9C933]	NA
0.6011	-0.0337	0.504	265893_at	At2g15040	putative disease resistance protein	AT2G15042	Leucine-rich repeat (LRR) family protein [Source:TAIR;Acc:AT2G15042]	NA
0.601	-0.0226	0.5572	262748_at	At1g28610	lipase, putative contains Pfam profile: PF00657 Lipase/Acylhydrolase with GDSL-like motif; supported by cDNA: gi_13937188_gb_AF372948.1_AF372948	AT1G28610	GDSL esterase/lipase At1g28610 [Source:UniProtKB/Swiss-Prot;Acc:Q9SHP6]	NA
0.601	-0.0874	0.5056	253052_at	At4g37310	cytochrome P450-like protein ; supported by cDNA: gi_15809892_gb_AY054214.1_	AT4G37310	Cytochrome P450, family 81, subfamily H, polypeptide 1 [Source:UniProtKB/TrEMBL;Acc:Q9SW67]	CYP81H1
0.6008	-0.089	0.783	257966_at	At3g19800	unknown protein ;supported by full-length cDNA: Ceres:41112.	AT3G19800	Large ribosomal RNA subunit accumulation protein YCED homolog 2, chloroplastic [Source:UniProtKB/Swiss-Prot;Acc:Q9C5M1]	NA
0.6005	-0.0885	0.817	263987_at	At2g42690	putative lipase ; supported by cDNA: gi_15293128_gb_AY050998.1_	AT2G42690	Phospholipase A1-IIdelta [Source:UniProtKB/Swiss-Prot;Acc:Q9SJI7]	NA
0.5999	0.0082	0.5251	245474_at	At4g16060	hypothetical protein	AT4G16060	unknown protein; FUNCTIONS IN: molecular_function unknown; INVOLVED IN: biological_process unknown; LOCATED IN: chloroplast, chloroplast stroma; EXPRESSED IN: 22 plant structures; EXPRESSED DURING: 13 growth stages; Has 42 Blast hits to 42 proteins /.../species: Archae - 0; Bacteria - 2; Metazoa - 0; Fungi - 0; Plants - 33; Viruses - 0; Other Eukaryotes - 7 (source: NCBI BLink). [Source:TAIR;Acc:…	NA
0.5998	-0.0355	0.5087	249309_at	At5g41410	homeotic protein BEL1 homolog ; supported by cDNA: gi_15146192_gb_AY049237.1_	AT5G41410	Homeobox protein BEL1 homolog [Source:UniProtKB/Swiss-Prot;Acc:Q38897]	BEL1
0.5992	-0.0659	0.5601	253911_at	At4g27300	putative receptor protein kinase receptor protein kinase, Ipomoea trifida,PID:g836954	AT4G27300	G-type lectin S-receptor-like serine/threonine-protein kinase SD1-1 [Source:UniProtKB/Swiss-Prot;Acc:O81833]	SD11
0.598	0.0704	0.7855	257723_at	At3g18500	hypothetical protein predicted by genemark.hmm	AT3G18500	DNAse I-like superfamily protein [Source:UniProtKB/TrEMBL;Acc:F4J8R6]	NA
0.5979	-0.1315	0.8114	249834_at	At5g23440	putative protein contains similarity to ferredoxin-thioredoxin reductase variable chain	AT5G23440	At5g23440 [Source:UniProtKB/TrEMBL;Acc:Q9FHL4]	FTRA1
0.5976	-0.0628	0.1996	252533_at	At3g46110	putative protein predicted proteins, Arabidopsis thaliana	AT3G46110	At3g46110 [Source:UniProtKB/TrEMBL;Acc:Q8GY65]	NA
0.5975	-0.1049	0.8913	263624_at	At2g04700	putative ferredoxin-thioredoxin reductase ;supported by full-length cDNA: Ceres:40781.	AT2G04700	Ferredoxin-thioredoxin reductase, catalytic chain [Source:UniProtKB/TrEMBL;Acc:A0A178VTW5]	FTRC
0.5973	-0.0462	0.3635	249264_s_at	At5g41740	disease resistance protein-like	AT5G41750;AT5G41740	Disease resistance protein (TIR-NBS-LRR class) family [Source:UniProtKB/TrEMBL;Acc:Q9LSX5];Disease resistance protein (TIR-NBS-LRR class) family [Source:UniProtKB/TrEMBL;Acc:F4JYI4]	NA
0.5972	-0.1013	0.2088	250990_at	At5g02290	serine/threonine-specific protein kinase NAK ;supported by full-length cDNA: Ceres:27477.	AT5G02290	Probable serine/threonine-protein kinase PBL11 [Source:UniProtKB/Swiss-Prot;Acc:P43293]	PBL11
0.5972	-0.1227	0.1234	250998_at	At5g02620	ankyrin - like protein ankyrin G119, Homo sapiens, EMBL:HSU43965	AT5G02620	ankyrin-like1 [Source:TAIR;Acc:AT5G02620]	ANK1
0.5971	-0.1204	0.8507	258295_at	At3g23400	unknown protein ;supported by full-length cDNA: Ceres:29542.	AT3G23400	Plastid-lipid-associated protein 6, chloroplastic [Source:UniProtKB/Swiss-Prot;Acc:Q9LW57]	PAP6
0.5966	-0.0948	0.6385	245219_at	At1g59124	viral resistance protein, putative similar to viral resistance protein GI:7110565 from [Arabidopsis thaliana]	AT1G58807;AT1G59124	Probable disease resistance protein RF45 [Source:UniProtKB/Swiss-Prot;Acc:F4IBE4]	RDL5
0.5963	-0.0535	0.0843	263120_at	At1g78490	cytochrome P450, putative similar to cytochrome P450 GI:4176420 from [Arabidopsis thaliana]	AT1G78490	CYP708A3 [Source:UniProtKB/TrEMBL;Acc:A0A178WMR8]	CYP708A3
0.5957	0.3117	0.3757	249380_at	At5g40370	glutaredoxin -like protein glutaredoxin, castor bean, PIR:S54825; supported by full-length cDNA: Ceres: 23800.	AT5G40370	Glutaredoxin family protein [Source:UniProtKB/TrEMBL;Acc:B3H604]	NA
0.5956	0.0871	0.3774	254153_at	At4g24450	putative protein hypothetical protein R1 - Solanum tuberosum,PIR2:T07050	AT4G24450	Alpha-glucan water dikinase 2 [Source:UniProtKB/Swiss-Prot;Acc:Q9STV0]	GWD2
0.5954	-0.0409	0.5228	255721_at	At1g31940	unknown protein ;supported by full-length cDNA: Ceres:25047.	AT1G31940	At1g31940/F5M6.6 [Source:UniProtKB/TrEMBL;Acc:Q8VYV3]	NA
0.5952	-0.0728	0.7623	250247_at	At5g13720	unknown protein	AT5G13720	Uncharacterized protein At5g13720 [Source:UniProtKB/TrEMBL;Acc:Q9FNA1]	NA
0.595	-0.0996	0.8662	257222_at	At3g27925	DegP protease almost identical to DegP protease precursor GB:AF028842 from [Arabidopsis thaliana] (J. Biol. Chem. 273 (12), 7094-7098 (1998))	AT3G27925	DEGP1 [Source:UniProtKB/TrEMBL;Acc:A0A178V823]	DEGP1
0.595	-0.0917	0.3898	265460_at	At2g46600	putative caltractin ;supported by full-length cDNA: Ceres:7802.	AT2G46600	Calcium-binding protein KIC [Source:UniProtKB/Swiss-Prot;Acc:Q9ZPX9]	KIC
0.5948	-0.0671	0.7175	245730_at	At1g73470	unknown protein ;supported by full-length cDNA: Ceres:39155.	AT1G73470	unknown protein; FUNCTIONS IN: molecular_function unknown; INVOLVED IN: biological_process unknown; LOCATED IN: chloroplast; EXPRESSED IN: 22 plant structures; EXPRESSED DURING: 13 growth stages; Has 72 Blast hits to 72 proteins in 35 species: Archa /.../ Bacteria - 50; Metazoa - 0; Fungi - 0; Plants - 22; Viruses - 0; Other Eukaryotes - 0 (source: NCBI BLink). [Source:TAIR;Acc:AT1G73470]	NA
0.5945	-0.0966	0.9184	258607_at	At3g02730	thioredoxin f1 identical to thioredoxin f1 GB:AF144385 [Arabidopsis thaliana];supported by full-length cDNA: Ceres:11767.	AT3G02730	TRXF1 [Source:UniProtKB/TrEMBL;Acc:A0A178VBJ7]	TRXF1
0.5941	-0.0748	0.8967	259791_at	At1g29700	unknown protein ; supported by cDNA: gi_14596082_gb_AY042829.1_	AT1G29700	Metallo-hydrolase/oxidoreductase superfamily protein [Source:UniProtKB/TrEMBL;Acc:Q9C535]	NA
0.5934	-0.1106	0.5469	254751_at	At4g13150	hypothetical protein	AT4G13150	unknown protein; Has 83 Blast hits to 82 proteins in 37 species: Archae - 0; Bacteria - 51; Metazoa - 0; Fungi - 0; Plants - 30; Viruses - 0; Other Eukaryotes - 2 (source: NCBI BLink). [Source:TAIR;Acc:AT4G13150]	NA
0.593	-0.0166	0.4152	248875_at	At5g46470	disease resistance protein-like	AT5G46470	Disease resistance protein RPS6 [Source:UniProtKB/Swiss-Prot;Acc:F4KHH8]	RPS6
0.5929	-0.064	0.5811	246791_at	At5g27280	putative protein predicted proteins, Arabidopsis thaliana, Drosophila melanogaster and Saccharomyces cerevisiae;supported by full-length cDNA: Ceres:23239.	AT5G27280	A_TM021B04.14 protein [Source:UniProtKB/TrEMBL;Acc:O04646]	NA
0.5925	-0.0463	0.5097	249850_at	At5g23240	putative protein similar to unknown protein (gb|AAD21732.1)	AT5G23240	Chaperone protein dnaJ C76, chloroplastic [Source:UniProtKB/Swiss-Prot;Acc:Q9FMX6]	DJC76
0.5922	-0.0567	0.8046	263715_at	At2g20570	unknown protein ; supported by cDNA: gi_15451039_gb_AY054600.1_	AT2G20570	GBF's pro-rich region-interacting factor 1 [Source:UniProtKB/TrEMBL;Acc:F4IVF9]	GPRI1
0.5918	-0.0916	0.6836	253282_at	At4g34120	putative protein hypothetical protein, Arabidopsis thaliana, PATCHX:E353194; supported by cDNA: gi_13430837_gb_AF360331.1_AF360331	AT4G34120	CBS domain-containing protein CBSX2, chloroplastic [Source:UniProtKB/Swiss-Prot;Acc:Q9C5D0]	CBSX2
0.5917	-0.0755	0.7349	266599_at	At2g46100	unknown protein	AT2G46100	At2g46100 [Source:UniProtKB/TrEMBL;Acc:Q6ID84]	NA
0.5915	-0.0632	0.8114	264636_at	At1g65490	hypothetical protein predicted by genemark.hmm;supported by full-length cDNA: Ceres:2118.	AT1G65490	unknown protein; FUNCTIONS IN: molecular_function unknown; INVOLVED IN: biological_process unknown; LOCATED IN: endomembrane system; EXPRESSED IN: 22 plant structures; EXPRESSED DURING: 13 growth stages; BEST Arabidopsis thaliana protein match is: u /.../ protein (TAIR:AT1G65486.1); Has 23 Blast hits to 23 proteins in 2 species: Archae - 0; Bacteria - 0; Metazoa - 0; Fungi - 0; Plants - 23; Virus…	NA
0.5908	-0.0957	0.8567	254187_at	At4g23890	putative protein hypothetical protein, Synechocystis sp., PIR:S76577;supported by full-length cDNA: Ceres:30708.	AT4G23890	NAD(P)H-quinone oxidoreductase subunit S, chloroplastic [Source:UniProtKB/Swiss-Prot;Acc:Q9T0A4]	ndhS
0.5903	-0.107	0.4415	264507_at	At1g09415	Expressed protein ; supported by cDNA: gi_14423419_gb_AF386947.1_AF386947	AT1G09415	Protein NIM1-INTERACTING 3 [Source:UniProtKB/Swiss-Prot;Acc:Q9FNZ4]	NIMIN-3
0.5902	-0.0419	0.655	252618_at	At3g45140	lipoxygenase AtLOX2 ; supported by cDNA: gi_431257_gb_L23968.1_ATHATLO	AT3G45140	Lipoxygenase 2, chloroplastic [Source:UniProtKB/Swiss-Prot;Acc:P38418]	LOX2
0.59	-0.1205	0.8394	264885_s_at	At1g61180	NBS/LRR disease resistance protein, putative similar to NBS/LRR disease resistance protein GI:3309619 from [Arabidopsis thaliana]; supported by cDNA: gi_15450875_gb_AY054518.1_	AT1G61300;AT1G61310;AT1G61190;AT1G61180	Probable disease resistance protein At1g61300 [Source:UniProtKB/Swiss-Prot;Acc:O64790];LRR and NB-ARC domains-containing disease resistance protein [Source:TAIR;Acc:AT1G61310];Probable disease resistance protein At1g61190 [Source:UniProtKB/Swiss-Prot;Acc:O22727];LRR and NB-ARC domains-containing disease resistance protein [Source:UniProtKB/TrEMBL;Acc:Q2V4G0]	NA
0.59	-0.0684	0.4128	264041_at	At2g03710	MADS-box protein (AGL3) ; supported by cDNA: gi_1737494_gb_U81369.1_ATU81369	AT2G03710	Agamous-like MADS-box protein AGL3 [Source:UniProtKB/Swiss-Prot;Acc:P29383]	AGL3
0.5899	-0.0809	0.6234	257832_at	At3g26740	light regulated protein, putative similar to light regulated protein precursor GB:Q03200 [Oryza sativa] (Plant Mol. Biol. 22 (1), 165-170 (1993)), ccr protein GB:S52663 [Citrus X paradisi] (Plant Mol. Biol. 26 (1), 165-173 (1994));supported by full-length cDNA: Ceres:41074.	AT3G26740	Light-regulated protein 1, chloroplastic [Source:UniProtKB/Swiss-Prot;Acc:Q96500]	CCL
0.5898	-0.0776	0.4447	267084_at	At2g41180	unknown protein ; supported by cDNA: gi_16323164_gb_AY057686.1_	AT2G41180	Sigma factor binding protein 2, chloroplastic [Source:UniProtKB/Swiss-Prot;Acc:O80669]	SIB2
0.5897	-0.0951	0.9016	251820_at	At3g55040	putative protein In2-1 protein, Zea mays, P49248	AT3G55040	Glutathione S-transferase L2, chloroplastic [Source:UniProtKB/Swiss-Prot;Acc:Q9M2W2]	GSTL2
0.5894	-0.1186	0.8429	255718_at	At1g32070	unknown protein ;supported by full-length cDNA: Ceres:22071.	AT1G32070	Acetyltransferase NSI [Source:UniProtKB/Swiss-Prot;Acc:Q7X9V3]	NSI
0.5892	-0.0757	0.9056	259633_at	At1g56505	hypothetical protein	AT1G56500	Protein SUPPRESSOR OF QUENCHING 1, chloroplastic [Source:UniProtKB/Swiss-Prot;Acc:Q8VZ10]	SOQ1
0.5891	-0.0495	0.4903	254232_at	At4g23600	tyrosine transaminase like protein tyrosine transaminase (EC 2.6.1.5) - rat, EMBL:X02741; supported by cDNA: gi_15076852_gb_AF268090.1_AF268090	AT4G23600	Cystine lyase CORI3 [Source:UniProtKB/Swiss-Prot;Acc:Q9SUR6]	CORI3
0.5883	-0.1093	0.827	258161_at	At3g17930	hypothetical protein predicted by genemark.hmm;supported by full-length cDNA: Ceres:20484.	AT3G17930	AT3g17930/MEB5_15 [Source:UniProtKB/TrEMBL;Acc:Q94BY7]	NA
0.5883	-0.098	0.4427	254331_s_at	At4g22710	cytochrome P450 - like protein flavonoid 3',5'-hydroxylase Hf1, Petunia x hybrida, PIR2:S38985	AT4G22690;AT4G22710	Cytochrome P450, family 706, subfamily A, polypeptide 1 [Source:UniProtKB/TrEMBL;Acc:F4JLY4];Cytochrome P450 - like protein [Source:UniProtKB/TrEMBL;Acc:O49652]	CYP706A1;CYP706A2
0.5883	-0.136	0.252	247065_s_at	At5g66900	disease resistance protein-like	AT5G66900;AT5G66910	Disease resistance protein (CC-NBS-LRR class) family [Source:TAIR;Acc:AT5G66900];Probable disease resistance protein At5g66910 [Source:UniProtKB/Swiss-Prot;Acc:Q9FKZ0]	NA
0.5883	-0.0795	0.2094	266326_at	At2g46650	putative cytochrome b5 ;supported by full-length cDNA: Ceres:3743.	AT2G46650	Cytochrome B5 isoform C [Source:UniProtKB/Swiss-Prot;Acc:Q9ZNV4]	CYTB5-C
0.5882	-0.051	0.6402	261754_at	At1g76130	alpha-amylase, putative similar to alpha-amylase GI:7532799 from [ Malus domestica];supported by full-length cDNA: Ceres:119931.	AT1G76130	Probable alpha-amylase 2 [Source:UniProtKB/Swiss-Prot;Acc:Q8LFG1]	AMY2
0.5881	-0.0413	0.6063	267298_at	At2g23760	putative homeodomain transcription factor ; supported by cDNA: gi_13877512_gb_AF353092.1_AF353092	AT2G23760	BEL1-like homeodomain 4 [Source:TAIR;Acc:AT2G23760]	BLH4
0.5874	-0.0338	0.6526	263256_at	At1g10500	unknown protein similar to ESTs gb|H36734 and gb|AA651244	AT1G10500	AT1G10500 protein [Source:UniProtKB/TrEMBL;Acc:B9DF88]	ISCA
0.5873	-0.047	0.5385	254305_at	At4g22200	potassium channel protein AKT3 ; supported by cDNA: gi_1100897_gb_U40154.1_ATU40154	AT4G22200	Potassium channel AKT2/3 [Source:UniProtKB/Swiss-Prot;Acc:Q38898]	AKT2
0.5871	-0.0854	0.8614	249610_at	At5g37360	putative protein	AT5G37360	AT5g37360/MNJ8_150 [Source:UniProtKB/TrEMBL;Acc:Q93Z11]	NA
0.5868	-0.0267	0.3502	261037_at	At1g17420	lipoxygenase identical to GB:CAB56692 from (Arabidopsis thaliana)	AT1G17420	Lipoxygenase 3, chloroplastic [Source:UniProtKB/Swiss-Prot;Acc:Q9LNR3]	LOX3
0.5864	-0.0558	0.3147	249485_at	At5g39020	receptor protein kinase - like protein receptor-protein kinase-like protein, Arabidopsis thaliana, PIR:T45786	AT5G39020	Probable receptor-like protein kinase At5g39020 [Source:UniProtKB/Swiss-Prot;Acc:Q9FID6]	NA
0.5862	-0.0711	0.7095	253421_at	At4g32340	putative protein predicted proteins, Arabidopsis thaliana;supported by full-length cDNA: Ceres:34819.	AT4G32340	Tetratricopeptide repeat (TPR)-like superfamily protein [Source:UniProtKB/TrEMBL;Acc:O49358]	NA
0.5857	-0.0492	0.6159	255786_at	At1g19670	unknown protein contains similarity to chlorophyllase GI:7415999 from [Chenopodium album]; supported by full-length cDNA: Ceres: 31589.	AT1G19670	Chlorophyllase-1 [Source:UniProtKB/Swiss-Prot;Acc:O22527]	CLH1
0.5857	0.2682	0.2796	248967_at	At5g45350	unknown protein ;supported by full-length cDNA: Ceres:22538.	AT5G45350	AT5g45350/MFC19_1 [Source:UniProtKB/TrEMBL;Acc:Q39115]	NA
0.5849	-0.0382	0.5231	246340_s_at	At3g44860	AtPP -like protein AtPP protein, Brassica napus, EMBL:BNA245479; supported by cDNA: gi_15293070_gb_AY050969.1_	AT3G44860;AT3G44870	Farnesoic acid carboxyl-O-methyltransferase [Source:UniProtKB/Swiss-Prot;Acc:Q9FYC4];AtPP-like protein [Source:UniProtKB/TrEMBL;Acc:Q9FYC3]	FAMT;NA
0.5847	-0.0831	0.8604	265628_at	At2g27290	hypothetical protein predicted by genefinder; supported by full-length cDNA: Ceres: 32664.	AT2G27290	At2g27290 [Source:UniProtKB/TrEMBL;Acc:Q9XIN6]	NA
0.5845	-0.0642	0.4767	262717_s_at	At1g16410	putative cytochrome P450 similar to gb|AF069494 cytochrome P450 from Sinapis alba and is a member of the PF|00067 Cytochrome P450 family. EST gb|F14190 comes from this gene; supported by cDNA: gi_15208670_gb_AY035021.2_	AT1G16400;AT1G16410	Hexahomomethionine N-hydroxylase [Source:UniProtKB/Swiss-Prot;Acc:Q9FUY7];Dihomomethionine N-hydroxylase [Source:UniProtKB/Swiss-Prot;Acc:Q949U1]	CYP79F2;CYP79F1
0.5836	-0.0586	0.3705	253414_at	At4g33050	putative protein	AT4G33050	calmodulin-binding family protein [Source:TAIR;Acc:AT4G33050]	EDA39
0.5835	-0.1137	0.7924	245021_at	psbJ	PSII component	ATCG00550;ATCG00560	Photosystem II reaction center protein J [Source:UniProtKB/Swiss-Prot;Acc:P56781];Photosystem II reaction center protein L [Source:UniProtKB/Swiss-Prot;Acc:P60129]	PSBJ;PSBL
0.5833	-0.0949	0.673	252485_at	At3g46530	disease resistance protein RPP13-like protein disease resistance protein RPP8 - Arabidopsis thaliana, EMBL:AF089710; supported by cDNA: gi_14334999_gb_AY037179.1_	AT3G46530	Disease resistance protein RPP13 [Source:UniProtKB/Swiss-Prot;Acc:Q9M667]	RPP13
0.5831	-0.0637	0.517	250381_at	At5g11610	putative protein various predicted proteins, Arabidopsis thaliana	AT5G11610	Exostosin family protein [Source:UniProtKB/TrEMBL;Acc:Q9LYD1]	NA
0.5831	-0.0662	0.1543	248821_at	At5g47070	protein serine threonine kinase-like	AT5G47070	Probable serine/threonine-protein kinase PBL19 [Source:UniProtKB/Swiss-Prot;Acc:Q9LTC0]	PBL19
0.5827	-0.0643	0.7351	261084_at	At1g07440	tropinone reductase-I, putative similar to GB:L20473 from [Datura stramonium] (Proc. Natl. Acad. Sci. U.S.A. 90, 9591-9595 (1993)); supported by cDNA: gi_13605590_gb_AF361621.1_AF361621	AT1G07440	Tropinone reductase homolog At1g07440 [Source:UniProtKB/Swiss-Prot;Acc:P0DKI3]	NA
0.5827	-0.0424	0.6513	255065_s_at	At4g08870	putative arginase similar to arginases (Pfam: PF00491, Score=353.2, E=1.4e-119, N=1);supported by full-length cDNA: Ceres:33985.	AT4G08870;AT4G08900	ARGAH2 [Source:UniProtKB/TrEMBL;Acc:A0A178V1K8];Arginase 1, mitochondrial [Source:UniProtKB/Swiss-Prot;Acc:P46637]	ARGAH2;ARGAH1
0.5826	-0.0452	0.3394	254130_at	At4g24540	MADS-box protein AGL24 ; supported by cDNA: gi_3719214_gb_AF005158.1_AF005158	AT4G24540	MADS-box protein AGL24 [Source:UniProtKB/Swiss-Prot;Acc:O82794]	AGL24
0.5822	-0.0645	0.8592	259179_at	At3g01660	hypothetical protein similar to putative protein GB:CAB45319 [Arabidopsis thaliana]	AT3G01660	At3g01660 [Source:UniProtKB/TrEMBL;Acc:Q9SS89]	NA
0.5822	-0.0779	0.681	253893_at	At4g27390	putative protein hypothetical protein, Synechocystis sp., PIR2:S77328; supported by cDNA: gi_14335171_gb_AY037265.1_	AT4G27390	AT4g27390/M4I22_200 [Source:UniProtKB/TrEMBL;Acc:Q93VI9]	NA
0.582	-0.1359	0.3837	247656_at	At5g59890	actin depolymerizing factor 4 - like protein actin depolymerizing factor 4, Arabidopsis thaliana, EMBL:AF102822;supported by full-length cDNA: Ceres:11691.	AT5G59890	Actin-depolymerizing factor 4 [Source:UniProtKB/Swiss-Prot;Acc:Q9ZSK3]	ADF4
0.5817	-0.0967	0.2259	253238_at	At4g34480	putative protein (fragment)	AT4G34480	Glucan endo-1,3-beta-glucosidase 7 [Source:UniProtKB/Swiss-Prot;Acc:Q9M069]	NA
0.5813	-0.1193	0.7391	263537_at	At2g24790	CONSTANS-like B-box zinc finger protein ;supported by full-length cDNA: Ceres:17434.	AT2G24790	Zinc finger protein CONSTANS-LIKE 3 [Source:UniProtKB/Swiss-Prot;Acc:Q9SK53]	COL3
0.5808	-0.0854	0.8561	262287_at	At1g68660	unknown protein ;supported by full-length cDNA: Ceres:18250.	AT1G68660	ATP-dependent Clp protease adapter protein CLPS1, chloroplastic [Source:UniProtKB/Swiss-Prot;Acc:Q9SX29]	CPLS1
0.5801	-0.0726	0.2797	267509_at	At2g45660	MADS-box protein (AGL20) ; supported by full-length cDNA: Ceres: 5467.	AT2G45660	SOC1 [Source:UniProtKB/TrEMBL;Acc:A0A178VZL4]	SOC1
0.58	-0.0405	0.8172	255025_at	At4g09900	putative host response protein pir7a protein - rice, PIR2:S47086	AT4G09900	Putative methylesterase 12, chloroplastic [Source:UniProtKB/Swiss-Prot;Acc:Q940H7]	MES12
0.58	-0.074	0.7681	251146_at	At3g63520	neoxanthin cleavage enzyme nc1	AT3G63520	Carotenoid 9,10(9',10')-cleavage dioxygenase 1 [Source:UniProtKB/Swiss-Prot;Acc:O65572]	CCD1
0.5799	-0.0026	0.5203	257556_at	At3g28090	hypothetical protein predicted by genemark.hmm	AT3G28100	WAT1-related protein At3g28100 [Source:UniProtKB/Swiss-Prot;Acc:Q9LRS5]	NA
0.5798	-0.1074	0.8431	255248_at	At4g05180	Oxygen-evolving enhancer protein 3 precursor - like protein OXYGEN-EVOLVING ENHANCER PROTEIN 3 PRECURSOR (OEE3) (16 KD SUBUNIT OF OXYGEN-EVOLVING SYSTEM OF PHOTOSYSTEM II), Spinacia oleracea, gb:P12301;supported by full-length cDNA: Ceres:40326.	AT4G05180	Oxygen-evolving enhancer protein 3-2, chloroplastic [Source:UniProtKB/Swiss-Prot;Acc:Q41932]	PSBQ2
0.5798	-0.0391	0.5606	266385_at	At2g14610	pathogenesis-related PR-1-like protein identical to GB:M90508; supported by cDNA: gi_166860_gb_M90508.1_ATHRPRP1A	AT2G14610	Pathogenesis-related protein 1 [Source:UniProtKB/Swiss-Prot;Acc:P33154]	PR1
0.5794	-0.0852	0.3679	255602_at	At4g01026	Expressed protein ; supported by full-length cDNA: Ceres: 36229.	AT4G01026	RCAR2 [Source:UniProtKB/TrEMBL;Acc:A0A178UTD1]	PYL7
0.5793	-0.1261	0.3606	257406_at	At1g27060	hypothetical protein predicted by genemark.hmm, contains Pfam profile:PF00415 Regulator of chromosome condensation (RCC1) (7 copies)	AT1G27060	At1g27060 [Source:UniProtKB/TrEMBL;Acc:A2RVN2]	NA
0.5793	0.1579	0.3464	252888_at	At4g39210	glucose-1-phosphate adenylyltransferase (APL3) ; supported by cDNA: gi_16648984_gb_AY059862.1_	AT4G39210	Glucose-1-phosphate adenylyltransferase [Source:UniProtKB/TrEMBL;Acc:A0A178US50]	APL3
0.5791	-0.0592	0.7742	249996_at	At5g18600	glutaredoxin -like protein glutaredoxin, castor bean, PIR:S54825;supported by full-length cDNA: Ceres:92720.	AT5G18600	Monothiol glutaredoxin-S2 [Source:UniProtKB/Swiss-Prot;Acc:Q8L8Z8]	GRXS2
0.579	-0.0982	0.2856	253606_at	At4g30530	putative protein component of aniline dioxygenase (GMP synthase like protein - Acinetobacter sp.,PID:d1013698; supported by full-length cDNA: Ceres: 37987.	AT4G30530	GGP1 [Source:UniProtKB/TrEMBL;Acc:A0A178V143]	GGP1
0.5789	-0.0478	0.7479	254564_at	At4g19170	neoxanthin cleavage enzyme-like protein neoxanthin cleavage enzyme, Lycopersicon esculentum, PATX:E325797; supported by cDNA: gi_15983766_gb_AY056789.1_	AT4G19170	Probable carotenoid cleavage dioxygenase 4, chloroplastic [Source:UniProtKB/Swiss-Prot;Acc:O49675]	CCD4
0.5784	-0.1092	0.8667	245795_at	At1g32160	unknown protein contains similarity to obtusifoliol 14-alpha-demethylase (CYP51) GB:Y09292 GI:1707854 from [Triticum aestivum];supported by full-length cDNA: Ceres:39425.	AT1G32160	At1g32160/F3C3_6 [Source:UniProtKB/TrEMBL;Acc:Q9FVR1]	NA
0.5781	0.0621	0.4463	250975_at	At5g03050	putative protein	AT5G03050	At5g03050 [Source:UniProtKB/TrEMBL;Acc:Q8GY72]	NA
0.5775	-0.102	0.8501	247637_at	At5g60600	putative protein gcpE protein, Chlamydia muridarum, PIR:C81715	AT5G60600	4-hydroxy-3-methylbut-2-en-1-yl diphosphate synthase (ferredoxin), chloroplastic [Source:UniProtKB/Swiss-Prot;Acc:F4K0E8]	ISPG
0.577	-0.0771	0.8185	258081_at	At3g26085	Expressed protein ; supported by full-length cDNA: Ceres: 28790.	AT3G26085	CAAX amino terminal protease family protein [Source:UniProtKB/TrEMBL;Acc:A8MRZ2]	NA
0.5767	-0.0403	0.755	261295_at	At1g48450	unknown protein	AT1G48450	Alanine-tRNA ligase, putative (DUF760) [Source:UniProtKB/TrEMBL;Acc:Q9LP80]	NA
0.5765	-0.0761	0.7507	266615_s_at	At2g29720	putative monooxygenase ;supported by full-length cDNA: Ceres:34214.	AT2G35660;AT2G29720	FAD/NAD(P)-binding oxidoreductase family protein [Source:UniProtKB/TrEMBL;Acc:Q9ZQN9];FAD/NAD(P)-binding oxidoreductase family protein [Source:UniProtKB/TrEMBL;Acc:O82384]	CTF2A;CTF2B
0.5764	-0.058	0.4631	267135_at	At2g23430	cyclin-dependent kinase inhibitor protein identical to GB:U94772;supported by full-length cDNA: Ceres:17682.	AT2G23430	Cyclin-dependent kinase inhibitor 1 [Source:UniProtKB/Swiss-Prot;Acc:Q67Y93]	KRP1
0.5763	-0.0743	0.0544	246756_at	At5g27930	protein phosphatase - like protein phosphatase-2C, Mesembryanthemum crystallinum, EMBL:AF075581;supported by full-length cDNA: Ceres:23348.	AT5G27930	Probable protein phosphatase 2C 73 [Source:UniProtKB/Swiss-Prot;Acc:Q0WRB2]	PPC6-7
0.5762	-0.0754	0.5652	257791_at	At3g27110	unknown protein contains Pfam profile:PF01435 Peptidase family M48;supported by full-length cDNA: Ceres:156849.	AT3G27110	AT3G27110 protein [Source:UniProtKB/TrEMBL;Acc:Q9LSC4]	NA
0.5759	-0.1095	0.7349	245022_at	psbL	PSII L protein	ATCG00550;ATCG00570;ATCG00580;ATCG00560	Photosystem II reaction center protein J [Source:UniProtKB/Swiss-Prot;Acc:P56781];Cytochrome b559 subunit beta [Source:UniProtKB/TrEMBL;Acc:A0A1B1W4V6];Cytochrome b559 subunit alpha [Source:UniProtKB/TrEMBL;Acc:A0A1B1W4W2];Photosystem II reaction center protein L [Source:UniProtKB/Swiss-Prot;Acc:P60129]	PSBJ;PSBF;PSBE;PSBL
0.5759	-0.008	0.2745	265189_at	At1g23840	unknown protein ; supported by cDNA: gi_14335017_gb_AY037188.1_	AT1G23840	At1g23840/F5O8_37 [Source:UniProtKB/TrEMBL;Acc:Q9ZUB1]	NA
0.5758	0.0066	0.4652	256353_at	At1g55000	unknown protein ; supported by full-length cDNA: Ceres: 38207.	AT1G55000	F-box protein At1g55000 [Source:UniProtKB/Swiss-Prot;Acc:Q9FZ32]	NA
0.5757	-0.0632	0.8024	247252_at	At5g64770	unknown protein	AT5G64770	RGF9 [Source:UniProtKB/TrEMBL;Acc:A0A178UIJ2]	RGF9
0.5754	0.0475	0.8114	259943_at	At1g71480	unknown protein	AT1G71480	AT1G71480 protein [Source:UniProtKB/TrEMBL;Acc:Q9C9I5]	NA
0.5751	-0.05	0.2213	248619_at	At5g49630	amino acid permease 6 (emb CAA65051.1)	AT5G49630	AAP6 [Source:UniProtKB/TrEMBL;Acc:A0A178UHU7]	AAP6
0.5749	0.2072	0.2741	260396_at	At1g69720	putative heme oxygenase similar to heme oxygenase GB:AAD22107 [Arabidopsis thaliana];supported by full-length cDNA: Ceres:101223.	AT1G69720	Heme oxygenase 3, chloroplastic [Source:UniProtKB/Swiss-Prot;Acc:Q9C9L4]	HO3
0.5749	-0.0103	0.2736	249940_at	At5g22380	NAC-domain protein-like ;supported by full-length cDNA: Ceres:29829.	AT5G22380	NAC-domain protein-like [Source:UniProtKB/TrEMBL;Acc:Q680R1]	NAC090
0.5748	-0.073	0.3165	254211_at	At4g23570	phosphatase like protein phosphoprotein phosphatase (EC 3.1.3.16) PPT - rat	AT4G23570	phosphatase-related [Source:TAIR;Acc:AT4G23570]	SGT1A
0.5746	-0.0762	0.8384	266638_at	At2g35490	putative fibrillin ;supported by full-length cDNA: Ceres:38584.	AT2G35490	Probable plastid-lipid-associated protein 3, chloroplastic [Source:UniProtKB/Swiss-Prot;Acc:O82291]	PAP3
0.5742	-0.0624	0.8362	264435_at	At1g10360	putative glutathione S-transferase TSI-1 similar to glutathione S-transferase (sp|Q03666|GTX4_TOBAC); similar to EST gb|H36275; supported by cDNA: gi_11096013_gb_AF288190.1_AF288190	AT1G10360	Glutathione S-transferase U18 [Source:UniProtKB/Swiss-Prot;Acc:Q9FUS9]	GSTU18
0.5742	-0.1094	0.7247	264641_at	At1g09130	ATP-dependent Clp protease proteolytic subunit (ClpR3), putative similar to nClpP5 GI:5360595 from [Arabidopsis thaliana]	AT1G09130	ATP-dependent Clp protease proteolytic subunit [Source:UniProtKB/TrEMBL;Acc:F4HZE0]	NA
0.574	-0.0535	0.2945	256378_at	At1g66830	receptor protein kinase, putative contains Pfam profiles: PF00069: Eukaryotic protein kinase domain, multiple PF00560: Leucine Rich Repeat	AT1G66830	Probable inactive leucine-rich repeat receptor-like protein kinase At1g66830 [Source:UniProtKB/Swiss-Prot;Acc:Q9C9N5]	NA
0.5737	-0.0477	0.4543	251400_at	At3g60420	putative protein prib5, Ribes nigrum, EMBL:RNI7578;supported by full-length cDNA: Ceres:31361.	AT3G60415	At3g60420 [Source:UniProtKB/TrEMBL;Acc:Q9M217]	NA
0.5735	-0.0501	0.4247	257678_at	At3g20420	RNA helicase, putative contains Pfam profiles: PF00636 RNase3 domain, PF00035 Double-stranded RNA binding motif; supported by cDNA: gi_14596054_gb_AY042815.1_	AT3G20420	Ribonuclease 3-like protein 2 [Source:UniProtKB/Swiss-Prot;Acc:Q9LTQ0]	RTL2
0.573	-0.0396	0.2606	260804_at	At1g78410	hypothetical protein predicted by genemark.hmm;supported by full-length cDNA: Ceres:157.	AT1G78410	VQ motif-containing protein 10 [Source:UniProtKB/Swiss-Prot;Acc:Q8VYI5]	VQ10
0.5728	0.3935	0.2204	267112_at	At2g14750	putative adenosine phosphosulfate kinase identical to GB:U05238;supported by full-length cDNA: Ceres:14216.	AT2G14750	Adenylyl-sulfate kinase [Source:UniProtKB/TrEMBL;Acc:A0A178VLM3]	APK1
0.5727	-0.1067	0.5924	254848_at	At4g11960	putative protein hypothetical protein F7H19.70 - Arabidopsis thaliana, PID:e1310057	AT4G11960	PGR5-like protein 1B, chloroplastic [Source:UniProtKB/Swiss-Prot;Acc:Q8GYC7]	PGRL1B
0.5725	-0.0601	0.8345	265109_s_at	At1g62630	NBS/LRR disease resistance protein, putative similar to NBS/LRR disease resistance protein GB:AAC26125 GI:3309619 from [Arabidopsis thaliana]	AT1G62630;AT1G63360	Probable disease resistance protein At1g62630 [Source:UniProtKB/Swiss-Prot;Acc:Q9SI85];Probable disease resistance protein At1g63360 [Source:UniProtKB/Swiss-Prot;Acc:Q9SH22]	NA
0.5725	-0.0108	0.6281	245448_at	At4g16860	disease resistance RPP5 like protein	AT4G16860	Disease resistance protein RPP4 [Source:UniProtKB/Swiss-Prot;Acc:F4JNA9]	RPP4
0.5725	-0.0353	0.5225	254744_at	At4g13345	Expressed protein ; supported by cDNA: gi_16604676_gb_AY059783.1_	AT4G13345	Serinc-domain containing serine and sphingolipid biosynthesis protein [Source:TAIR;Acc:AT4G13345]	MEE55
0.5724	-0.0771	0.904	264201_at	At1g22630	unknown protein ;supported by full-length cDNA: Ceres:37537.	AT1G22630	At1g22630/F12K8_2 [Source:UniProtKB/TrEMBL;Acc:Q9SKA5]	NA
0.5722	-0.1091	0.8202	261634_at	At1g49970	ATP-dependent Clp protease proteolytic subunit (ClpR1) identical to nClpP5 GB:BAA82069 GI:5360595 from [Arabidopsis thaliana];supported by full-length cDNA: Ceres:29389.	AT1G49970	ATP-dependent Clp protease proteolytic subunit-related protein 1, chloroplastic [Source:UniProtKB/Swiss-Prot;Acc:Q9XJ35]	CLPR1
0.572	-0.0689	0.4731	250942_at	At5g03350	putative protein	AT5G03350	Lectin-like protein [Source:UniProtKB/Swiss-Prot;Acc:Q9LZF5]	LLP
0.5717	-0.0577	0.1634	250259_at	At5g13800	putative protein similar to unknown protein (pir||S77419); supported by cDNA: gi_15912216_gb_AY056386.1_	AT5G13800	pheophytinase [Source:TAIR;Acc:AT5G13800]	PPH
0.5716	-0.0451	0.6745	267169_at	At2g37540	putative oxidoreductase	AT2G37540	NAD(P)-binding Rossmann-fold superfamily protein [Source:UniProtKB/TrEMBL;Acc:O80924]	NA
0.5716	-0.1014	0.5034	249393_at	At5g40170	disease resistance - like protein resistance gene Cf-4, Lycopersicon hirsutum, EMBL:LHJ002235	AT5G40170	Receptor-like protein 54 [Source:UniProtKB/Swiss-Prot;Acc:F4KHA2]	AtRLP54
0.5715	-0.0613	0.7225	260601_at	At1g55910	Expressed protein ; supported by cDNA: gi_15294273_gb_AF410328.1_AF410328	AT1G55910	Zinc transporter 11 [Source:UniProtKB/Swiss-Prot;Acc:Q94EG9]	ZIP11
0.5712	-0.0047	0.2602	246230_at	At4g36710	SCARECROW-like protein	AT4G36710	HAM4 [Source:UniProtKB/TrEMBL;Acc:A0A178UVI6]	SCL15
0.5711	-0.033	0.7081	263541_at	At2g24860	unknown protein ; supported by full-length cDNA: Ceres: 97914.	AT2G24860	At2g24860/F27C12.22 [Source:UniProtKB/TrEMBL;Acc:Q9SK46]	NA
0.5706	-0.0835	0.539	255710_at	At4g00030	predicted protein of unknown function ; supported by cDNA: gi_15809916_gb_AY054226.1_	AT4G00030	Probable plastid-lipid-associated protein 11, chloroplastic [Source:UniProtKB/Swiss-Prot;Acc:O81304]	PAP11
0.5706	-0.0321	0.4802	256676_at	At3g52180	putative protein ;supported by full-length cDNA: Ceres:114734.	AT3G52180	SEX4 [Source:UniProtKB/TrEMBL;Acc:A0A178VES0]	DSP4
0.5701	-0.1148	0.6802	263491_at	At2g42600	phosphoenolpyruvate carboxylase	AT2G42600	PPC2 [Source:UniProtKB/TrEMBL;Acc:A0A178VV64]	PPC2
0.57	-0.0266	0.3587	257288_at	At3g29670	anthocyanin 5-aromatic acyltransferase, putative similar to anthocyanin 5-aromatic acyltransferase GB:BAA74428 [Gentiana triflora]	AT3G29670	Phenolic glucoside malonyltransferase 2 [Source:UniProtKB/Swiss-Prot;Acc:Q9LRQ8]	PMAT2
0.5692	-0.103	0.8587	253530_at	At4g31530	putative protein hypothetical protein - Arabidopsis thaliana,PIR2:T04873	AT4G31530	NAD(P)-binding Rossmann-fold superfamily protein [Source:UniProtKB/TrEMBL;Acc:F4JSP1]	NA
0.5691	-0.0364	0.5792	245418_at	At4g17370	putative protein	AT4G17370	At4g17370 [Source:UniProtKB/TrEMBL;Acc:Q66GR2]	NA
0.569	-0.1101	0.6765	244964_at	psbE	PSII cytochrome b559	ATCG00570;ATCG00580;ATCG00560	Cytochrome b559 subunit beta [Source:UniProtKB/TrEMBL;Acc:A0A1B1W4V6];Cytochrome b559 subunit alpha [Source:UniProtKB/TrEMBL;Acc:A0A1B1W4W2];Photosystem II reaction center protein L [Source:UniProtKB/Swiss-Prot;Acc:P60129]	PSBF;PSBE;PSBL
0.5686	-0.039	0.3374	246620_at	At5g36220	cytochrome P450 ; supported by cDNA: gi_3164141_dbj_D78606.1_D78606	AT5G36220	Cytochrome P450 81D1 [Source:UniProtKB/Swiss-Prot;Acc:Q9FG65]	CYP81D1
0.5685	-0.1084	0.893	267196_at	At2g30950	FtsH protease (VAR2) identical to zinc dependent protease VAR2 GI:7650138 from [Arabidopsis thaliana]	AT2G30950	FtsH extracellular protease family [Source:TAIR;Acc:AT2G30950]	VAR2
0.5681	-0.0433	0.348	259992_at	At1g67970	putative heat shock transcription factor contains Pfam profile: PF00447 HSF-type DNA-binding domain; N-terminal portion similar to heat shock transcription factor proteins: GB:CAA74397 [Arabidopsis thaliana], GB:S25478 [Lycopersicon esculentum]	AT1G67970	Heat stress transcription factor A-8 [Source:UniProtKB/Swiss-Prot;Acc:Q9S7U5]	HSFA8
0.5681	-0.0927	0.2192	245428_at	At4g17570	putative protein	AT4G17570	GATA transcription factor 26 [Source:UniProtKB/TrEMBL;Acc:F4JP80]	GATA26
0.5678	-0.0648	0.0295	246749_at	At5g27830	putative protein ; supported by cDNA: gi_14532675_gb_AY039962.1_	AT5G27830	FUNCTIONS IN: molecular_function unknown; INVOLVED IN: response to oxidative stress; LOCATED IN: endomembrane system; EXPRESSED IN: 22 plant structures; EXPRESSED DURING: 13 growth stages; CONTAINS InterPro DOMAIN/s: Folate receptor, conserved regio /.../erPro:IPR018143); Has 1807 Blast hits to 1807 proteins in 277 species: Archae - 0; Bacteria - 0; Metazoa - 736; Fungi - 347; Plants - 385; Virus…	NA
0.5675	-0.0507	0.8055	263951_at	At2g35960	putative harpin-induced protein ;supported by full-length cDNA: Ceres:19481.	AT2G35960	NDR1/HIN1-like protein 12 [Source:UniProtKB/Swiss-Prot;Acc:Q9SJ54]	NHL12
0.5672	-0.0938	0.7567	254038_at	At4g25910	nitrogen fixation like protein nitrogen fixation protein nifU - Anabaena sp., Pir2:D34443;supported by full-length cDNA: Ceres:256052.	AT4G25910	NifU-like protein 3, chloroplastic [Source:UniProtKB/Swiss-Prot;Acc:Q84RQ7]	NIFU3
0.5672	-0.0391	0.1003	247304_at	At5g63850	amino acid transporter AAP4 (pir||S51169) ;supported by full-length cDNA: Ceres:116681.	AT5G63850	AAP4 [Source:UniProtKB/TrEMBL;Acc:A0A178UDW1]	AAP4
0.5667	-0.1004	0.9042	247131_at	At5g66190	ferredoxin-NADP+ reductase	AT5G66190	Ferredoxin--NADP reductase, leaf isozyme 1, chloroplastic [Source:UniProtKB/Swiss-Prot;Acc:Q9FKW6]	LFNR1
0.5665	-0.0844	0.4873	255488_at	At4g02630	putative serine/threonine protein kinase	AT4G02630	Protein kinase superfamily protein [Source:UniProtKB/TrEMBL;Acc:O22764]	NA
0.5656	0.0065	0.3892	260420_at	At1g69610	unknown protein	AT1G69610	Protein of unknown function (DUF1666) [Source:TAIR;Acc:AT1G69610]	NA
0.5655	-0.0941	0.455	264204_at	At1g22710	putative sucrose transport protein, SUC2 strong similarity to GB:S38196 sucrose transport protein SUC2 from [Arabidopsis thaliana];supported by full-length cDNA: Ceres:7894.	AT1G22710	Sucrose transport protein SUC2 [Source:UniProtKB/Swiss-Prot;Acc:Q39231]	SUC2
0.5655	-0.0347	0.3405	253657_at	At4g30110	cadmium-transporting ATPase-like protein E1-E2 cadmium efflux adenosine triphosphatase - Staphylococcus aureus, PID:g152978	AT4G30110	Cadmium/zinc-transporting ATPase HMA2 [Source:UniProtKB/Swiss-Prot;Acc:Q9SZW4]	HMA2
0.5653	-0.0694	0.8527	262955_at	At1g54520	unknown protein ;supported by full-length cDNA: Ceres:13758.	AT1G54520	Myelin-associated oligodendrocyte basic protein [Source:UniProtKB/TrEMBL;Acc:Q8RWI0]	NA
0.5652	-0.1132	0.6387	246209_at	At4g36870	BEL1-like homeobox 2 protein (BLH2) ; supported by cDNA: gi_15215856_gb_AY050459.1_	AT4G36870	BEL1-like homeodomain protein 2 [Source:UniProtKB/Swiss-Prot;Acc:Q9SW80]	BLH2
0.5652	0.2023	0.6105	260207_at	At1g70730	putative phosphoglucomutase similar to phosphoglucomutase GB:AAC00601 [Arabidopsis thaliana]	AT1G70730	Phosphoglucomutase/phosphomannomutase family protein [Source:UniProtKB/TrEMBL;Acc:F4I6W4]	PGM2
0.5651	-0.0106	0.665	246434_at	At5g17520	root cap 1 (RCP1) ;supported by full-length cDNA: Ceres:10216.	AT5G17520	Maltose excess protein 1, chloroplastic [Source:UniProtKB/Swiss-Prot;Acc:Q9LF50]	MEX1
0.565	-0.1375	0.7965	248480_at	At5g50920	ATP-dependent Clp protease ATP-binding subunit (ClpC1) almost identical to ClpC GI:2921158 from [Arabidopsis thaliana]	AT5G50920	Chaperone protein ClpC1, chloroplastic [Source:UniProtKB/Swiss-Prot;Acc:Q9FI56]	CLPC1
0.5647	-0.0396	0.6148	252549_at	At3g45860	protein kinase - like receptor-like protein kinase RLK3, Arabidopsis thaliana, EMBL:ATH011674	AT3G45860	Cysteine-rich receptor-like protein kinase 4 [Source:UniProtKB/Swiss-Prot;Acc:Q9LZU4]	CRK4
0.5642	0.0532	0.4326	248846_at	At5g46500	putative protein similar to unknown protein (pir||T14515)	AT5G46500	Protein VARIATION IN COMPOUND TRIGGERED ROOT growth protein [Source:UniProtKB/TrEMBL;Acc:Q9FHF5]	NA
0.5638	-0.1456	0.8418	260529_at	At2g47400	putative chloroplast protein CP12 ; supported by full-length cDNA: Ceres: 95662.	AT2G47400	Calvin cycle protein CP12-1, chloroplastic [Source:UniProtKB/Swiss-Prot;Acc:O22914]	CP12-1
0.5636	-0.0946	0.677	250842_at	At5g04490	putative protein predicted proteins, Archaeoglobus fulgidus, Synechocystis sp.;supported by full-length cDNA: Ceres:125255.	AT5G04490	Phytol kinase 1, chloroplastic [Source:UniProtKB/Swiss-Prot;Acc:Q9LZ76]	VTE5
0.5634	-0.0901	0.9318	249658_s_at	At5g36700	N-glyceraldehyde-2-phosphotransferase-like	AT5G36700;AT5G36790	Phosphoglycolate phosphatase 1B, chloroplastic [Source:UniProtKB/Swiss-Prot;Acc:P0DKC4]	PGLP1A
0.5629	0.0874	0.731	251929_at	At3g53920	sigma factor SigC ; supported by cDNA: gi_2353174_gb_AF015544.1_AF015544	AT3G53920	RNA polymerase sigma factor sigC [Source:UniProtKB/Swiss-Prot;Acc:O24621]	SIGC
0.5624	-0.0801	0.4106	260464_at	At1g10920	disease resistance protein RPM1 isolog	AT1G10920	Putative inactive disease susceptibility protein LOV1 [Source:UniProtKB/Swiss-Prot;Acc:O04093]	LOV1
0.5619	-0.1221	0.8874	258071_s_at	At3g26070	unknown protein	AT3G26070;AT3G26080	Probable plastid-lipid-associated protein 4, chloroplastic [Source:UniProtKB/Swiss-Prot;Acc:Q9LU85];Plastid-lipid associated protein PAP / fibrillin family protein [Source:UniProtKB/TrEMBL;Acc:A0A1I9LP70]	PAP4;NA
0.5618	-0.1078	0.8298	250613_at	At5g07240	putative protein SF16 protein, pollen specific - Helianthus annuus, PIR:T13992	AT5G07240	IQ-domain 24 [Source:TAIR;Acc:AT5G07240]	IQD24
0.5612	0.0716	0.7391	249386_at	At5g40060	disease resistance -like protein downy mildew resistance protein RPP5, Arabidopsis thaliana, EMBL:AF180942	AT5G40060	Disease resistance protein (NBS-LRR class) family [Source:UniProtKB/TrEMBL;Acc:F4KFY1]	NA
0.5611	-0.0584	0.7049	263985_at	At2g42750	unknown protein ;supported by full-length cDNA: Ceres:15743.	AT2G42750	At2g42750/F7D19.25 [Source:UniProtKB/TrEMBL;Acc:Q9SJI1]	NA
0.561	-0.0567	0.2537	248794_at	At5g47220	ethylene responsive element binding factor 2 (ATERF2) (sp|O80338) ;supported by full-length cDNA: Ceres:3012.	AT5G47220	ERF2 [Source:UniProtKB/TrEMBL;Acc:A0A178UCP3]	ERF2
0.5601	-0.0515	0.8145	247166_at	At5g65840	unknown protein	AT5G65840	Thioredoxin superfamily protein [Source:UniProtKB/TrEMBL;Acc:Q8L5Y8]	NA
0.5598	-0.0319	0.6701	253751_at	At4g29070	hypothetical protein ;supported by full-length cDNA: Ceres:249331.	AT4G29070	At4g29070 [Source:UniProtKB/TrEMBL;Acc:Q2HIU1]	NA
0.5598	-0.0761	0.3184	257021_at	At3g19710	branched-chain amino acid aminotransferase, putative similar to branched-chain amino acid aminotransferase GB:AAF07192 from [Solanum tuberosum];supported by full-length cDNA: Ceres:38004.	AT3G19710	Methionine aminotransferase BCAT4 [Source:UniProtKB/Swiss-Prot;Acc:Q9LE06]	BCAT4
0.5597	-0.0894	0.6219	258977_s_at	At3g02020	putative aspartate kinase similar to aspartate kinase GB:CAA67376 (Arabidopsis thaliana); supported by full-length cDNA: Ceres: 6203.	AT3G02020;AT5G14060	Aspartokinase 3, chloroplastic [Source:UniProtKB/Swiss-Prot;Acc:Q9S702];Aspartokinase [Source:UniProtKB/TrEMBL;Acc:A0A178UPF4]	AK3;AK2
0.5596	-0.1461	0.4718	261970_at	At1g65960	glutamate decarboxylase (gad), putative similar to glutamate decarboxylase (gad) GI:294111 from [Petunia hybrida]; supported by cDNA: gi_1184959_gb_U46665.1_ATU46665	AT1G65960	Glutamate decarboxylase 2 [Source:UniProtKB/Swiss-Prot;Acc:Q42472]	GAD2
0.559	-0.0541	0.6123	249639_at	At5g36930	disease resistance like protein TMV resistance protein N, Nicotiana glutinosa, PIR:A54810	AT5G36930	Disease resistance protein (TIR-NBS-LRR class) family [Source:UniProtKB/TrEMBL;Acc:B3H776]	NA
0.5589	-0.0761	0.6656	245456_at	At4g16950	disease resistance RPP5 like protein	AT4G16950	Disease resistance protein RPP5 [Source:UniProtKB/Swiss-Prot;Acc:F4JNB7]	RPP5
0.5588	-0.048	0.7879	263668_at	At1g04350	putative 1-aminocyclopropane-1-carboxylate oxidase Similar to Arabidopsis 2A6 (gb|X83096). EST gb|T76913 comes from this gene; supported by cDNA: gi_15292974_gb_AY050921.1_	AT1G04350	1-aminocyclopropane-1-carboxylate oxidase homolog 6 [Source:UniProtKB/Swiss-Prot;Acc:P93824]	NA
0.5588	-0.1147	0.5468	260924_at	At1g21590	hypothetical protein similar to Pto kinase interactor 1 GB:AAC61805 GI:3668069 from [Lycopersicon esculentum]	AT1G21590	At1g21590/F24J8_9 [Source:UniProtKB/TrEMBL;Acc:Q8VZG4]	NA
0.5585	-0.1028	0.9295	254298_at	At4g22890	putative protein ;supported by full-length cDNA: Ceres:13264.	AT4G22890	PGR5-LIKE A [Source:UniProtKB/TrEMBL;Acc:A0A178UU76]	PGRL1A
0.5585	-0.0493	0.5578	260259_at	At1g74300	unknown protein similar to unknown protein GB:AAD21437 from [Arabidopsis thaliana];supported by full-length cDNA: Ceres:31039.	AT1G74300	Alpha/beta-Hydrolases superfamily protein [Source:UniProtKB/TrEMBL;Acc:Q9C915]	NA
0.5584	-0.0575	0.3491	247794_at	At5g58670	phosphoinositide specific phospholipase C ; supported by cDNA: gi_1526413_dbj_D38544.1_ATHATPLC1	AT5G58670	Phosphoinositide phospholipase C 1 [Source:UniProtKB/Swiss-Prot;Acc:Q39032]	PLC1
0.5583	-0.0587	0.5406	247356_at	At5g63800	beta-galactosidase (emb|CAB64742.1) ; supported by cDNA: gi_16649044_gb_AY059892.1_	AT5G63800	Beta-galactosidase 6 [Source:UniProtKB/Swiss-Prot;Acc:Q9FFN4]	BGAL6
0.5582	-0.1052	0.348	252592_at	At3g45640	mitogen-activated protein kinase 3 ; supported by cDNA: gi_14423447_gb_AF386961.1_AF386961	AT3G45640	MPK3 [Source:UniProtKB/TrEMBL;Acc:A0A384L050]	MPK3
0.5577	-0.1022	0.7881	264970_at	At1g67280	glyoxalase I, putative similar to glyoxalase I GI:2113824 from [Brassica juncea];supported by full-length cDNA: Ceres:13346.	AT1G67280	Probable lactoylglutathione lyase, chloroplastic [Source:UniProtKB/Swiss-Prot;Acc:Q8W593]	NA
0.5576	-0.1013	0.3471	266188_at	At2g39000	unknown protein	AT2G39000	Acyl-CoA N-acyltransferases (NAT) superfamily protein [Source:UniProtKB/TrEMBL;Acc:Q9ZV08]	NA
0.5571	-0.1145	0.7677	260356_at	At1g69390	unknown protein ; supported by full-length cDNA: Ceres: 96657.	AT1G69390	Cell division topological specificity factor homolog, chloroplastic [Source:UniProtKB/Swiss-Prot;Acc:Q9C4Z7]	MINE1
0.5571	-0.0161	0.3113	245253_at	At4g15440	hydroperoxide lyase (HPOL) like protein ; supported by cDNA: gi_3822402_gb_AF087932.1_AF087932	AT4G15440	Probable inactive linolenate hydroperoxide lyase [Source:UniProtKB/Swiss-Prot;Acc:B3LF83]	CYP74B2
0.557	-0.0919	0.7395	248459_at	At5g51020	putative protein similar to unknown protein (pir||S76207);supported by full-length cDNA: Ceres:258748.	AT5G51020	Chromophore lyase CRL, chloroplastic [Source:UniProtKB/Swiss-Prot;Acc:Q9FI46]	CRL
0.557	-0.1122	0.6549	244963_at	psbF	PSII cytochrome b559	ATCG00570;ATCG00580;ATCG00560	Cytochrome b559 subunit beta [Source:UniProtKB/TrEMBL;Acc:A0A1B1W4V6];Cytochrome b559 subunit alpha [Source:UniProtKB/TrEMBL;Acc:A0A1B1W4W2];Photosystem II reaction center protein L [Source:UniProtKB/Swiss-Prot;Acc:P60129]	PSBF;PSBE;PSBL
0.5568	-0.0874	0.9323	261422_at	At1g18730	unknown protein	AT1G18730	Photosynthetic NDH subunit of subcomplex B 4, chloroplastic [Source:UniProtKB/Swiss-Prot;Acc:Q8RXS1]	PNSB4
0.5568	-0.0266	0.4132	259559_at	At1g21240	hypothetical protein	AT1G21240;AT1G21245	Wall-associated receptor kinase 3 [Source:UniProtKB/Swiss-Prot;Acc:Q9LMN8];F16F4.7 protein [Source:UniProtKB/TrEMBL;Acc:Q9LMN9]	WAK3;NA
0.5566	-0.083	0.4581	247541_at	At5g61660	structural protein - like glycine-rich cell wall structural protein 1 precursor, Oryza sativa, PIR:KNRZG1;supported by full-length cDNA: Ceres:9324.	AT5G61660	At5g61660 [Source:UniProtKB/TrEMBL;Acc:Q9FKF5]	NA
0.5564	-0.0646	0.5212	251785_at	At3g55130	ABC transporter - like protein breast cancer resistance protein 1 BCRP1, Mus musculus, EMBL:NP_036050; supported by cDNA: gi_15028218_gb_AY045932.1_	AT3G55130	ABC transporter G family member 19 [Source:UniProtKB/Swiss-Prot;Acc:Q9M3D6]	ABCG19
0.5559	-0.0475	0.2057	265530_at	At2g06050	12-oxophytodienoate-10,11-reductase ; supported by cDNA: gi_15294261_gb_AF410322.1_AF410322	AT2G06050	12-oxophytodienoate reductase 3 [Source:UniProtKB/Swiss-Prot;Acc:Q9FUP0]	OPR3
0.5555	-0.078	0.8688	253337_at	At4g33470	putative protein acetylpolyamine aminohydrolase (aphA) homolog -Archaeoglobus fulgidus,PIR2:B69266; supported by cDNA: gi_15529219_gb_AY052234.1_	AT4G33470	Histone deacetylase [Source:UniProtKB/TrEMBL;Acc:A0A178V1U6]	HDA14
0.5552	-0.0316	0.4908	254869_at	At4g11890	protein kinase - like protein KI domain interacting kinase 1 -Zea mays,PIR2:T02053	AT4G11890	Protein kinase superfamily protein [Source:UniProtKB/TrEMBL;Acc:F4JPT7]	NA
0.5549	-0.0246	0.5098	254266_at	At4g23130	protein kinase - like protein serine threonine kinase - Brassica oleracea; supported by cDNA: gi_13506748_gb_AF224707.1_AF224707	AT4G23130	cysteine-rich RLK (RECEPTOR-like protein kinase) 5 [Source:TAIR;Acc:AT4G23130]	CRK5
0.5548	-0.0634	0.4847	265053_at	At1g52000	myrosinase binding protein, putative similar to myrosinase binding protein GI:1711295 from [Brassica napus]	AT1G52000	Jacalin-related lectin 5 [Source:UniProtKB/Swiss-Prot;Acc:Q9ZU23]	JAL5
0.5547	-0.053	0.0065	263498_at	At2g42610	unknown protein ; supported by cDNA: gi_6691164_gb_AF218765.1_AF218765	AT2G42610	LSH10 [Source:UniProtKB/TrEMBL;Acc:A0A178VLX9]	LSH10
0.5545	-0.0773	0.587	246945_s_at	At5g25040	putative membrane protein hypothetical protein F19K16.31 - Arabidopsis thaliana, EMBL:AC011717	AT5G25040;AT5G25050	Major facilitator superfamily protein [Source:TAIR;Acc:AT5G25040];Probable folate-biopterin transporter 2 [Source:UniProtKB/Swiss-Prot;Acc:Q5FV41]	NA
0.5544	-0.0801	0.8411	249510_at	At5g38510	putative protein similar to unknown protein (sp P54493)	AT5G38510	RHOMBOID-like protein 9, chloroplastic [Source:UniProtKB/Swiss-Prot;Acc:Q9FFX0]	RBL9
0.5544	-0.081	0.355	252870_at	At4g39940	adenosine-5-phosphosulfate-kinase	AT4G39940	Adenylyl-sulfate kinase 2, chloroplastic [Source:UniProtKB/Swiss-Prot;Acc:O49196]	APK2
0.5543	-0.1306	0.599	255068_at	At4g08920	Arabidopsis thaliana flavin-type blue-light photoreceptor (SW:Q43125) (Pfam: PF00875, Score=765.2, E=2.6e-226, N=1) ; supported by cDNA: gi_13605524_gb_AF361588.1_AF361588	AT4G08920	Cryptochrome-1 [Source:UniProtKB/Swiss-Prot;Acc:Q43125]	CRY1
0.5543	-0.133	0.4558	250897_at	At5g03430	putative protein ; supported by cDNA: gi_14423557_gb_AF387016.1_AF387016	AT5G03430	Phosphoadenosine phosphosulfate (PAPS) reductase family protein [Source:UniProtKB/TrEMBL;Acc:Q9LZE4]	NA
0.5541	0.0142	0.0601	259246_s_at	At3g07730	hypothetical protein predicted by genscan	AT3G07730;AT4G01170	F17A17.7 protein [Source:UniProtKB/TrEMBL;Acc:Q9S7X5];Uncharacterized protein AT4g01170 [Source:UniProtKB/TrEMBL;Acc:Q9M151]	NA
0.5535	-0.0229	0.7737	260036_at	At1g68830	putative protein kinase Pfam HMM hit: Eukaryotic protein kinase domain	AT1G68830	Serine/threonine-protein kinase STN7, chloroplastic [Source:UniProtKB/Swiss-Prot;Acc:Q9S713]	STN7
0.5532	-0.0177	0.1636	256789_at	At3g13672	seven in absentia-like protein similar to SINA1p GB:CAB40577 from [Vitis vinifera]; supported by cDNA: gi_16323493_gb_AY059135.1_	AT3G13672	E3 ubiquitin-protein ligase [Source:UniProtKB/TrEMBL;Acc:F4JDF6]	NA
0.5531	-0.018	0.641	261986_s_at	At1g33720	cytochrome P450, putative similar to CYTOCHROME P450 76C2 GB:O64637 from [Arabidopsis thaliana]	AT1G33720;AT1G33730	Cytochrome P450, family 76, subfamily C, polypeptide 6 [Source:UniProtKB/TrEMBL;Acc:Q9LQ25];Cytochrome P450, family 76, subfamily C, polypeptide 5 [Source:UniProtKB/TrEMBL;Acc:F4HRA1]	CYP76C6;CYP76C5
0.5528	-0.0359	0.3003	254231_at	At4g23810	putative protein AR411 - Arabidopsis thaliana (thale cress), PID:g1669603; supported by cDNA: gi_13507100_gb_AF272748.1_AF272748	AT4G23810	Probable WRKY transcription factor 53 [Source:UniProtKB/Swiss-Prot;Acc:Q9SUP6]	WRKY53
0.5526	-0.0407	0.7728	255026_at	At4g09910	hypothetical protein	AT4G09900	Putative methylesterase 12, chloroplastic [Source:UniProtKB/Swiss-Prot;Acc:Q940H7]	MES12
0.5526	-0.0178	0.2538	267460_at	At2g33810	putative squamosa-promoter binding protein ;supported by full-length cDNA: Ceres:10375.	AT2G33810	Squamosa promoter-binding-like protein 3 [Source:UniProtKB/Swiss-Prot;Acc:P93015]	SPL3
0.5525	-0.0494	0.7881	261351_at	At1g79790	hypothetical protein predicted by genemark.hmm; supported by full-length cDNA: Ceres: 268411.	AT1G79790	Haloacid dehalogenase-like hydrolase (HAD) superfamily protein [Source:UniProtKB/TrEMBL;Acc:F4HQA8]	NA
0.5525	-0.0646	0.7612	253489_at	At4g31780	monogalactosyldiacylglycerol synthase - like protein monogalactosyldiacylglycerol synthase, Cucumis sativus, PID:g1805254; supported by cDNA: gi_7621496_gb_AF241797.1_AF241797	AT4G31780	monogalactosyl diacylglycerol synthase 1 [Source:TAIR;Acc:AT4G31780]	MGD1
0.5516	-0.0187	0.8693	266293_at	At2g29360	putative tropinone reductase ;supported by full-length cDNA: Ceres:2618.	AT2G29360	Tropinone reductase homolog At2g29360 [Source:UniProtKB/Swiss-Prot;Acc:Q9ZW19]	SDR
0.5514	-0.0799	0.7709	265394_at	At2g20725	predicted protein ; supported by cDNA: gi_13878020_gb_AF370273.1_AF370273	AT2G20725	CAAX amino terminal protease family protein [Source:UniProtKB/TrEMBL;Acc:Q94K61]	NA
0.5511	-0.0496	0.2902	261888_at	At1g80800	ribosomal protein, putative similar to ribosomal protein S12 GB:AAD39838 GI:5106775 from [Hordeum vulgare]	NA	NA	NA
0.551	-0.1139	0.8378	248886_at	At5g46110	phosphate/triose-phosphate translocator precursor (gb|AAC83815.1) ;supported by full-length cDNA: Ceres:36058.	AT5G46110	Glucose-6-phosphate/phosphate translocator-like protein [Source:UniProtKB/TrEMBL;Acc:A0A219I0W9]	APE2
0.5507	-0.1096	0.8135	245012_at	ndhC	NADH dehydrogenase D3	ATCG00430;ATCG00440	NAD(P)H-quinone oxidoreductase subunit K, chloroplastic [Source:UniProtKB/TrEMBL;Acc:A0A1B1W4U5];NAD(P)H-quinone oxidoreductase subunit 3, chloroplastic [Source:UniProtKB/TrEMBL;Acc:A0A1B1W4V1]	NDHK;NDHC
0.5507	0.0281	0.6025	263497_at	At2g42540	cold-regulated protein cor15a precursor ; supported by cDNA: gi_14532457_gb_AY039853.1_	AT2G42540	Protein COLD-REGULATED 15A, chloroplastic [Source:UniProtKB/Swiss-Prot;Acc:Q42512]	COR15A
0.5502	-0.0402	0.4995	247800_at	At5g58570	Expressed protein ; supported by full-length cDNA: Ceres: 17636.	AT5G58570	Transmembrane protein [Source:UniProtKB/TrEMBL;Acc:Q94AT2]	NA
0.5499	-0.1066	0.8764	262988_at	At1g23310	putative alanine aminotransferase similar to alanine aminotransferase GB:BAA77260 GI:4730884 from [Oryza sativa]; supported by cDNA: gi_14596228_gb_AY042902.1_	AT1G23310	Glutamate--glyoxylate aminotransferase 1 [Source:UniProtKB/Swiss-Prot;Acc:Q9LR30]	GGAT1
0.5497	-0.1266	0.3972	258251_at	At3g15810	unknown protein ; supported by full-length cDNA: Ceres: 2528.	AT3G15810	Protein LURP-one-related 12 [Source:UniProtKB/Swiss-Prot;Acc:Q9LVZ8]	NA
0.5493	-0.0532	0.7219	262506_at	At1g21640	unknown protein Similar to gb|X84260 POS5 gene product from Saccharomyces cerevisiae. EST gb|W43879 comes from this gene; supported by cDNA: gi_12597470_gb_AF337912.1_AF337912	AT1G21640	NAD kinase 2 [Source:UniProtKB/TrEMBL;Acc:F4HY34]	NADK2
0.5492	-0.0294	0.6568	248153_at	At5g54250	cyclic nucleotide and calmodulin-regulated ion channel supported by cDNA: gi_15027930_gb_AY045822.1_; supported by cDNA: gi_16323173_gb_AY057691.1_	AT5G54250	Cyclic nucleotide-gated ion channel 4 [Source:UniProtKB/Swiss-Prot;Acc:Q94AS9]	CNGC4
0.5491	-0.0766	0.6175	245451_at	At4g16890	disease resistance RPP5 like protein	AT4G16890	disease resistance protein (TIR-NBS-LRR class), putative [Source:TAIR;Acc:AT4G16890]	SNC1
0.5491	0.2817	0.3962	256922_at	At3g19010	hypothetical protein contains similarity to flavonol synthase (FLS) GB:Q41452 from [Solanum tuberosum], contains Pfam profile: PF00671 Iron/Ascorbate oxidoreductase family;supported by full-length cDNA: Ceres:41506.	AT3G19010	2-oxoglutarate (2OG) and Fe(II)-dependent oxygenase superfamily protein [Source:UniProtKB/TrEMBL;Acc:Q9LJ65]	NA
0.549	-0.1169	0.7875	264092_at	At1g79040	photosystem II polypeptide, putative similar to photosystem II polypeptide GI:967967 from [Brassica rapa];supported by full-length cDNA: Ceres:110067.	AT1G79040	Photosystem II 10 kDa polypeptide, chloroplastic [Source:UniProtKB/Swiss-Prot;Acc:P27202]	PSBR
0.5487	-0.0932	0.9246	250498_at	At5g09660	microbody NAD-dependent malate dehydrogenase ; supported by cDNA: gi_14335145_gb_AY037252.1_	AT5G09660	Malate dehydrogenase [Source:UniProtKB/TrEMBL;Acc:B3H560]	PMDH2
0.5485	-0.0458	0.5232	252170_at	At3g50480	hypothetical protein ; supported by cDNA: gi_13605735_gb_AF361849.1_AF361849	AT3G50480	RPW8-like protein 4 [Source:UniProtKB/Swiss-Prot;Acc:Q9SCS6]	HR4
0.5485	-0.1374	0.2195	263714_at	At2g20610	putative tyrosine aminotransferase ; supported by cDNA: gi_15293106_gb_AY050987.1_	AT2G20610	S-alkyl-thiohydroximate lyase SUR1 [Source:UniProtKB/Swiss-Prot;Acc:Q9SIV0]	SUR1
0.5483	-0.0031	0.678	265297_at	At2g14080	putative disease resistance protein contains a TOLL domain (prosite:QDOC50104)	AT2G14080	Disease resistance protein (TIR-NBS-LRR class) family [Source:UniProtKB/TrEMBL;Acc:F4IFF6]	NA
0.5483	-0.1191	0.5118	247964_at	At5g56600	profilin-like protein ; supported by full-length cDNA: Ceres: 102364.	AT5G56600	Profilin-5 [Source:UniProtKB/Swiss-Prot;Acc:Q9FE63]	PRO5
0.5481	-0.1171	0.7544	245948_at	At5g19540	putative protein ;supported by full-length cDNA: Ceres:120101.	AT5G19540	Thermosome subunit gamma [Source:UniProtKB/TrEMBL;Acc:Q949W7]	NA
0.548	-0.1051	0.5135	259752_at	At1g71040	spore coat protein-like protein similar to SPORE COAT PROTEIN A GB:P07788 from [Bacillus subtilis] and BILIRUBIN OXIDASE GB:Q12737 [Myrothecium verrucaria];supported by full-length cDNA: Ceres:98973.	AT1G71040	Multicopper oxidase LPR2 [Source:UniProtKB/Swiss-Prot;Acc:Q949X9]	LPR2
0.5477	-0.0371	0.1619	247530_at	At5g61540	glycosylasparaginase - like protein glycosylasparaginase, Spodoptera frugiperda, EMBL:S83425	AT5G61540	Probable isoaspartyl peptidase/L-asparaginase 3 [Source:UniProtKB/Swiss-Prot;Acc:Q56W64]	NA
0.5475	-0.1041	0.8974	267061_at	At2g32480	unknown protein ;supported by full-length cDNA: Ceres:18983.	AT2G32480	Membrane metalloprotease ARASP, chloroplastic [Source:UniProtKB/Swiss-Prot;Acc:O80885]	ARASP
0.5472	-0.1067	0.8909	253823_at	At4g28030	putative protein ;supported by full-length cDNA: Ceres:11590.	AT4G28030	AT4g28030/T13J8_140 [Source:UniProtKB/TrEMBL;Acc:Q94AC8]	NA
0.5472	0.0176	0.6312	267569_at	At2g30790	putative photosystem II oxygen-evolving complex 23K protein Non-identical EST and protein matches suggested a possible frameshift in exon 1 (a 4 base deletion between 73745 and 73746) and a different start for exon 2 (base 73645).	AT2G30790	Putative oxygen-evolving enhancer protein 2-2 [Source:UniProtKB/Swiss-Prot;Acc:O49344]	PSBP2
0.5472	-0.0781	0.5291	250419_at	At5g11250	RPP1 disease resistance protein - like disease resistance protein RPP1-WsC, Arabidopsis thaliana, EMBL:AF098964	AT5G11250	Disease resistance protein (TIR-NBS-LRR class) [Source:UniProtKB/TrEMBL;Acc:Q9LFN1]	NA
0.5468	-0.0498	0.6304	245506_at	At4g15700	glutaredoxin homolog	AT4G15700	Monothiol glutaredoxin-S3 [Source:UniProtKB/Swiss-Prot;Acc:O23421]	GRXS3
0.5468	-0.0319	0.5222	251673_at	At3g57240	beta-1,3-glucanase	AT3G57240	Probable glucan endo-1,3-beta-glucosidase BG3 [Source:UniProtKB/Swiss-Prot;Acc:F4J270]	BG3
0.5467	-0.04	0.3344	247684_at	At5g59670	serine/threonine-specific protein kinase - like putative protein serine /threonine kinase, Sorghum bicolor, EMBL:SBRLK1	AT5G59670	Receptor-like protein kinase At5g59670 [Source:UniProtKB/Swiss-Prot;Acc:Q9FN94]	NA
0.5466	-0.109	0.8778	262202_at	At2g01110	TATC-like protein similar to GB:AAD33946 and TatC protein from [Escherichia coli];supported by full-length cDNA: Ceres:117779.	AT2G01110	UNE3 [Source:UniProtKB/TrEMBL;Acc:A0A178VUB7]	TATC
0.5465	-0.0808	0.8762	256796_at	At3g22210	hypothetical protein predicted by genscan+;supported by full-length cDNA: Ceres:4146.	AT3G22210	At3g22210 [Source:UniProtKB/TrEMBL;Acc:Q8LA01]	NA
0.5462	-0.0382	0.5329	245749_at	At1g51090	proline-rich protein, putative similar to proline-rich protein GI:3242079 from [Capsicum annuum]; supported by cDNA: gi_14334847_gb_AY035097.1_	AT1G51090	Heavy metal transport/detoxification superfamily protein [Source:UniProtKB/TrEMBL;Acc:Q9C684]	NA
0.546	-0.1298	0.6529	263129_at	At1g78620	unknown protein ;supported by full-length cDNA: Ceres:3173.	AT1G78620	Uncharacterized transmembrane protein [Source:UniProtKB/TrEMBL;Acc:F4IBS8]	NA
0.5459	-0.0462	0.3963	252377_at	At3g47960	putative peptide transporter peptide transporter (ptr1), Hordeum vulgare, AF023472; supported by cDNA: gi_13877878_gb_AF370202.1_AF370202	AT3G47960	GTR1 [Source:UniProtKB/TrEMBL;Acc:A0A178V6P7]	NPF2.10
0.5458	-0.0546	0.4415	263847_at	At2g36970	putative glucosyltransferase ; supported by cDNA: gi_15809993_gb_AY054265.1_	AT2G36970	Glycosyltransferase (Fragment) [Source:UniProtKB/TrEMBL;Acc:W8Q6X6]	UGT86A1
0.5458	-0.0624	0.1541	248524_s_at	At5g50570	putative protein contains similarity to squamosa promoter binding protein;supported by full-length cDNA: Ceres:113229.	AT5G50570;AT5G50670	Squamosa promoter-binding-like protein 13B [Source:UniProtKB/Swiss-Prot;Acc:P0DI11]	SPL13A
0.5455	0.0023	0.2312	258259_s_at	At3g26840	unknown protein ; supported by cDNA: gi_13430465_gb_AF360145.1_AF360145	AT3G26820;AT3G26840	Esterase/lipase/thioesterase family protein [Source:UniProtKB/TrEMBL;Acc:F4JDQ6];Acyltransferase-like protein At3g26840, chloroplastic [Source:UniProtKB/Swiss-Prot;Acc:Q9LW26]	NA
0.5455	-0.0792	0.2279	266809_at	At2g29970	unknown protein ; supported by cDNA: gi_14532595_gb_AY039922.1_	AT2G29970	Protein SMAX1-LIKE 7 [Source:UniProtKB/Swiss-Prot;Acc:O80875]	SMXL7
0.5452	-0.0951	0.8956	256754_at	At3g25690	unknown protein	AT3G25690	Hydroxyproline-rich glycoprotein family protein [Source:UniProtKB/TrEMBL;Acc:A0A1I9LT48]	CHUP1
0.5447	-0.0495	0.6014	245776_at	At1g30260	hypothetical protein predicted by genscan+; supported by cDNA: gi_16323183_gb_AY057696.1_	AT1G30260	At1g30260/F12P21_9 [Source:UniProtKB/TrEMBL;Acc:Q9C754]	NA
0.5447	-0.0754	0.3838	257083_s_at	At3g20590	non-race specific disease resistance protein, putative contains non-consensus CT donor splice site at exon 1; potential pseudogene; similar to non-race specific disease resistance protein GB:AAB95208 [Arabidopsis thaliana]	AT3G20590;AT3G20600	Late embryogenesis abundant (LEA) hydroxyproline-rich glycoprotein family [Source:UniProtKB/TrEMBL;Acc:Q9LJT9];Protein NDR1 [Source:UniProtKB/Swiss-Prot;Acc:O48915]	NA;NDR1
0.5439	0.0046	0.3423	251704_at	At3g56360	putative protein unknown protein 110K5.12 - Sorghum bicolor, TREMBL:AF124045_5;supported by full-length cDNA: Ceres:142358.	AT3G56360	At3g56360 [Source:UniProtKB/TrEMBL;Acc:Q9LY04]	NA
0.5437	-0.0666	0.51	252906_at	At4g39640	putative gamma-glutamyltransferase gamma-glutamyltransferase, Arabidopsis thaliana, PIR2:S58286	AT4G39640	Glutathione hydrolase 1 [Source:UniProtKB/Swiss-Prot;Acc:Q8VYW6]	GGT1
0.5433	-0.0461	0.2638	256431_s_at	At3g11010	putative disease resistance protein similar to disease resistance protein GB:AAC78591 [Lycopersicon esculentum]	AT3G11010;AT5G27060	Receptor-like protein 34 [Source:UniProtKB/Swiss-Prot;Acc:Q9SRL2];receptor like protein 53 [Source:TAIR;Acc:AT5G27060]	AtRLP34;AtRLP53
0.5432	-0.0994	0.8534	250256_at	At5g13650	GTP-binding protein typA (tyrosine phosphorylated protein A) ; supported by cDNA: gi_16649146_gb_AY059943.1_	AT5G13650	Elongation factor family protein [Source:UniProtKB/TrEMBL;Acc:F4K409]	NA
0.5432	-0.0656	0.7654	245460_at	At4g16990	disease resistance RPP5 like protein (fragment)	AT4G16990	disease resistance protein (TIR-NBS class), putative [Source:TAIR;Acc:AT4G16990]	RLM3
0.5431	-0.1247	0.7516	256411_at	At1g66670	ATP-dependent Clp protease proteolytic subunit (ClpP3) identical to ATP-dependent Clp protease (nClpP3) GI:5360591 (Arabidopsis thaliana)	AT1G66670	ATP-dependent Clp protease proteolytic subunit 3, chloroplastic [Source:UniProtKB/Swiss-Prot;Acc:Q9SXJ6]	CLPP3
0.543	-0.1455	0.8309	248663_at	At5g48590	putative protein strong similarity to unknown protein (gb|AAF02142.1);supported by full-length cDNA: Ceres:7891.	AT5G48590	Gb [Source:UniProtKB/TrEMBL;Acc:Q9FJL1]	NA
0.5423	-0.0385	0.088	266070_at	At2g18660	hypothetical protein predicted by genscan	AT2G18660	EG45-like domain containing protein 2 [Source:UniProtKB/Swiss-Prot;Acc:Q9ZV52]	EGC2
0.5421	-0.0717	0.8287	246651_at	At5g35170	adenylate kinase -like protein adenylate kinase (EC 2.7.4.3), chloroplast, maize, PIR:S45634	AT5G35170	Adenylate kinase 5, chloroplastic [Source:UniProtKB/Swiss-Prot;Acc:Q8VYL1]	NA
0.542	-0.0913	0.837	263755_at	At2g21340	unknown protein ;supported by full-length cDNA: Ceres:20834.	AT2G21340	Protein DETOXIFICATION 46, chloroplastic [Source:UniProtKB/Swiss-Prot;Acc:Q8W4G3]	DTX46
0.5419	-0.0958	0.6375	262745_at	At1g28600	lipase, putative contains Pfam profile: PF00657 Lipase/Acylhydrolase with GDSL-like motif;supported by full-length cDNA: Ceres:37307.	AT1G28600	GDSL esterase/lipase At1g28600 [Source:UniProtKB/Swiss-Prot;Acc:Q94F40]	NA
0.5419	-0.0594	0.59	255403_at	At4g03400	putative GH3-like protein similar to soybean GH3 auxin-inducible protein, GenBank accession number X60033; supported by cDNA: gi_16649142_gb_AY059941.1_	AT4G03400	Indole-3-acetic acid-amido synthetase GH3.10 [Source:UniProtKB/Swiss-Prot;Acc:Q9ZNS2]	DFL2
0.5414	-0.0916	0.8289	260106_at	At1g35420	unknown protein ;supported by full-length cDNA: Ceres:151718.	AT1G35420	Alpha/beta-Hydrolases superfamily protein [Source:UniProtKB/TrEMBL;Acc:F4HYC8]	NA
0.5413	0.0268	0.4943	260734_at	At1g17600	disease resistance protein RPP1-WsB, putative similar to disease resistance protein RPP1-WsB GI:3860165 from (Arabidopsis thaliana)	AT1G17600	Disease resistance protein (TIR-NBS-LRR class) family [Source:UniProtKB/TrEMBL;Acc:F4I901]	NA
0.5412	0.2911	0.5726	257672_at	At3g20300	unknown protein ;supported by full-length cDNA: Ceres:124193.	AT3G20300	AT3g20300/MQC12_5 [Source:UniProtKB/TrEMBL;Acc:Q8VXV8]	NA
0.541	-0.1005	0.6092	262127_at	At1g52550	hypothetical protein predicted by genemark.hmm; supported by full-length cDNA: Ceres: 19044.	AT1G52550	At1g52550 [Source:UniProtKB/TrEMBL;Acc:Q9SSQ7]	NA
0.5409	-0.1118	0.8995	262418_at	At1g50320	thioredoxin, putative similar to thioredoxin x GB:AAF15952 GI:6539616 from [Arabidopsis thaliana];supported by full-length cDNA: Ceres:22429.	AT1G50320	Thioredoxin X, chloroplastic [Source:UniProtKB/Swiss-Prot;Acc:Q8LD49]	ATHX
0.5409	-0.078	0.8755	246998_at	At5g67370	putative protein similar to unknown protein (gb|AAC18972.1); supported by cDNA: gi_15293188_gb_AY051028.1_	AT5G67370	Protein CONSERVED IN THE GREEN LINEAGE AND DIATOMS 27, chloroplastic [Source:UniProtKB/Swiss-Prot;Acc:Q9FN15]	CGLD27
0.5408	-0.114	0.8804	245044_at	At2g26500	unknown protein Alternative splice forms exist.;supported by full-length cDNA: Ceres:9368.	AT2G26500	At2g26500/T9J22.17 [Source:UniProtKB/TrEMBL;Acc:O48717]	NA
0.5405	-0.0529	0.4916	257940_at	At3g21790	putative UDP-glucose glucosyltransferase similar to GB:Q40284 from [Manihot esculenta]	AT3G21790	Glycosyltransferase [Source:UniProtKB/TrEMBL;Acc:A0A178VG15]	UGT71B7
0.5404	-0.1229	0.7522	250885_at	At5g03910	ABC transporter -like protein ABC-type transport protein sll1276, Synechocystis sp., PIR:S77239; supported by cDNA: gi_16604564_gb_AY059727.1_	AT5G03910	ATH12 [Source:UniProtKB/TrEMBL;Acc:A0A178USA1]	ABCB29
0.54	0.0143	0.7161	265867_at	At2g01620	unknown protein ;supported by full-length cDNA: Ceres:104853.	AT2G01620	F-box protein SKIP28 [Source:UniProtKB/Swiss-Prot;Acc:Q9ZU90]	SKIP28
0.5398	-0.0514	0.3038	254416_at	At4g21380	receptor-like serine/threonine protein kinase ARK3	AT4G21380	Receptor-like serine/threonine-protein kinase SD1-8 [Source:UniProtKB/Swiss-Prot;Acc:O81905]	SD18
0.539	-0.0608	0.4327	255319_at	At4g04220	putative disease resistance protein similar to receptor protein kinases	AT4G04220	Receptor-like protein 46 [Source:UniProtKB/Swiss-Prot;Acc:F4JGB6]	AtRLP46
0.5387	-0.1112	0.85	253160_at	At4g35760	putative protein predicted protein, Synechocystis sp., PIR2:S75747;supported by full-length cDNA: Ceres:42841.	AT4G35760	NAD(P)H dehydrogenase (quinone)s [Source:TAIR;Acc:AT4G35760]	NA
0.5386	-0.0502	0.3225	257624_at	At3g26220	cytochrome P450 monooxygenase (CYP71B3) identical to cytochrome P450 monooxygenase (CYP71B3) GB:D78602 [Arabidopsis thaliana] (Plant Mol. Biol. 37 (1), 39-52 (1998)); supported by cDNA: gi_3164133_dbj_D78602.1_D78602	AT3G26220	Cytochrome P450 71B3 [Source:UniProtKB/Swiss-Prot;Acc:O65785]	CYP71B3
0.5384	-0.0782	0.7714	249010_at	At5g44580	unknown protein ; supported by cDNA: gi_15027902_gb_AY045808.1_	AT5G44580	AT5g44580/K15C23_2 [Source:UniProtKB/TrEMBL;Acc:Q9LU08]	NA
0.5381	0.3895	0.4209	254032_at	At4g25940	predicted protein destination factor synapse-enriched clathrin adaptor protein LAP - Drosophila melanogaster, PID:g4160434	AT4G25940	Putative clathrin assembly protein At4g25940 [Source:UniProtKB/Swiss-Prot;Acc:Q8VYT2]	NA
0.5377	-0.0891	0.6156	255556_at	At4g01940	putative NifU-like metallocluster assembly factor similar to apricot NifU homolog partial CDS, GenBank accession number U95179; supported by cDNA: gi_14517433_gb_AY039552.1_	AT4G01940	NifU-like protein 1, chloroplastic [Source:UniProtKB/Swiss-Prot;Acc:Q93W77]	NIFU1
0.5376	-0.0599	0.7904	251230_at	At3g62750	beta-glucosidase-like protein several beta-glucosidases	AT3G62750	Beta glucosidase 8 [Source:UniProtKB/TrEMBL;Acc:A0A1I9LTV6]	BGLU8
0.5376	-0.0356	0.6779	252983_at	At4g37980	cinnamyl-alcohol dehydrogenase ELI3-1 ; supported by cDNA: gi_13430625_gb_AF360225.1_AF360225	AT4G37980	ELI3-1 [Source:UniProtKB/TrEMBL;Acc:A0A178V3X8]	CAD7
0.5372	-0.1133	0.8913	264158_at	At1g65260	hypothetical protein contains similarity to chloroplast membrane-associated protein IM30 GI:169106 from [Pisum sativum];supported by full-length cDNA: Ceres:32284.	AT1G65260	Membrane-associated protein VIPP1, chloroplastic [Source:UniProtKB/Swiss-Prot;Acc:O80796]	VIPP1
0.5372	-0.0727	0.7956	260266_at	At1g68520	putative B-box zinc finger protein contains Pfam profile: PF00643 B-box zinc finger;supported by full-length cDNA: Ceres:108109.	AT1G68520	Zinc finger protein CONSTANS-LIKE 6 [Source:UniProtKB/Swiss-Prot;Acc:Q8LG76]	COL6
0.5372	-0.0548	0.6632	262259_s_at	At1g53870	hypothetical protein predicted by genemark.hmm;supported by full-length cDNA: Ceres:1094.	AT1G53870;AT1G53890	Protein LURP-one-related 3 [Source:UniProtKB/Swiss-Prot;Acc:Q67XV7];Protein of unknown function (DUF567) [Source:TAIR;Acc:AT1G53890]	NA
0.5372	-0.0772	0.412	246270_at	At4g36500	putative protein	AT4G36500	Uncharacterized protein At4g36500 [Source:UniProtKB/TrEMBL;Acc:O23231]	NA
0.5369	-0.019	0.7174	254874_at	At4g11570	putative protein beta-phosphoglucomutase - Lactobacillus sanfrancisco,PID:e1331347; supported by cDNA: gi_16648788_gb_AY058171.1_	AT4G11570	5-amino-6-(5-phospho-D-ribitylamino)uracil phosphatase, chloroplastic [Source:UniProtKB/Swiss-Prot;Acc:Q9LDD5]	PYRP2
0.5368	-0.0736	0.1583	262507_at	At1g11330	receptor-like protein kinase, putative similar to receptor-like protein kinase GB:AAC95353 GI:4008010 from [Arabidopsis thaliana]	AT1G11330	G-type lectin S-receptor-like serine/threonine-protein kinase At1g11330 [Source:UniProtKB/Swiss-Prot;Acc:Q9SXB8]	NA
0.5367	-0.0972	0.9103	249519_at	At5g38660	putative protein similar to unknown protein (pir||S75762)	AT5G38660	Acclimation of photosynthesis to environment [Source:UniProtKB/TrEMBL;Acc:A0A219HZL6]	APE1
0.5366	-0.052	0.7848	248181_at	At5g54290	cytochrome c biogenesis protein precursor (gb|AAF35369.1) ;supported by full-length cDNA: Ceres:32771.	AT5G54290	Cytochrome c biogenesis protein family [Source:UniProtKB/TrEMBL;Acc:F4K0A8]	CcdA
0.5363	0.0217	0.3592	254335_at	At4g22260	putative protein alternative oxidase, Mangifera indica, PIR2:S45035; supported by cDNA: gi_15010795_gb_AY045699.1_	AT4G22260	Ubiquinol oxidase 4, chloroplastic/chromoplastic [Source:UniProtKB/Swiss-Prot;Acc:Q56X52]	AOX4
0.536	-0.1052	0.8282	246194_at	At4g37000	putative protein ;supported by full-length cDNA: Ceres:18266.	AT4G37000	Red chlorophyll catabolite reductase, chloroplastic [Source:UniProtKB/Swiss-Prot;Acc:Q8LDU4]	RCCR
0.536	-0.0319	0.4525	253331_at	At4g33490	nucellin -like protein nucellin - Hordeum vulgare,PIR:G2290202;supported by full-length cDNA: Ceres:24738.	AT4G33490	Eukaryotic aspartyl protease family protein [Source:UniProtKB/TrEMBL;Acc:Q8LCW1]	NA
0.536	-0.0714	0.1546	265357_at	At2g16740	E2, ubiquitin-conjugating enzyme, putative ;supported by full-length cDNA: Ceres:27679.	AT2G16740	UBC29 [Source:UniProtKB/TrEMBL;Acc:A0A178VQZ9]	UBC29
0.5357	-0.1107	0.8172	260912_at	At1g02560	ATP-dependent Clp protease proteolytic subunit (ClpP5) identical to nClpP1 GB:BAA82065 GI:5360579 from [Arabidopsis thaliana];supported by full-length cDNA: Ceres:106825.	AT1G02560	ATP-dependent Clp protease proteolytic subunit [Source:UniProtKB/TrEMBL;Acc:A0A178WMF0]	CLPP5
0.5354	-0.0292	0.5093	249052_at	At5g44420	antifungal protein-like (PDF1.2)	AT5G44420	Defensin-like protein 16 [Source:UniProtKB/Swiss-Prot;Acc:Q9FI23]	PDF1.2A
0.5352	-0.0894	0.805	248128_at	At5g54770	thiazole biosynthetic enzyme precursor (ARA6) (sp Q38814) ; supported by cDNA: gi_1113782_gb_U17589.1_ATU17589	AT5G54770	Thiamine thiazole synthase, chloroplastic [Source:UniProtKB/TrEMBL;Acc:A0A178UNL2]	THI1
0.5352	-0.0934	0.2511	255773_at	At1g18590	flavonol 4'-sulfotransferase, putative similar to flavonol 4'-sulfotransferase GI:168168 from [Flaveria chloraefolia]	AT1G18590	SOT17 [Source:UniProtKB/TrEMBL;Acc:A0A384KIF3]	SOT17
0.535	-0.0813	0.886	261118_at	At1g75460	protease, putative similar to SP:P36774 from [Myxococcus xanthus];supported by full-length cDNA: Ceres:94409.	AT1G75460	ATP-dependent protease La (LON) domain protein [Source:UniProtKB/TrEMBL;Acc:Q9FWT4]	NA
0.5346	-0.087	0.3232	254834_at	At4g12300	flavonoid 3,5-hydroxylase -like protein flavonoid 3',5'-hydroxylase - Campanula medium, PID:d1003951	AT4G12300	Cytochrome P450, family 706, subfamily A, polypeptide 4 [Source:UniProtKB/TrEMBL;Acc:Q9STI1]	CYP706A4
0.5345	-0.0535	0.568	267361_at	At2g39920	hypothetical protein predicted by genscan;supported by full-length cDNA: Ceres:33701.	AT2G39920	Uncharacterized protein At2g39920 [Source:UniProtKB/Swiss-Prot;Acc:O04195]	NA
0.5345	-0.0018	0.5128	245352_at	At4g15490	indole-3-acetate beta-glucosyltransferase like protein ;supported by full-length cDNA: Ceres:35383.	AT4G15490	UDP-glycosyltransferase 84A3 [Source:UniProtKB/Swiss-Prot;Acc:O23401]	UGT84A3
0.5345	-0.0969	0.2392	253997_at	At4g26090	disease resistance protein RPS2 ; supported by cDNA: gi_549978_gb_U12860.1_ATU12860	AT4G26090	Disease resistance protein RPS2 [Source:UniProtKB/Swiss-Prot;Acc:Q42484]	RPS2
0.534	-0.0228	0.3489	260399_at	At1g72520	putative lipoxygenase similar to lipoxygenase GB:CAB56692 [Arabidopsis thaliana]; supported by cDNA: gi_15810254_gb_AY056166.1_	AT1G72520	Lipoxygenase 4, chloroplastic [Source:UniProtKB/Swiss-Prot;Acc:Q9FNX8]	LOX4
0.5337	-0.0171	0.4219	264693_at	At1g69970	hypothetical protein predicted by genemark.hmm	AT1G69970	CLAVATA3/ESR (CLE)-related protein 26 [Source:UniProtKB/Swiss-Prot;Acc:O04547]	CLE26
0.5337	-0.0685	0.2882	260385_at	At1g74090	putative flavonol sulfotransferase similar to FLAVONOL 4'-SULFOTRANSFERASE GB:P52837 from [Flaveria chloraefolia];supported by full-length cDNA: Ceres:41006.	AT1G74090	Sulfotransferase [Source:UniProtKB/TrEMBL;Acc:T1P4U2]	SOT18
0.5335	-0.116	0.7728	262622_at	At1g06510	hypothetical protein predicted by genemark.hmm	AT1G06510	Forkhead-associated domain protein [Source:UniProtKB/TrEMBL;Acc:Q84K72]	NA
0.5335	-0.0589	0.7722	253951_at	At4g26860	putative Proline synthetase associated protein Proline synthetase associated - Homo sapiens, PID:d1037830;supported by full-length cDNA: Ceres:11679.	AT4G26860	Pyridoxal phosphate homeostasis protein [Source:UniProtKB/TrEMBL;Acc:F4JVS4]	NA
0.5335	-0.0643	0.2934	248895_at	At5g46330	receptor protein kinase	AT5G46330	Leucine-rich repeat receptor-like protein kinase (Fragment) [Source:UniProtKB/TrEMBL;Acc:C0LGU8]	FLS2
0.5333	-0.1113	0.5602	254928_at	At4g11410	putative protein hypothetical protein - Brassica napus,PIR2:S42651	AT4G11410	NAD(P)-binding Rossmann-fold superfamily protein [Source:UniProtKB/TrEMBL;Acc:Q9LDY7]	NA
0.5333	-0.0312	0.472	251054_at	At5g01540	receptor like protein kinase receptor like protein kinase - Arabidopsis thaliana, EMBL:ATLECGENE; supported by cDNA: gi_13605542_gb_AF361597.1_AF361597	AT5G01540	L-type lectin-domain containing receptor kinase VI.2 [Source:UniProtKB/Swiss-Prot;Acc:Q9M021]	LECRK62
0.533	-0.0639	0.3302	249285_at	At5g41960	unknown protein	AT5G41960	At5g41960 [Source:UniProtKB/TrEMBL;Acc:Q9FHY7]	NA
0.5327	-0.0704	0.1011	256366_at	At1g66880	protein kinase, putative contains Pfam profile: PF00069: Eukaryotic protein kinase domain	AT1G66880	Protein kinase superfamily protein [Source:TAIR;Acc:AT1G66880]	NA
0.5326	-0.1073	0.7883	246880_s_at	At5g25980	myrosinase TGG2 ; supported by cDNA: gi_13507564_gb_AF360348.1_AF360348	AT5G25980;AT5G26000	Myrosinase 2 [Source:UniProtKB/Swiss-Prot;Acc:Q9C5C2];TGG1 [Source:UniProtKB/TrEMBL;Acc:A0A178U7L7]	TGG2;TGG1
0.5325	-0.1202	0.4735	251073_at	At5g01750	putative protein hypothetical proteins - Arabidopsis thaliana;supported by full-length cDNA: Ceres:14817.	AT5G01750	Protein LURP-one-related 15 [Source:UniProtKB/Swiss-Prot;Acc:Q9LZX1]	NA
0.5319	-0.1022	0.8474	255379_at	At4g03520	putative M-type thioredoxin similar to A. thaliana protein F21B7.7, GenBank accession number AC002560;supported by full-length cDNA: Ceres:10950.	AT4G03520	Thioredoxin M2, chloroplastic [Source:UniProtKB/Swiss-Prot;Acc:Q9SEU8]	ATHM2
0.5319	0.0028	0.8108	258375_at	At3g17470	hypothetical protein predicted by genescan+	AT3G17470	Ca2+-activated RelA/spot-like protein [Source:UniProtKB/TrEMBL;Acc:A0A1I9LR76]	ATCRSH
0.5319	-0.0246	0.2652	260046_at	At1g73800	Expressed protein ; supported by cDNA: gi_16648699_gb_AY058126.1_	AT1G73805	Protein SAR DEFICIENT 1 [Source:UniProtKB/Swiss-Prot;Acc:Q9C9T2]	SARD1
0.5316	-0.1145	0.8571	245061_at	At2g39730	hypothetical protein ;supported by full-length cDNA: Ceres:7114.	AT2G39730	Ribulose bisphosphate carboxylase/oxygenase activase, chloroplastic [Source:UniProtKB/Swiss-Prot;Acc:P10896]	RCA
0.5316	0.0868	0.5201	259226_at	At3g07700	unknown protein similar to hypothetical proteins GB:P73627, GB:Q55884, GB:P73121 [Synechocystis sp.]; supported by full-length cDNA: Ceres: 95043.	AT3G07700	Protein kinase superfamily protein [Source:UniProtKB/TrEMBL;Acc:F4JFM1]	NA
0.5315	-0.0643	0.3982	250669_at	At5g06870	polygalacturonase inhibiting protein ;supported by full-length cDNA: Ceres:35527.	AT5G06870	PGIP2 [Source:UniProtKB/TrEMBL;Acc:A0A178UDM1]	PGIP2
0.5313	-0.0284	0.4107	267546_at	At2g32680	putative disease resistance protein	AT2G32680	Receptor like protein 23 [Source:UniProtKB/Swiss-Prot;Acc:O48849]	AtRLP23
0.5312	0.0378	0.5736	248001_at	At5g55990	calcineurin B-like protein 2 (gb|AAC26009.1) ;supported by full-length cDNA: Ceres:37280.	AT5G55990	Calcineurin B-like protein 2 [Source:UniProtKB/Swiss-Prot;Acc:Q8LAS7]	CBL2
0.5312	-0.0869	0.3905	247693_at	At5g59730	putative protein leucine zipper-containing protein, Lycopersicon esculentum, PIR:S21495; supported by cDNA: gi_14334437_gb_AY034910.1_	AT5G59730	Exocyst subunit Exo70 family protein [Source:UniProtKB/TrEMBL;Acc:Q9FN91]	ATEXO70H7
0.5311	-0.0782	0.8687	263597_at	At2g01870	hypothetical protein predicted by genscan and genefinder;supported by full-length cDNA: Ceres:8550.	AT2G01870	At2g01870 [Source:UniProtKB/TrEMBL;Acc:Q9SIS7]	NA
0.531	-0.1037	0.9126	258398_at	At3g15360	thioredoxin m4 identical to GB:AAF15951 from [Arabidopsis thaliana]; supported by full-length cDNA: Ceres: 42151.	AT3G15360	TRX-M4 [Source:UniProtKB/TrEMBL;Acc:A0A178VJ83]	ATHM4
0.531	-0.0824	0.8947	262175_at	At1g74880	unknown protein ; supported by cDNA: gi_15294195_gb_AF410289.1_AF410289	AT1G74880	NAD(P)H-quinone oxidoreductase subunit O, chloroplastic [Source:UniProtKB/Swiss-Prot;Acc:Q9S829]	ndhO
0.5306	-0.0501	0.6681	256874_at	At3g26320	cytochrome P450, putative contains Pfam profile: PF00067 cytochrome P450	AT3G26320	Cytochrome P450 71B36 [Source:UniProtKB/Swiss-Prot;Acc:Q9LIP4]	CYP71B36
0.5301	-0.1068	0.9077	253420_at	At4g32260	H+-transporting ATP synthase chain 9 - like protein H+-transporting ATP synthase, Spinacia oleracea, PIR2:S34473;supported by full-length cDNA: Ceres:20798.	AT4G32260	PDE334 [Source:UniProtKB/TrEMBL;Acc:A0A178V017]	NA
0.5301	-0.0916	0.7589	245047_at	psbA	PSII 32 KDa protein	ATCG00020	Photosystem II protein D1 [Source:UniProtKB/Swiss-Prot;Acc:P83755]	PSBA
0.5298	-0.1334	0.6643	263494_at	At2g42590	14-3-3 protein GF14mu (grf9) identical to GF14 mu GI:3551052, SP:Q96299 from [Arabidopsis thaliana];supported by full-length cDNA: Ceres:19749.	AT2G42590	General regulatory factor 9 [Source:UniProtKB/TrEMBL;Acc:F4IP55]	GRF9
0.5297	-0.0164	0.3972	257100_at	At3g25010	disease resistance protein, putative similar to GB:AAD13301 from [Lycopersicon esculentum], contains Pfam profiles: PF00560 Leucine Rich Repeat (23 copies)	AT3G25010	Receptor like protein 41 [Source:UniProtKB/TrEMBL;Acc:A0A1I9LTP5]	AtRLP41
0.5295	-0.0829	0.8671	260044_at	At1g73655	Expressed protein ; supported by full-length cDNA: Ceres: 34970.	AT1G73655	Peptidylprolyl isomerase [Source:UniProtKB/TrEMBL;Acc:A0A178WAL2]	FKBP17-3
0.5294	-0.1173	0.7263	249864_at	At5g22830	putative protein similar to unknown protein (ref|NP_015265.1); supported by cDNA: gi_12007446_gb_AF322255.1_AF322255	AT5G22830	MRS2-11 [Source:UniProtKB/TrEMBL;Acc:A0A178ULQ2]	MRS2-11
0.5291	0.0019	0.7624	258972_at	At3g01920	hypothetical protein predicted by genscan+	AT3G01920	DHBP synthase RibB-like alpha/beta domain-containing protein [Source:UniProtKB/TrEMBL;Acc:A0A1I9LM38]	NA
0.5291	-0.0665	0.5035	251746_at	At3g56060	mandelonitrile lyase-like protein ADHESION OF CALYX EDGES (ACE) - Arabidopsis thaliana; supported by cDNA: gi_15982754_gb_AY057484.1_	AT3G56060	AT3g56060/F18O21_20 [Source:UniProtKB/TrEMBL;Acc:Q93ZK1]	NA
0.5289	-0.0589	0.3123	248062_at	At5g55450	unknown protein ;supported by full-length cDNA: Ceres:4309.	AT5G55450	Bifunctional inhibitor/lipid-transfer protein/seed storage 2S albumin superfamily protein [Source:UniProtKB/TrEMBL;Acc:Q9FJ65]	NA
0.5287	-0.0963	0.666	256469_at	At1g32540	zinc-finger protein, putative similar to GI:5262161 from [Arabidopsis thaliana]; supported by cDNA: gi_16323142_gb_AY057675.1_	AT1G32540	lsd one like 1 [Source:TAIR;Acc:AT1G32540]	LOL1
0.5287	-0.0403	0.5519	267497_at	At2g30540	putative glutaredoxin ;supported by full-length cDNA: Ceres:39560.	AT2G30540	Monothiol glutaredoxin-S9 [Source:UniProtKB/Swiss-Prot;Acc:O04341]	GRXS9
0.5287	-0.0496	0.4574	254586_at	At4g19510	TMV resistance protein N-like TMV resistance protein N, Nicotiana glutinosa, PIR2:A54810	AT4G19510	Disease resistance protein (TIR-NBS-LRR class) [Source:TAIR;Acc:AT4G19510]	NA
0.5285	-0.1153	0.847	247073_at	At5g66570	33 kDa polypeptide of oxygen-evolving complex (OEC) in photosystem II (emb|CAA75629.1) ;supported by full-length cDNA: Ceres:37218.	AT5G66570	Oxygen-evolving enhancer protein 1-1, chloroplastic [Source:UniProtKB/Swiss-Prot;Acc:P23321]	PSBO1
0.5283	-0.0811	0.8237	267027_at	At2g38330	hypothetical protein	AT2G38330	Protein DETOXIFICATION [Source:UniProtKB/TrEMBL;Acc:A0A178VTF1]	DTX44
0.5278	-0.1108	0.869	260324_at	At1g63970	unknown protein similar to hypothetical protein GB:BAA17466 [Synechocystis sp.]; supported by full-length cDNA: Ceres: 15758.	AT1G63970	2-C-methyl-D-erythritol 2,4-cyclodiphosphate synthase, chloroplastic [Source:UniProtKB/Swiss-Prot;Acc:Q9CAK8]	ISPF
0.5278	-0.1189	0.4214	261133_at	At1g19720	DYW7 protein identical to DYW7 protein of unknown function GB:CAA06829 from [Arabidopsis thaliana] (Plant Mol. Biol. 42 (4), 603-613 (2000))	AT1G19715	Jacalin-related lectin 3 [Source:UniProtKB/Swiss-Prot;Acc:F4HQX1]	JAL3
0.5277	-0.0734	0.357	262381_at	At1g72900	virus resistance protein, putative similar to virus resistance protein GI:558886 from [Nicotiana glutinosa]	AT1G72900	Similar to part of disease resistance protein [Source:UniProtKB/TrEMBL;Acc:Q9SSN6]	NA
0.5277	-0.0329	0.1021	250923_at	At5g03455	putative protein ; supported by full-length cDNA: Ceres: 270908.	AT5G03455	Dual specificity phosphatase Cdc25 [Source:UniProtKB/Swiss-Prot;Acc:Q8GY31]	CDC25
0.5274	-0.074	0.3328	252976_s_at	At4g38550	Phospholipase like protein Arabidopsis thaliana pEARLI 4 mRNA, PID:g871782	AT4G38550	Arabidopsis phospholipase-like protein (PEARLI 4) family [Source:TAIR;Acc:AT4G38550]	NA
0.5272	-0.0834	0.7641	266091_at	At2g37920	hypothetical protein predicted by genscan;supported by full-length cDNA: Ceres:10987.	AT2G37920	Copper ion transmembrane transporter [Source:UniProtKB/TrEMBL;Acc:Q8LG21]	emb1513
0.5272	-0.0166	0.1789	252345_at	At3g48640	hypothetical protein	AT3G48640	Transmembrane protein [Source:UniProtKB/TrEMBL;Acc:Q9SMN5]	NA
0.527	-0.0272	0.3042	255340_at	At4g04490	putative receptor-like protein kinase	AT4G04490	Cysteine-rich receptor-like protein kinase 36 [Source:UniProtKB/Swiss-Prot;Acc:Q9XEC6]	CRK36
0.5267	-0.1073	0.1647	261254_at	At1g05805	Expressed protein ; supported by full-length cDNA: Ceres: 21406.	AT1G05805	Transcription factor bHLH128 [Source:UniProtKB/Swiss-Prot;Acc:Q8H102]	BHLH128
0.5266	-0.0721	0.7195	256336_at	At1g72030	unknown protein	AT1G72030	Acyl-CoA N-acyltransferases (NAT) superfamily protein [Source:UniProtKB/TrEMBL;Acc:Q9C7G6]	NA
0.5266	-0.0573	0.6982	257964_at	At3g19850	hypothetical protein similar to hypothetical protein GB:AAD50054 from [Arabidopsis thaliana]	AT3G19850	BTB/POZ domain-containing protein At3g19850 [Source:UniProtKB/Swiss-Prot;Acc:Q9LT24]	NA
0.5265	-0.0668	0.7668	256130_at	At1g18170	unknown protein contains Pfam profile: PF00254 FKBP-type peptidyl-prolyl cis-trans isomerases;supported by full-length cDNA: Ceres:42062.	AT1G18170	Peptidyl-prolyl cis-trans isomerase FKBP17-2, chloroplastic [Source:UniProtKB/Swiss-Prot;Acc:Q9LDY5]	FKBP17-2
0.5264	0.0129	0.73	264738_at	At1g62250	unknown protein contains similarity to peroxidase isozyme GI:217933 from [Armoracia rusticana]	AT1G62250	F19K23.17 protein [Source:UniProtKB/TrEMBL;Acc:O04589]	NA
0.5264	-0.09	0.6731	251699_at	At3g56630	cytochrome P450-like protein cytochrome P450 CYP94A1 - Vicia sativa, PIR:T08014	AT3G56630	Cytochrome P450, family 94, subfamily D, polypeptide 2 [Source:UniProtKB/TrEMBL;Acc:Q9LXX7]	CYP94D2
0.5257	-0.1612	0.2254	267214_at	At2g43970	unknown protein ; supported by cDNA: gi_14194142_gb_AF367277.1_AF367277	AT2G43970	La-related protein 6B [Source:UniProtKB/Swiss-Prot;Acc:O80567]	LARP6B
0.5256	-0.0561	0.8755	263000_at	At1g54350	hypothetical protein similar to hypothetical ABC transporter ATP-binding protein GI:9955395 from [Microcystis aeruginosa]	AT1G54350	ABC transporter D family member 2, chloroplastic [Source:UniProtKB/Swiss-Prot;Acc:Q6NLC1]	ABCC2
0.5254	-0.0479	0.3934	254862_at	At4g12030	putative transport protein Na(+) dependent transporter (Sbf family) - Aquifex aeolicus, PIR2:E70482; supported by cDNA: gi_15215838_gb_AY050449.1_	AT4G12030	Probable sodium/metabolite cotransporter BASS5, chloroplastic [Source:UniProtKB/Swiss-Prot;Acc:F4JPW1]	BASS5
0.5253	-0.1056	0.1833	253780_at	At4g28400	protein phosphatase 2C-like protein protein phosphatase 2C-fission yeast, PIR2:S54297; supported by cDNA: gi_16604584_gb_AY059737.1_	AT4G28400	Probable protein phosphatase 2C 58 [Source:UniProtKB/Swiss-Prot;Acc:Q93YW5]	NA
0.5251	-0.1166	0.6399	245296_at	At4g16370	isp4 like protein ; supported by cDNA: gi_15451019_gb_AY054590.1_	AT4G16370	oligopeptide transporter [Source:TAIR;Acc:AT4G16370]	ATOPT3
0.5248	0.4317	0.187	253198_at	At4g35360	putative protein various predicted proteins;supported by full-length cDNA: Ceres:206573.	AT4G35360	At4g35360/F23E12_80 [Source:UniProtKB/TrEMBL;Acc:Q8W4Q1]	NA
0.5246	-0.0986	0.8013	256440_at	At3g10970	unknown protein ;supported by full-length cDNA: Ceres:33407.	AT3G10970	Haloacid dehalogenase-like hydrolase (HAD) superfamily protein [Source:UniProtKB/TrEMBL;Acc:F4J510]	NA
0.5246	-0.0482	0.7882	245712_at	At5g04360	pullulanase-like protein (starch debranching enzyme)	AT5G04360	Pullulanase 1, chloroplastic [Source:UniProtKB/Swiss-Prot;Acc:Q8GTR4]	PU1
0.5245	-0.0816	0.2702	266458_at	At2g47710	unknown protein ;supported by full-length cDNA: Ceres:2847.	AT2G47710	Adenine nucleotide alpha hydrolases-like superfamily protein [Source:UniProtKB/TrEMBL;Acc:O82240]	NA
0.5243	-0.0887	0.4271	255502_at	At4g02410	contains similarity to a protein kinase domain (Pfam: pkinase.hmm, score: 166.20) and to legume lectins beta domain (Pfam: lectin_legB.hmm, score: 139.32)	AT4G02410	L-type lectin-domain containing receptor kinase IV.3 [Source:UniProtKB/Swiss-Prot;Acc:O81292]	LECRK43
0.5242	-0.1025	0.2922	259909_at	At1g60870	unknown protein ; supported by full-length cDNA: Ceres: 14237.	AT1G60870	Maternal effect embryo arrest 9 [Source:UniProtKB/TrEMBL;Acc:Q9C529]	MEE9
0.5241	-0.024	0.2684	257099_s_at	At3g24982	disease resistance protein, putative, 3' partial similar to GB:AAD13301 from [Lycopersicon esculentum], contains Pfam profiles: PF00560 Leucine Rich Repeat (19 copies)	AT3G24982;AT3G25020	NA;Receptor-like protein 42 [Source:UniProtKB/Swiss-Prot;Acc:Q9LJS0]	ATRLP40;AtRLP42
0.524	-0.0376	0.2976	253405_at	At4g32800	transcription factor TINY homolog transcription factor TINY - Arabidopsis thaliana, PIR2:T01076;supported by full-length cDNA: Ceres:99612.	AT4G32800	Ethylene-responsive transcription factor ERF043 [Source:UniProtKB/Swiss-Prot;Acc:Q9M080]	ERF043
0.5236	-0.1143	0.7249	246901_at	At5g25630	putative protein Leaf protein, Pharbitis nil, EMBL:D85101	AT5G25630	Tetratricopeptide repeat (TPR)-like superfamily protein [Source:UniProtKB/TrEMBL;Acc:F4JY71]	NA
0.5228	-0.0588	0.3078	264083_at	At2g31230	ethylene reponse factor-like AP2 domain transcription factor	AT2G31230	Ethylene-responsive transcription factor 15 [Source:UniProtKB/Swiss-Prot;Acc:Q8VYM0]	ERF15
0.5222	-0.1106	0.9107	255290_at	At4g04640	coded for by A. thaliana cDNA AA041141 ;supported by full-length cDNA: Ceres:6687.	AT4G04640	ATP synthase gamma chain 1, chloroplastic [Source:UniProtKB/Swiss-Prot;Acc:Q01908]	ATPC1
0.5222	-0.0769	0.7417	248873_at	At5g46450	disease resistance protein-like	AT5G46450	Disease resistance protein (TIR-NBS-LRR class) family [Source:UniProtKB/TrEMBL;Acc:Q9FHG0]	NA
0.5221	-0.1097	0.901	264185_at	At1g54780	unknown protein ;supported by full-length cDNA: Ceres:3853.	AT1G54780	TLP18.3 [Source:UniProtKB/TrEMBL;Acc:A0A178WHT4]	TLP18.3
0.5221	-0.1043	0.8963	258359_s_at	At3g14415	putative glycolate oxidase similar to glycolate oxidase GB:BAA03131 from [Cucurbita sp.]	AT3G14415;AT3G14420	GOX2 [Source:UniProtKB/TrEMBL;Acc:A0A384L6X3];(S)-2-hydroxy-acid oxidase GLO1 [Source:UniProtKB/Swiss-Prot;Acc:Q9LRR9]	NA;GLO1
0.5221	-0.0655	0.7663	255331_at	At4g04330	hypothetical protein ; supported by cDNA: gi_15027850_gb_AY045782.1_	AT4G04330	Chaperonin-like RBCX protein 1, chloroplastic [Source:UniProtKB/Swiss-Prot;Acc:Q94AU9]	RBCX1
0.5219	-0.0893	0.6932	267126_s_at	At2g23590	putative acetone-cyanohydrin lyase	AT2G23590;AT2G23600	Methylesterase 8 [Source:UniProtKB/Swiss-Prot;Acc:O80475];acetone-cyanohydrin lyase [Source:TAIR;Acc:AT2G23600]	MES8;ACL
0.5219	-0.031	0.2786	258947_at	At3g01830	hypothetical protein similar to calmodulin-like protein GB:CAB42906 [Arabidopsis thaliana]; Pfam HMM hit: EF hand; supported by full-length cDNA: Ceres: 7252.	AT3G01830	Probable calcium-binding protein CML40 [Source:UniProtKB/Swiss-Prot;Acc:Q9SGI8]	CML40
0.5216	-0.1052	0.9122	250262_at	At5g13410	putative protein peptidyl-prolyl cis-trans isomerase, Spodoptera frugiperda, EMBL:SF15038	AT5G13410	Peptidyl-prolyl cis-trans isomerase FKBP19, chloroplastic [Source:UniProtKB/Swiss-Prot;Acc:Q9LYR5]	FKBP19
0.5216	-0.0965	0.8763	261218_at	At1g20020	ferredoxin--NADP reductase precursor, putative similar to GB:M25528 from [Mesembryanthemum crystallinum]	AT1G20020	Ferredoxin--NADP reductase, leaf isozyme 2, chloroplastic [Source:UniProtKB/Swiss-Prot;Acc:Q8W493]	LFNR2
0.5216	-0.0877	0.5148	257860_at	At3g13062	Expressed protein ; supported by cDNA: gi_14334997_gb_AY037178.1_	AT3G13062	At3g13062 [Source:UniProtKB/TrEMBL;Acc:B9UY99]	NA
0.5215	-0.0123	0.5825	264261_at	At1g09240	putative nicotianamine synthase similar to GB:BAA74589;supported by full-length cDNA: Ceres:37124.	AT1G09240	Nicotianamine synthase 3 [Source:UniProtKB/Swiss-Prot;Acc:O80483]	NAS3
0.5215	-0.0182	0.2776	252346_at	At3g48650	hypothetical protein	NA	NA	NA
0.5212	-0.0658	0.7603	253835_at	At4g27820	putative beta-glucosidase beta-glucosidase BGQ60 precursor - barley, PIR2:A57512	AT4G27820	Beta-glucosidase 9 [Source:UniProtKB/Swiss-Prot;Acc:Q9STP4]	BGLU9
0.5211	-0.1219	0.3117	255827_at	At2g40600	unknown protein ; supported by cDNA: gi_15293076_gb_AY050972.1_	AT2G40600	Appr-1-p processing enzyme family protein [Source:UniProtKB/TrEMBL;Acc:Q8H114]	NA
0.5207	-0.1177	0.653	251387_at	At3g60810	putative protein	AT3G60810	At3g60810 [Source:UniProtKB/TrEMBL;Acc:Q9LZY2]	NA
0.5207	-0.0636	0.515	247754_at	At5g59080	putative protein	AT5G59080	Emb [Source:UniProtKB/TrEMBL;Acc:Q9FGU5]	NA
0.5207	-0.087	0.1199	245891_at	At5g09220	amino acid transport protein AAP2 ;supported by full-length cDNA: Ceres:114602.	AT5G09220	Amino acid permease 2 [Source:UniProtKB/Swiss-Prot;Acc:Q38967]	AAP2
0.5206	-0.089	0.348	263777_at	At2g46450	putative cyclic nucleotide-regulated ion channel protein	AT2G46450	Probable cyclic nucleotide-gated ion channel 12 [Source:UniProtKB/Swiss-Prot;Acc:Q8GWD2]	CNGC12
0.5201	-0.114	0.839	254790_at	At4g12800	probable photosystem I chain XI precursor photosystem I chain XI precursor - spinach, PIR2:S35151;supported by full-length cDNA: Ceres:34400.	AT4G12800	photosystem I subunit l [Source:TAIR;Acc:AT4G12800]	PSAL
0.52	-0.116	0.5251	258845_at	At3g03150	unknown protein ; supported by full-length cDNA: Ceres: 18019.	AT3G03150	At3g03150 [Source:UniProtKB/TrEMBL;Acc:Q84VW1]	NA
0.52	0.0273	0.2316	260562_at	At2g43850	putative protein kinase contains a protein kinase domain profile (PDOC00100)	AT2G43850	Integrin-linked protein kinase 1 [Source:UniProtKB/Swiss-Prot;Acc:F4IS56]	ILK1
0.5199	-0.0449	0.5744	266516_at	At2g47880	putative glutaredoxin ;supported by full-length cDNA: Ceres:21006.	AT2G47880	Glutaredoxin-C13 [Source:UniProtKB/Swiss-Prot;Acc:O82255]	GRXC13
0.5199	-0.0711	0.4478	262366_at	At1g72890	disease resistance protein, putative similar to disease resistance protein GI:9758876 from [Arabidopsis thaliana]	AT1G72890	Disease resistance protein (TIR-NBS class) [Source:UniProtKB/TrEMBL;Acc:F4IF04]	NA
0.5198	-0.0408	0.6887	250960_at	At5g02940	putative protein	AT5G02940	Protein of unknown function (DUF1012) [Source:TAIR;Acc:AT5G02940]	NA
0.5198	-0.0538	0.6776	253477_at	At4g32320	L-ascorbate peroxidase - like protein various L-ascorbate peroxidases	AT4G32320	Putative L-ascorbate peroxidase 6 [Source:UniProtKB/Swiss-Prot;Acc:Q8GY91]	APX6
0.5198	-0.0503	0.5618	260048_at	At1g73750	unknown protein contains Pfam profile: PF00561 alpha/beta hydrolase fold; supported by cDNA: gi_16930504_gb_AF419606.1_AF419606	AT1G73750	Uncharacterised conserved protein UCP031088, alpha/beta hydrolase [Source:TAIR;Acc:AT1G73750]	NA
0.5197	-0.0199	0.8013	255016_at	At4g10120	sucrose-phosphate synthase - like protein sucrose-phosphate synthase, Zea mays, PIR2:JQ1329	AT4G10120	Probable sucrose-phosphate synthase 4 [Source:UniProtKB/Swiss-Prot;Acc:F4JLK2]	SPS4
0.5195	-0.0992	0.4722	258020_at	At3g19490	unknown protein ;supported by full-length cDNA: Ceres:121587.	AT3G19490	Sodium/proton antiporter 1 [Source:UniProtKB/Swiss-Prot;Acc:Q9LT68]	NHD1
0.5194	-0.1095	0.5733	263952_s_at	At2g35810	unknown protein ;supported by full-length cDNA: Ceres:39503.	AT2G35810;AT2G35830	Ureidoglycolate hydrolase [Source:UniProtKB/TrEMBL;Acc:Q8VZP3];At2g35830/F11F19.26 [Source:UniProtKB/TrEMBL;Acc:Q9SJ67]	NA
0.5193	-0.1124	0.1019	248994_at	At5g45250	disease resistance protein-like	AT5G45250	Disease resistance protein RPS4 [Source:UniProtKB/Swiss-Prot;Acc:Q9XGM3]	RPS4
0.5191	0.0997	0.6995	260409_at	At1g69935	Expressed protein ; supported by full-length cDNA: Ceres: 105765.	AT1G69935	Protein SHORT HYPOCOTYL IN WHITE LIGHT 1 [Source:UniProtKB/Swiss-Prot;Acc:F4I3V6]	SHW1
0.5188	-0.0628	0.6591	252573_at	At3g45260	zinc finger protein zinc finger protein ID1 - Zea mays, PIR:T01652; supported by cDNA: gi_16226321_gb_AF428302.1_AF428302	AT3G45260	Protein indeterminate-domain 9 [Source:UniProtKB/Swiss-Prot;Acc:Q944L3]	BIB
0.5187	-0.0623	0.8834	250095_at	At5g17230	phytoene synthase (gb|AAB65697.1) ;supported by full-length cDNA: Ceres:15761.	AT5G17230	PHYTOENE SYNTHASE [Source:UniProtKB/TrEMBL;Acc:F4KGX7]	PSY
0.5182	-0.0901	0.7457	245011_at	psbG	photosystem II G protein	ATCG00430	NAD(P)H-quinone oxidoreductase subunit K, chloroplastic [Source:UniProtKB/TrEMBL;Acc:A0A1B1W4U5]	NDHK
0.5181	-0.1413	-0.0537	263928_at	At2g36330	hypothetical protein predicted by genscan	AT2G36330	CASP-like protein 4A3 [Source:UniProtKB/Swiss-Prot;Acc:Q84WP5]	NA
0.518	0.0729	0.4954	262958_at	At1g54410	water stress-induced protein, putative similar to water stress-induced protein, GI:454880 from [Oryza sativa]; supported by full-length cDNA: Ceres: 108142.	AT1G54410	HIRD11 [Source:UniProtKB/TrEMBL;Acc:A0A178WR56]	HIRD11
0.5179	-0.1065	0.8754	251810_at	At3g55250	putative protein predicted pectate-lyase, Arabidopsis thaliana, PIR:T06728	AT3G55250	PDE329 [Source:UniProtKB/TrEMBL;Acc:A0A178VJJ9]	PSA3
0.5179	-0.0566	0.1509	245052_at	At2g26440	putative pectinesterase	AT2G26440	Probable pectinesterase/pectinesterase inhibitor 12 [Source:UniProtKB/Swiss-Prot;Acc:O48711]	PME12
0.5175	-0.0261	0.2332	246310_at	At3g51895	sulfate transporter ATST1 ; supported by cDNA: gi_2285884_dbj_D89631.1_D89631	AT3G51895	Sulfate transporter 31 [Source:UniProtKB/TrEMBL;Acc:A0A1I9LNF9]	SULTR3;1
0.5174	-0.115	0.8347	252979_at	At4g38225	Expressed protein ; supported by full-length cDNA: Ceres: 39781.	AT4G38225	unknown protein; FUNCTIONS IN: molecular_function unknown; INVOLVED IN: biological_process unknown; LOCATED IN: chloroplast; EXPRESSED IN: 21 plant structures; EXPRESSED DURING: 13 growth stages; Has 35333 Blast hits to 34131 proteins in 2444 specie /.../hae - 798; Bacteria - 22429; Metazoa - 974; Fungi - 991; Plants - 531; Viruses - 0; Other Eukaryotes - 9610 (source: NCBI BLink). [Source:TAIR;A…	NA
0.5174	-0.026	0.7652	260696_at	At1g32520	unknown protein	AT1G32520	TLDc domain protein [Source:UniProtKB/TrEMBL;Acc:Q682Q6]	NA
0.517	-0.1048	0.8312	251325_s_at	At3g61470	Lhca2 protein ;supported by full-length cDNA: Ceres:123159.	AT3G61470;AT5G28450	Photosystem I chlorophyll a/b-binding protein 2, chloroplastic [Source:UniProtKB/Swiss-Prot;Acc:Q9SYW8];Chlorophyll a-b binding protein, chloroplastic [Source:UniProtKB/TrEMBL;Acc:F4K8I1]	LHCA2;NA
0.5169	-0.0722	0.8581	267471_at	At2g30390	putative ferrochelatase precusor ; supported by cDNA: gi_16226930_gb_AF428371.1_AF428371	AT2G30390	Ferrochelatase [Source:UniProtKB/TrEMBL;Acc:F4IMT3]	FC2
0.5169	-0.1484	0.2748	249739_at	At5g24520	Ttg1 protein (emb CAB45372.1)	AT5G24520	Protein TRANSPARENT TESTA GLABRA 1 [Source:UniProtKB/Swiss-Prot;Acc:Q9XGN1]	TTG1
0.5166	-0.1387	0.4015	260974_at	At1g53440	receptor-like serine/threonine kinase, putative similar to receptor-like serine/threonine kinase GB:AAC50043 GI:2465923 from [Arabidopsis thaliana]	AT1G53440	Probable LRR receptor-like serine/threonine-protein kinase At1g53440 [Source:UniProtKB/Swiss-Prot;Acc:C0LGG9]	NA
0.5165	-0.0363	0.6435	266320_at	At2g46640	hypothetical protein predicted by genscan and genefinder	AT2G46640	unknown protein; Has 19 Blast hits to 19 proteins in 7 species: Archae - 0; Bacteria - 0; Metazoa - 0; Fungi - 0; Plants - 17; Viruses - 0; Other Eukaryotes - 2 (source: NCBI BLink). [Source:TAIR;Acc:AT2G46640]	NA
0.516	-0.0563	0.5677	262784_at	At1g10760	unknown protein strong similarity to gb|Y09533 involved in starch metabolism from Solanum tuberosum and contains a PF|01326 Pyruvate phosphate dikinase, PEP/pyruvate binding domain. EST gb|N96757 comes from this gene; supported by cDNA: gi:12044357	AT1G10760	Alpha-glucan water dikinase 1, chloroplastic [Source:UniProtKB/Swiss-Prot;Acc:Q9SAC6]	GWD1
0.5159	-0.0369	0.0844	259609_at	At1g52410	myosin-like protein contains Pfam profile: PF00658 Poly-adenylate binding protein, unique domain.; supported by cDNA: gi_15081708_gb_AY048247.1_	AT1G52410	TSK-associating protein 1 [Source:UniProtKB/Swiss-Prot;Acc:F4ICX9]	TSA1
0.5158	-0.0406	0.8003	249932_at	At5g22390	unknown protein	AT5G22390	FANTASTIC four-like protein (DUF3049) [Source:UniProtKB/TrEMBL;Acc:Q9FMR2]	NA
0.5157	0.1976	0.428	255908_s_at	At1g18010	unknown protein ;supported by full-length cDNA: Ceres:108615.	AT1G18000;AT1G18010	UNC93-like protein 1 [Source:UniProtKB/Swiss-Prot;Acc:Q56WD3]	NA
0.5154	0.1494	0.1933	258322_at	At3g22740	putative selenocysteine methyltransferase similar to selenocysteine methyltransferase GB:P56707 from [Astragalus bisulcatus];supported by full-length cDNA: Ceres:36591.	AT3G22740	Homocysteine S-methyltransferase 3 [Source:UniProtKB/Swiss-Prot;Acc:Q8LAX0]	HMT3
0.5153	-0.0916	0.9173	263142_at	At1g65230	unknown protein	AT1G65230	Transmembrane protein, putative (DUF2358) [Source:UniProtKB/TrEMBL;Acc:Q8L604]	NA
0.5152	-0.1018	0.6773	258049_at	At3g16220	hypothetical protein similar to CGI-18 protein GB:AAD27727 [Homo sapiens]	AT3G16220	At3g16220 [Source:UniProtKB/TrEMBL;Acc:Q6NKQ6]	NA
0.5151	0.3486	0.3635	246936_at	At5g25360	putative protein hypothetical protein Sb07 - Picea mariana, EMBL:AF051204	AT5G25360	unknown protein; BEST Arabidopsis thaliana protein match is: unknown protein (TAIR:AT4G32342.1); Has 1807 Blast hits to 1807 proteins in 277 species: Archae - 0; Bacteria - 0; Metazoa - 736; Fungi - 347; Plants - 385; Viruses - 0; Other Eukaryotes - /.../source: NCBI BLink). [Source:TAIR;Acc:AT5G25360]	NA
0.5149	-0.0612	0.4057	248172_at	At5g54660	unknown protein ;supported by full-length cDNA: Ceres:19914.	AT5G54660	21.7 kDa class VI heat shock protein [Source:UniProtKB/Swiss-Prot;Acc:Q9FIT9]	HSP21.7
0.5144	-0.1163	0.9103	255435_at	At4g03280	putative component of cytochrome B6-F complex ; supported by cDNA: gi_13926181_gb_AF370566.1_AF370566	AT4G03280	Cytochrome b6-f complex iron-sulfur subunit, chloroplastic [Source:UniProtKB/Swiss-Prot;Acc:Q9ZR03]	PETC
0.5144	-0.0606	0.4713	252900_at	At4g39540	shikimate kinase - like protein shikimate kinase precursor, Lycopersicon esculentum, gb:S21584	AT4G39540	Shikimate kinase 2 [Source:UniProtKB/TrEMBL;Acc:F4JW33]	SK2
0.5143	-0.0979	0.8231	246226_at	At4g37200	thiol-disulfide interchange like protein	AT4G37200	Thioredoxin-like protein HCF164, chloroplastic [Source:UniProtKB/Swiss-Prot;Acc:O23166]	HCF164
0.5142	-0.054	0.6125	266225_at	At2g28900	putative membrane channel protein ;supported by full-length cDNA: Ceres:10159.	AT2G28900	Outer envelope pore protein 16-1, chloroplastic [Source:UniProtKB/Swiss-Prot;Acc:Q9ZV24]	OEP161
0.5141	-0.0927	0.9202	263048_s_at	At2g05310	unknown protein ;supported by full-length cDNA: Ceres:5198.	AT2G05310;AT4G13500	Expressed protein [Source:UniProtKB/TrEMBL;Acc:Q9SJ31];At4g13500 [Source:UniProtKB/TrEMBL;Acc:Q9T0H1]	NA
0.5141	-0.1318	0.3313	260238_at	At1g74520	AtHVA22a identical to AtHVA22a GB:AF141659; homolog of HVA22 GB:A48892 (Hordeum vulgare)- (induced by abscisic acid (ABA), likely a regulatory protein J Biol Chem 1993 Nov 5;268(31):23652-60); supported by cDNA: gi_4884931_gb_AF141659.1_AF141659	AT1G74520	HVA22-like protein a [Source:UniProtKB/Swiss-Prot;Acc:Q9S7V4]	HVA22A
0.5138	-0.0926	0.9348	251885_at	At3g54050	fructose-bisphosphatase precursor ; supported by cDNA: gi_14532619_gb_AY039934.1_	AT3G54050	Fructose-1,6-bisphosphatase 1, chloroplastic [Source:UniProtKB/Swiss-Prot;Acc:P25851]	CFBP1
0.5136	-0.1039	0.4211	249271_at	At5g41790	myosin heavy chain-like protein	AT5G41790	COP1-interactive protein 1 [Source:UniProtKB/Swiss-Prot;Acc:F4JZY1]	CIP1
0.5135	-0.0075	0.0593	266989_at	At2g39330	putative myrosinase-binding protein ;supported by full-length cDNA: Ceres:39069.	AT2G39330	jacalin-related lectin 23 [Source:TAIR;Acc:AT2G39330]	JAL23
0.5133	-0.0559	0.2642	252977_at	At4g38560	Phospholipase like protein Arabidopsis thaliana pEARLI 4 mRNA, PID:g871782	AT4G38560	Phospholipase like protein [Source:UniProtKB/TrEMBL;Acc:Q0WV01]	NA
0.5132	-0.0982	0.8123	261141_at	At1g19740	unknown protein contains Pfam profile: PF02190 ATP-dependent protease La (LON) domain	AT1G19740	ATP-dependent protease La (LON) domain protein [Source:UniProtKB/TrEMBL;Acc:Q9FXH3]	NA
0.5132	0.0309	0.423	254186_at	At4g24010	putative protein cellulose synthase catalytic subunit (Ath-A), Arabidopsis thaliana; gb:AF027173	AT4G24010	Glycosyltransferase (Fragment) [Source:UniProtKB/TrEMBL;Acc:W8QNF0]	CSLG1
0.513	-0.1044	0.5811	250475_at	At5g10180	sulfate transporter ; supported by cDNA: gi_2114105_dbj_AB003591.1_AB003591	AT5G10180	Sulfate transporter 2.1 [Source:UniProtKB/Swiss-Prot;Acc:O04722]	SULTR2;1
0.513	-0.041	0.2872	263852_at	At2g04450	putative mutT domain protein	AT2G04450	Nudix hydrolase 6 [Source:UniProtKB/Swiss-Prot;Acc:Q9SJC4]	NUDT6
0.513	-0.071	0.213	263956_at	At2g35940	putative homeodomain transcription factor ; supported by cDNA: gi_13877516_gb_AF353094.1_AF353094	AT2G35940	BEL1-like homeodomain protein 1 [Source:UniProtKB/Swiss-Prot;Acc:Q9SJ56]	BLH1
0.5123	-0.0635	0.8295	264096_at	At1g78995	Expressed protein ; supported by full-length cDNA: Ceres: 2681.	AT1G78995	At1g78995 [Source:UniProtKB/TrEMBL;Acc:Q8L5A1]	NA
0.5122	-0.0531	0.6661	259842_at	At1g73600	phosphoethanolamine N-methyltransferase, putative similar to GI:7407189 from [Spinacia oleracea]	AT1G73600	S-adenosyl-L-methionine-dependent methyltransferases superfamily protein [Source:TAIR;Acc:AT1G73600]	NA
0.5122	-0.0081	0.4494	258587_at	At3g04310	hypothetical protein predicted by genscan+	AT3G04310	T6K12.7 protein [Source:UniProtKB/TrEMBL;Acc:Q9M8Y7]	NA
0.5122	-0.037	0.4249	246948_at	At5g25130	cytochrome P450-like protein CYTOCHROME P450 71B1 - Thlaspi arvense, EMBL:L24438	AT5G25130	Cytochrome P450 71B12 [Source:UniProtKB/Swiss-Prot;Acc:Q9ZU07]	CYP71B12
0.5121	-0.0465	0.6344	250598_at	At5g07690	transcription factor-like protein ; supported by cDNA: gi_14334943_gb_AY035145.1_	AT5G07690	Transcription factor MYB29 [Source:UniProtKB/Swiss-Prot;Acc:Q9FLR1]	MYB29
0.512	-0.0886	0.4274	252168_at	At3g50440	putative protein pir7a protein - Oryza sativa, PIR:s47086;supported by full-length cDNA: Ceres:30104.	AT3G50440	Methylesterase 10 [Source:UniProtKB/Swiss-Prot;Acc:Q8S9K8]	MES10
0.512	-0.0656	0.0666	256183_at	At1g51660	MAP kinase kinase 4 (ATMKK4) identical to MAP kinase kinase 4 [Arabidopsis thaliana]; supported by cDNA: gi_13265419_gb_AF324667.2_AF324667	AT1G51660	MKK4 [Source:UniProtKB/TrEMBL;Acc:A0A178WCC0]	MKK4
0.5119	-0.0795	0.7026	262882_at	At1g64900	cytochrome p450, putative similar to cytochrome p450 GI:438240 from [Solanum melongena]; supported by cDNA: gi_1432144_gb_U61231.1_ATU61231	AT1G64900	Cytochrome P450 89A2 [Source:UniProtKB/Swiss-Prot;Acc:Q42602]	CYP89A2
0.5115	-0.0539	0.769	266572_at	At2g23840	unknown protein	AT2G23840	At2g23840 [Source:UniProtKB/TrEMBL;Acc:Q6NMJ9]	NA
0.5115	-0.005	0.5819	256872_at	At3g26490	non-phototropic hypocotyl, putative similar to non-phototropic hypocotyl 3 (NPH3) GB:AAF05914 [Arabidopsis thaliana]	AT3G26490	BTB/POZ domain-containing protein At3g26490 [Source:UniProtKB/Swiss-Prot;Acc:Q9LIM6]	NA
0.5115	-0.0675	0.5464	249918_at	At5g19240	putative protein predicted protein, Arabidopsis thaliana	AT5G19240	Uncharacterized GPI-anchored protein At5g19240 [Source:UniProtKB/Swiss-Prot;Acc:Q84VZ5]	NA
0.5114	-0.0616	0.2698	255599_at	At4g01010	cyclic nucleotide gated channel (CNGC4) like protein Arabidopsis thaliana cyclic nucleotide gated channel (CNGC4),PID:g4378659	AT4G01010	Putative cyclic nucleotide-gated ion channel 13 [Source:UniProtKB/Swiss-Prot;Acc:Q9LD40]	CNGC13
0.5114	-0.0397	0.0719	252114_at	At3g51450	mucin -like protein hemomucin, Drosophila melanogaster, EMBL:DM42014;supported by full-length cDNA: Ceres:38956.	AT3G51450	Protein STRICTOSIDINE SYNTHASE-LIKE 7 [Source:UniProtKB/Swiss-Prot;Acc:Q9SD04]	SSL7
0.511	-0.014	0.5878	245504_at	At4g15660	glutaredoxin	AT4G15660	Monothiol glutaredoxin-S8 [Source:UniProtKB/Swiss-Prot;Acc:O23417]	GRXS8
0.5107	-0.072	0.7571	257008_at	At3g14210	myrosinase-associated protein, putative similar to GB:CAA71238 from [Brassica napus], conatains Pfam profile:PF00657 Lipase/Acylhydrolase with GDSL-like motif; supported by cDNA: gi_15450434_gb_AY052318.1_	AT3G14210	GDSL esterase/lipase ESM1 [Source:UniProtKB/Swiss-Prot;Acc:Q9LJG3]	ESM1
0.5106	-0.0687	0.3981	248961_at	At5g45650	subtilisin-like protease	AT5G45650	Subtilisin-like protease SBT5.6 [Source:UniProtKB/Swiss-Prot;Acc:Q9FK76]	SBT5.6
0.5104	-0.0644	0.6248	265417_at	At2g20920	unknown protein	AT2G20920	At2g20920/F5H14.11 [Source:UniProtKB/TrEMBL;Acc:Q9SKS8]	NA
0.5103	-0.0209	0.6729	255364_s_at	At4g04020	putative fibrillin ; supported by full-length cDNA: Ceres: 1461.	AT4G04020;AT4G22240	Probable plastid-lipid-associated protein 1, chloroplastic [Source:UniProtKB/Swiss-Prot;Acc:O81439];Probable plastid-lipid-associated protein 2, chloroplastic [Source:UniProtKB/Swiss-Prot;Acc:O49629]	PAP1;PAP2
0.5103	0.1752	0.4585	256229_at	At1g58200	unknown protein	AT1G58200	Mechanosensitive ion channel protein 3, chloroplastic [Source:UniProtKB/Swiss-Prot;Acc:Q8L7W1]	MSL3
0.5102	-0.0746	0.8451	247899_at	At5g57345	Expressed protein ; supported by full-length cDNA: Ceres: 39314.	AT5G57345	At5g57345 [Source:UniProtKB/TrEMBL;Acc:Q8LAD4]	NA
0.5101	-0.0959	0.9045	264845_at	At1g03675	putative thioredoxin-m similar to thioredoxin m-type precursor; similar to ESTs gb|T13714, gb|H76398, gb|N37762, gb|AA042639, gb|T21104, emb|Z30901; supported by cDNA: gi_6539607_gb_AF095749.1_AF095749	AT1G03680	Thioredoxin M1, chloroplastic [Source:UniProtKB/Swiss-Prot;Acc:O48737]	ATHM1
0.5101	-0.0994	0.0145	260303_at	At1g70520	putative protein kinase similar to C-terminal region of s-receptor kinases GB:BAA21132, GB:BAA06285 [Brassica rapa]; Pfam HMM hit: Eukaryotic protein kinase domain	AT1G70520	Cysteine-rich receptor-like protein kinase 2 [Source:UniProtKB/Swiss-Prot;Acc:Q9CAL3]	CRK2
0.51	-0.0832	0.8809	251353_at	At3g61080	putative protein hypothetical protein - Synechocystis sp., PIR:S76790	AT3G61080	Protein kinase superfamily protein [Source:UniProtKB/TrEMBL;Acc:A0A1I9LR17]	NA
0.51	-0.0128	0.2778	260156_at	At1g52880	NAM-like protein similar to NAM (no apical meristem) GB:CAA63101 from [Petunia x hybrida];supported by full-length cDNA: Ceres:21243.	AT1G52880	NARS2 [Source:UniProtKB/TrEMBL;Acc:A0A178W6K4]	NAC018
0.5099	-0.0949	0.8872	245745_at	At1g51115	unknown protein contains similarity to anthranilate synthase large subunit GI:1374671 from [Buchnera aphidicola]	AT1G51110	Probable plastid-lipid-associated protein 12, chloroplastic [Source:UniProtKB/Swiss-Prot;Acc:Q8LAP6]	PAP12
0.5097	0.0571	0.3214	247109_at	At5g65870	putative protein similar to unknown protein (emb CAB66916.1);supported by full-length cDNA: Ceres:9323.	AT5G65870	Phytosulfokines 5 [Source:UniProtKB/Swiss-Prot;Acc:Q9FEB4]	PSK5
0.5096	-0.0905	0.8043	245010_at	ndhJ	NADH dehydrogenase subunit	ATCG00420	NAD(P)H-quinone oxidoreductase subunit J, chloroplastic [Source:UniProtKB/Swiss-Prot;Acc:P56754]	NDHJ
0.5096	-0.0585	0.7412	258919_at	At3g10525	Expressed protein ; supported by full-length cDNA: Ceres: 2153.	AT3G10525	SMR1 [Source:UniProtKB/TrEMBL;Acc:A0A178V8H0]	SMR1
0.5093	-0.0989	0.7	263533_at	At2g24820	putative Rieske iron-sulfur protein ;supported by full-length cDNA: Ceres:29774.	AT2G24820	Protein TIC 55, chloroplastic [Source:UniProtKB/Swiss-Prot;Acc:Q9SK50]	TIC55
0.5091	-0.0784	0.6368	258544_at	At3g07040	disease resistance gene (RPM1) identical to disease resistance gene (RPM1) GB:X87851 [Arabidopsis thaliana]	AT3G07040	Disease resistance protein RPM1 [Source:UniProtKB/Swiss-Prot;Acc:Q39214]	RPM1
0.5086	-0.0705	0.6869	244973_at	psbT	PSII T protein	ATCG00680;ATCG00690	Photosystem II CP47 reaction center protein [Source:UniProtKB/TrEMBL;Acc:A0A1B1W4X0];Photosystem II reaction center protein T [Source:UniProtKB/Swiss-Prot;Acc:P61839]	PSBB;PSBT
0.5086	-0.1471	0.6763	245774_at	At1g30210	hypothetical protein contains similarity to cyc1A protein GI:6358548 from [Antirrhinum graniticum]; supported by cDNA: gi_14334669_gb_AY035008.1_	AT1G30210	TCP24 [Source:UniProtKB/TrEMBL;Acc:A0A178W971]	TCP24
0.5085	0.0307	0.5914	260735_at	At1g17610	disease resistance protein, putative similar to disease resistance protein GI:9758205 from (Arabidopsis thaliana)	AT1G17610	Disease resistance protein CHS1 [Source:UniProtKB/Swiss-Prot;Acc:F4I902]	CHS1
0.5085	-0.0595	0.1503	254521_at	At5g44810	putative protein similar to unknown protein (gb|AAC79139.1)	AT5G44820	At5g44820 [Source:UniProtKB/TrEMBL;Acc:Q147R7]	NA
0.5084	-0.1087	0.8575	258285_at	At3g16140	photosystem I subunit VI precursor identical to GB:CAB52749 from [Arabidopsis thaliana];supported by full-length cDNA: Ceres:9633.	AT3G16140	Photosystem I reaction center subunit VI-1, chloroplastic [Source:UniProtKB/Swiss-Prot;Acc:Q9SUI7]	PSAH1
0.5084	-0.1193	0.6637	253333_at	At4g33510	2-dehydro-3-deoxyphosphoheptonate aldolase ;supported by full-length cDNA: Ceres:37432.	AT4G33510	Phospho-2-dehydro-3-deoxyheptonate aldolase [Source:UniProtKB/TrEMBL;Acc:A0A178US70]	DHS2
0.5083	-0.0854	0.8838	263705_at	At1g31190	unknown protein contains similarity to gi|1653332 extragenic suppressor (SuhB) from Synechocystis sp. gb|D90912 and is a member of the Inositol monophophatase family PF|00459. EST gb|AA597395 comes from this gene;supported by full-length cDNA: Ceres:1237.	AT1G31190	Phosphatase IMPL1, chloroplastic [Source:UniProtKB/Swiss-Prot;Acc:Q94F00]	IMPL1
0.5083	-0.0998	0.8611	253765_at	At4g28740	hypothetical protein ;supported by full-length cDNA: Ceres:36080.	AT4G28740	FUNCTIONS IN: molecular_function unknown; INVOLVED IN: biological_process unknown; LOCATED IN: chloroplast; EXPRESSED IN: 21 plant structures; EXPRESSED DURING: 13 growth stages; CONTAINS InterPro DOMAIN/s: Protein of unknown function DUF3493 (Inter /.../R021883); BEST Arabidopsis thaliana protein match is: tetratricopeptide repeat (TPR)-containing protein (TAIR:AT1G02910.1); Has 30201 Blast hits…	NA
0.5078	-0.1016	0.9098	266716_at	At2g46820	unknown protein ;supported by full-length cDNA: Ceres:26967.	AT2G46820	Protein CURVATURE THYLAKOID 1B, chloroplastic [Source:UniProtKB/Swiss-Prot;Acc:Q8LCA1]	CURT1B
0.5077	-0.0819	0.874	253387_at	At4g33010	P-Protein - like protein P-Protein precursor, Solanum tuberosum, gb:Z99770; supported by cDNA: gi_14596024_gb_AY042800.1_	AT4G33010	Glycine cleavage system P protein [Source:UniProtKB/TrEMBL;Acc:A0A178UTF1]	GLDP1
0.5074	-0.1119	0.8399	267526_at	At2g30570	photosystem II reaction center 6.1KD protein ;supported by full-length cDNA: Ceres:34999.	AT2G30570	PSBW [Source:UniProtKB/TrEMBL;Acc:A0A178VQ32]	PSBW
0.5073	-0.0907	0.8633	264613_at	At1g04640	lipoyltransferase identical to GB:BAA78386; supported by cDNA: gi_4996285_dbj_AB020975.1_AB020975	AT1G04640	LIP2 [Source:UniProtKB/TrEMBL;Acc:A0A178WI01]	LIP2
0.5073	-0.0293	0.2985	259640_at	At1g52400	beta-glucosidase, putative identical to GI:6651430 from [Arabidopsis thaliana]; supported by cDNA: gi_14532461_gb_AY039855.1_	AT1G52400	Beta-D-glucopyranosyl abscisate beta-glucosidase [Source:UniProtKB/Swiss-Prot;Acc:Q9SE50]	BGLU18
0.507	-0.0224	0.5163	263210_at	At1g10585	Expressed protein ; supported by cDNA: gi_15293050_gb_AY050959.1_	AT1G10585	Transcription factor bHLH167 [Source:UniProtKB/Swiss-Prot;Acc:F4I4E1]	BHLH167
0.5065	-0.0214	0.8299	253548_at	At4g30993	Expressed protein ; supported by full-length cDNA: Ceres: 37878.	AT4G30993	Calcineurin-like metallo-phosphoesterase superfamily protein [Source:UniProtKB/TrEMBL;Acc:Q8GW42]	NA
0.5063	-0.0395	0.6686	265212_at	At1g05030	putative sugar transporter protein Similar to gb|U43629 integral membrane protein from Beta vulgaris and a member of sugar transporter family PF|00083	AT1G05030	Probable plastidic glucose transporter 1 [Source:UniProtKB/Swiss-Prot;Acc:Q0WVE9]	NA
0.5063	0.1009	0.5478	249589_at	At5g37850	pyridoxal kinase -like protein pyridoxal kinase, Sus scofra, EMBL:AF041255;supported by full-length cDNA: Ceres:107973.	AT5G37850	pfkB-like carbohydrate kinase family protein [Source:TAIR;Acc:AT5G37850]	SOS4
0.506	-0.0921	0.878	267379_at	At2g26340	unknown protein ; supported by cDNA: gi_13899086_gb_AF370538.1_AF370538	AT2G26340	unknown protein; FUNCTIONS IN: molecular_function unknown; INVOLVED IN: biological_process unknown; LOCATED IN: chloroplast thylakoid membrane, chloroplast thylakoid lumen, chloroplast; EXPRESSED IN: 22 plant structures; EXPRESSED DURING: 13 growth /.../; Has 38 Blast hits to 38 proteins in 13 species: Archae - 0; Bacteria - 0; Metazoa - 0; Fungi - 0; Plants - 38; Viruses - 0; Other Eukaryotes - …	NA
0.5057	-0.0343	0.5032	262050_at	At1g80130	unknown protein ;supported by full-length cDNA: Ceres:35675.	AT1G80130	F18B13.21 protein [Source:UniProtKB/TrEMBL;Acc:Q9SSC6]	NA
0.5056	-0.0789	0.7405	245765_at	At1g33600	hypothetical protein similar to putative disease resistance protein GB:AAC14512 GI:2739389 from [Arabidopsis thaliana]	AT1G33600	Leucine-rich repeat (LRR) family protein [Source:UniProtKB/TrEMBL;Acc:Q9FW48]	NA
0.5055	-0.1517	0.7953	260127_at	At1g36320	hypothetical protein similar to hypothetical protein GB:CAB37532 from [Arabidopsis thaliana], predicted by genscan+;supported by full-length cDNA: Ceres:16186.	AT1G36320	At1g36320/F7F23_4 [Source:UniProtKB/TrEMBL;Acc:Q9C8X8]	NA
0.5053	0.3571	0.2376	250299_at	At5g11910	putative esterase - like protein cinI protein - imported, Butyrivibrio fibrisolvens, PIR:T44624;supported by full-length cDNA: Ceres:7912.	AT5G11910	alpha/beta-Hydrolases superfamily protein [Source:TAIR;Acc:AT5G11910]	NA
0.5052	0.126	0.8191	245417_at	At4g17360	phosphoribosylglycinamide formyltransferase-like protein	AT4G17360	Formyltetrahydrofolate deformylase 2, mitochondrial [Source:UniProtKB/Swiss-Prot;Acc:F4JP46]	PURU2
0.505	-0.1159	0.6706	249919_at	At5g19250	putative protein predicted protein, Arabidopsis thaliana	AT5G19250	Uncharacterized GPI-anchored protein At5g19250 [Source:UniProtKB/Swiss-Prot;Acc:P59833]	NA
0.5047	-0.0991	0.5831	247874_at	At5g57710	101 kDa heat shock protein; HSP101-like protein	AT5G57710	Protein SUPPRESSOR OF MAX2 1 [Source:UniProtKB/Swiss-Prot;Acc:Q9FHH2]	SMAX1
0.5046	-0.0627	0.1407	267288_at	At2g23680	similar to cold acclimation protein WCOR413 [Triticum aestivum]	AT2G23680	Cold-regulated 413 plasma membrane protein 3 [Source:UniProtKB/Swiss-Prot;Acc:O64834]	NA
0.5043	-0.1087	0.1694	258108_at	At3g23570	unknown protein contains Pfam profile: PF01738 dienelactone hydrolase family; supported by cDNA: gi_13899072_gb_AF370531.1_AF370531	AT3G23570	Alpha/beta-Hydrolases superfamily protein [Source:UniProtKB/TrEMBL;Acc:Q94JY3]	NA
0.5042	-0.0872	0.8506	247853_at	At5g58140	non phototropic hypocotyl 1-like ; supported by cDNA: gi_5391441_gb_AF053941.2_AF053941	AT5G58140	Phototropin-2 [Source:UniProtKB/Swiss-Prot;Acc:P93025]	PHOT2
0.5042	-0.1112	0.6579	245006_at	psaB	PSI P700 apoprotein A2	ATCG00340	Photosystem I P700 chlorophyll a apoprotein A2 [Source:UniProtKB/TrEMBL;Acc:A0A1B1W4U2]	PSAB
0.5039	-0.0606	0.294	247357_at	At5g63710	receptor-like protein kinase ; supported by cDNA: gi_16974576_gb_AY060554.1_	AT5G63710	Leucine-rich repeat protein kinase family protein [Source:TAIR;Acc:AT5G63710]	NA
0.5038	-0.0038	0.4054	261336_at	At1g44790	unknown protein ;supported by full-length cDNA: Ceres:727.	AT1G44790	Gamma-glutamylcyclotransferase 2-3 [Source:UniProtKB/Swiss-Prot;Acc:Q84QC1]	GGCT2;3
0.5037	-0.0664	0.2786	259887_at	At1g76360	putative protein kinase similar to protein kinase (APK1A); contains Pfam profile: PF00069 Eukaryotic protein kinase domain	AT1G76360	At1g76360 [Source:UniProtKB/TrEMBL;Acc:A4FVS9]	NA
0.5036	-0.0782	0.6824	256303_at	At1g69550	disease resistance protein, putative similar to disease resistance protein RPP1-WsB [Arabidopsis thaliana] GI:9279731; supported by cDNA: gi_14532597_gb_AY039923.1_	AT1G69550	Disease resistance protein (TIR-NBS-LRR class) [Source:UniProtKB/TrEMBL;Acc:F4I270]	NA
0.5036	-0.0395	0.2313	255121_at	At4g08480	putative mitogen-activated protein kinase	AT4G08480	Mitogen-activated protein kinase kinase kinase 9 [Source:UniProtKB/Swiss-Prot;Acc:O81472]	MEKK2
0.5035	-0.1134	0.5163	262028_at	At1g35560	DNA binding protein, putative similar to GB:BAA23142 GI:2580438 from [Oryza sativa]; supported by cDNA: gi_15912302_gb_AY056429.1_	AT1G35560	Transcription factor TCP23 [Source:UniProtKB/Swiss-Prot;Acc:Q9LQF0]	TCP23
0.5034	0.4941	0.7118	258902_at	At3g06483	putative pyruvate dehydrogenase kinase similar to pyruvate dehydrogenase kinase GB:AAC97601, [Arabidopsis thaliana]	AT3G06483	[Pyruvate dehydrogenase (acetyl-transferring)] kinase, mitochondrial [Source:UniProtKB/Swiss-Prot;Acc:Q9SBJ1]	PDK
0.5031	0.0106	0.7657	248560_at	At5g49970	putative protein contains similarity to pyridoxamine 5-phosphate oxidase;supported by full-length cDNA: Ceres:6244.	AT5G49970	Pyridoxine/pyridoxamine 5'-phosphate oxidase 1, chloroplastic [Source:UniProtKB/Swiss-Prot;Acc:Q9LTX3]	PPOX1
0.5028	-0.1147	0.8692	262632_at	At1g06680	23 kDa polypeptide of oxygen-evolving comlex (OEC) identical to 23 kDa polypeptide of oxygen-evolving comlex (OEC) GB:CAA66785 GI:1769905 [Arabidopsis thaliana];supported by full-length cDNA: Ceres:33922.	AT1G06680	Oxygen-evolving enhancer protein 2-1, chloroplastic [Source:UniProtKB/Swiss-Prot;Acc:Q42029]	PSBP1
0.5027	-0.0699	0.7057	259039_at	At3g09250	unknown protein ;supported by full-length cDNA: Ceres:32811.	AT3G09250	Nuclear transport factor 2 (NTF2) family protein [Source:UniProtKB/TrEMBL;Acc:F4IZV9]	NA
0.5027	-0.1265	0.2801	253646_at	At4g29810	MAP kinase kinase 2 ; supported by cDNA: gi_14326470_gb_AF385688.1_AF385688	AT4G29810	MAP kinase kinase 2 [Source:TAIR;Acc:AT4G29810]	ATMKK2
0.5026	-0.1167	0.8225	244975_at	psbH	PSII 10KDa phosphoprotein	ATCG00710;ATCG00720	Photosystem II reaction center protein H [Source:UniProtKB/Swiss-Prot;Acc:P56780];Cytochrome b6 [Source:UniProtKB/Swiss-Prot;Acc:P56773]	PSBH;PETB
0.5026	0.0026	0.1547	251508_at	At3g58970	putative protein mitochondrial RNA splicing protein MRS2 - Saccharomyces cerevisiae, PIR:S62064; supported by cDNA: gi_16209701_gb_AY057613.1_	AT3G58970	MRS2-4 [Source:UniProtKB/TrEMBL;Acc:A0A178VB54]	MRS2-4
0.5024	-0.0728	0.8123	251068_at	At5g01920	putative protein several protein kinases - different species	AT5G01920	Serine/threonine-protein kinase STN8, chloroplastic [Source:UniProtKB/Swiss-Prot;Acc:Q9LZV4]	STN8
0.5024	-0.0662	0.7503	262309_at	At1g70820	phosphoglucomutase, putative similar to phosphoglucomutase GI:534981 from [Spinacia oleracea]	AT1G70820	At1g70820 [Source:UniProtKB/TrEMBL;Acc:Q9SSL0]	NA
0.5023	-0.1038	0.9396	257699_at	At3g12780	phosphoglycerate kinase, putative similar to phosphoglycerate kinase, chloroplast precursor GB:P29409 from [Spinacia oleracea];supported by full-length cDNA: Ceres:21955.	AT3G12780	Phosphoglycerate kinase [Source:UniProtKB/TrEMBL;Acc:A0A178V5M8]	PGK1
0.5022	-0.0993	0.8892	263350_at	At2g13360	alanine-glyoxylate aminotransferase ;supported by full-length cDNA: Ceres:8306.	AT2G13360	Serine--glyoxylate aminotransferase [Source:UniProtKB/Swiss-Prot;Acc:Q56YA5]	AGT1
0.5022	-0.0947	0.7915	267130_at	At2g23390	hypothetical protein predicted by genscan	AT2G23390	Acyl-CoA [Source:UniProtKB/TrEMBL;Acc:O80456]	NA
0.5022	-0.1296	0.2368	264838_at	At1g03430	putative AHP2 similar to GB:BAA36336;supported by full-length cDNA: Ceres:452.	AT1G03430	histidine-containing phosphotransfer factor 5 [Source:TAIR;Acc:AT1G03430]	AHP5
0.5021	-0.0183	0.4969	256526_at	At1g66090	disease resistance protein, putative similar to disease resistance protein RPP1-WsA [Arabidopsis thaliana] GI:3860163; supported by full-length cDNA: Ceres: 93530.	AT1G66090	Disease resistance protein (TIR-NBS class) [Source:UniProtKB/TrEMBL;Acc:Q9C515]	NA
0.5021	-0.0307	0.1894	259058_at	At3g03470	putative cytochrome P450 similar to cytochrome P450 89A2 GB:Q42602 [Arabidopsis thaliana]; supported by cDNA: gi_15983413_gb_AF424581.1_AF424581	AT3G03470	Cytochrome P450 89A9 [Source:UniProtKB/Swiss-Prot;Acc:Q9SRQ1]	CYP89A9
0.5017	-0.0207	0.0216	265034_at	At1g61660	unknown protein ;supported by full-length cDNA: Ceres:159557.	AT1G61660	Transcription factor bHLH112 [Source:UniProtKB/Swiss-Prot;Acc:Q94JL3]	BHLH112
0.5016	-0.1088	0.4477	261821_at	At1g11530	thioredoxin h, putative similar to thioredoxin h GI:4928460 from [Hevea brasiliensis];supported by full-length cDNA: Ceres:2054.	AT1G11530	Thioredoxin-like protein CXXS1 [Source:UniProtKB/Swiss-Prot;Acc:Q8LDI5]	CXXS1
0.5014	-0.063	0.8583	261536_at	At1g01790	K Efflux antiporter KEA1 identical to GB:AAD01191 GI:4101473 from [ Arabidopsis thaliana]; supported by cDNA: gi_4101472_gb_AF003382.1_AF003382	AT1G01790	K(+) efflux antiporter 1, chloroplastic [Source:UniProtKB/Swiss-Prot;Acc:Q9ZTZ7]	KEA1
0.5014	-0.1076	0.8582	258281_at	At3g26900	putative shikimate kinase similar to shikimate kinase precursor GB:CAA45121 [Lycopersicon esculentum]	AT3G26900	Probable inactive shikimate kinase like 1, chloroplastic [Source:UniProtKB/Swiss-Prot;Acc:Q9LW20]	SKL1
0.501	-0.1219	0.7679	267002_s_at	At2g34430	putative photosystem II type I chlorophyll a b binding protein. ; supported by full-length cDNA: Ceres: 23727.	AT2G34420;AT2G34430	Chlorophyll a-b binding protein, chloroplastic [Source:UniProtKB/TrEMBL;Acc:Q39141];Chlorophyll a-b binding protein, chloroplastic [Source:UniProtKB/TrEMBL;Acc:Q39142]	LHB1B2;LHB1B1
0.5008	-0.0719	0.8798	246159_at	At5g20935	Expressed protein ; supported by full-length cDNA: Ceres: 99394.	AT5G20935	unknown protein; CONTAINS InterPro DOMAIN/s: Protein of unknown function DUF3148 (InterPro:IPR021495); Has 30201 Blast hits to 17322 proteins in 780 species: Archae - 12; Bacteria - 1396; Metazoa - 17338; Fungi - 3422; Plants - 5037; Viruses - 0; Ot /.../karyotes - 2996 (source: NCBI BLink). [Source:TAIR;Acc:AT5G20935]	NA
0.5007	-0.0966	0.9001	266207_at	At2g27680	unknown protein ; supported by cDNA: gi_13358176_gb_AF324984.2_AF324984	AT2G27680	At2g27680/F15K20.22 [Source:UniProtKB/TrEMBL;Acc:Q9ZUX0]	NA
0.5006	-0.0241	0.252	251986_at	At3g53310	putative protein various predicted proteins, Arabidopsis thaliana; supported by full-length cDNA: Ceres: 36830.	AT3G53310	B3 domain-containing protein REM20 [Source:UniProtKB/Swiss-Prot;Acc:Q8LAV5]	REM20
0.5005	-0.0813	0.1856	250948_at	At5g03490	putative protein	AT5G03490	UDP-glycosyltransferase 89A2 [Source:UniProtKB/Swiss-Prot;Acc:Q9LZD8]	UGT89A2
0.5004	-0.105	0.8312	265287_at	At2g20260	putative photosystem I reaction center subunit IV ;supported by full-length cDNA: Ceres:27629.	AT2G20260	Photosystem I reaction center subunit IV B, chloroplastic [Source:UniProtKB/Swiss-Prot;Acc:Q9S714]	PSAE2
0.5004	-0.0715	0.485	248007_at	At5g56260	S-adenosylmethionine:2-demethylmenaquinone methyltransferase-like	AT5G56260	Ribonuclease E inhibitor RraA/Dimethylmenaquinone methyltransferase [Source:TAIR;Acc:AT5G56260]	NA
0.5004	0.0944	0.4455	251621_at	At3g57700	protein kinase - like protein wall-associated kinase 4, Arabidopsis thaliana,AJ009695	AT3G57700	Protein kinase superfamily protein [Source:UniProtKB/TrEMBL;Acc:Q9SVY4]	NA
0.5001	-0.0141	0.8908	253009_at	At4g37930	glycine hydroxymethyltransferase like protein glycine hydroxymethyltransferase -Solanum tuberosum,PID:g438247;supported by full-length cDNA: Ceres:33799.	AT4G37930	Serine hydroxymethyltransferase 1, mitochondrial [Source:UniProtKB/Swiss-Prot;Acc:Q9SZJ5]	SHM1
0.5001	0.2855	0.2756	263461_at	At2g31800	putative protein kinase contains a protein kinase domain profile (PDOC00100)	AT2G31800	At2g31800 [Source:UniProtKB/TrEMBL;Acc:Q1JPN7]	NA
0.4999	-0.1052	0.8504	253738_at	At4g28750	photosystem I subunit PSI-E - like protein photosystem I chain IV precursor, Hordeum vulgare, PIR1:F1BH4; supported by cDNA: gi_11692883_gb_AF324694.1_AF324694	AT4G28750	Photosystem I reaction center subunit IV A, chloroplastic [Source:UniProtKB/Swiss-Prot;Acc:Q9S831]	PSAE1
0.4998	0.0976	0.3612	248765_at	At5g47650	MutT domain protein-like ; supported by cDNA: gi_14596036_gb_AY042806.1_	AT5G47650	nudix hydrolase homolog 2 [Source:TAIR;Acc:AT5G47650]	ATNUDT2
0.4997	-0.0702	0.5727	259737_at	At1g64400	acyl-CoA synthetase, putative similar to GI:1903032 from [Brassica napus] (Plant Mol. Biol. 33 (5), 911-922 (1997)); supported by cDNA: gi_14532621_gb_AY039935.1_	AT1G64400	Long chain acyl-CoA synthetase 3 [Source:UniProtKB/Swiss-Prot;Acc:Q9C7W4]	LACS3
0.4994	-0.1172	0.7594	245004_at	ycf9	hypothetical protein	ATCG00300	Photosystem II reaction center protein Z [Source:UniProtKB/TrEMBL;Acc:A0A1B1W4U3]	PSBZ
0.4994	-0.0238	0.7031	247814_at	At5g58310	polyneuridine aldehyde esterase-like; also similar to alpha-hydroxynitrile lyase ;supported by full-length cDNA: Ceres:123228.	AT5G58310	Methylesterase 18 [Source:UniProtKB/Swiss-Prot;Acc:Q9LVL9]	MES18
0.4992	-0.0034	0.6051	264165_at	At1g65410	hypothetical protein contains similarity to toluene tolerance protein Ttg2A GI:4336798 from [Pseudomonas putida]; supported by cDNA: gi_13605494_gb_AF361573.1_AF361573	AT1G65410	Protein TRIGALACTOSYLDIACYLGLYCEROL 3, chloroplastic [Source:UniProtKB/Swiss-Prot;Acc:Q9AT00]	TGD3
0.4991	-0.0781	0.7266	266175_at	At2g02450	NAM (no apical meristem)-like protein	AT2G02450	NAC domain-containing protein 35 [Source:UniProtKB/Swiss-Prot;Acc:Q9ZVP8]	NAC035
0.499	-0.0653	0.7428	246860_at	At5g25840	putative protein various predicted proteins, Arabidopsis thaliana;supported by full-length cDNA: Ceres:28528.	AT5G25840	DUF1677 family protein (DUF1677) [Source:UniProtKB/TrEMBL;Acc:Q8GW85]	NA
0.4987	-0.1025	0.8557	244936_at	ndhA	NADH dehydrogenase ND1	ATCG01100	NAD(P)H-quinone oxidoreductase subunit 1, chloroplastic [Source:UniProtKB/Swiss-Prot;Acc:Q37165]	NDHA
0.4986	-0.0692	0.9073	259603_at	At1g56500	Expressed protein ; supported by full-length cDNA: Ceres: 42300.	AT1G56500	Protein SUPPRESSOR OF QUENCHING 1, chloroplastic [Source:UniProtKB/Swiss-Prot;Acc:Q8VZ10]	SOQ1
0.4986	-0.0625	0.7577	252178_at	At3g50750	putative protein various predicted proteins	AT3G50750	BEH1 [Source:UniProtKB/TrEMBL;Acc:A0A178VA20]	BEH1
0.4986	-0.1448	0.4048	248568_at	At5g49760	receptor protein kinase-like	AT5G49760	At5g49760 [Source:UniProtKB/TrEMBL;Acc:Q8GZ99]	NA
0.4985	-0.1099	0.8818	246454_at	At5g16710	Expressed protein ; supported by full-length cDNA: Ceres: 16205.	AT5G16710	DHAR3 [Source:UniProtKB/TrEMBL;Acc:A0A178UIL9]	DHAR3
0.4985	-0.0275	0.8396	247415_at	At5g63060	unknown protein	AT5G63060	Sec14p-like phosphatidylinositol transfer family protein [Source:UniProtKB/TrEMBL;Acc:F4K975]	NA
0.4984	0.4264	0.3079	262314_at	At1g70810	unknown protein contains similarity to zinc finger and C2 domain protein GI:9957238 from [Arabidopsis thaliana];supported by full-length cDNA: Ceres:23322.	AT1G70810	Protein C2-DOMAIN ABA-RELATED 7 [Source:UniProtKB/Swiss-Prot;Acc:Q9SSL1]	CAR7
0.4983	-0.0901	0.8127	258495_at	At3g02690	unknown protein ;supported by full-length cDNA: Ceres:35050.	AT3G02690	WAT1-related protein At3g02690, chloroplastic [Source:UniProtKB/Swiss-Prot;Acc:Q93V85]	NA
0.4983	-0.1146	0.6305	265560_at	At2g05520	putative glycine-rich protein	AT2G05520	Glycine-rich protein 3 [Source:UniProtKB/Swiss-Prot;Acc:Q9SL15]	GRP3
0.4981	-0.084	0.6716	262705_at	At1g16260	putative wall-associated kinase similar to gb|AJ012423 wall-associated kinase 2 from Arabidopsis thaliana	AT1G16260	Wall-associated receptor kinase-like 8 [Source:UniProtKB/Swiss-Prot;Acc:Q9SA25]	WAKL8
0.4978	-0.0011	0.4118	254596_at	At4g18975	putative protein proline-rich protein APG, Arabidopsis thaliana, PIR2:S21961	AT4G18975	Pentatricopeptide repeat-containing protein At4g18975, chloroplastic [Source:UniProtKB/Swiss-Prot;Acc:Q2V3H0]	NA
0.4978	-0.0266	0.2462	251301_at	At3g61880	cytochrome p450 (CYP78A9) ;supported by full-length cDNA: Ceres:29661.	AT3G61880	Cytochrome p450 78a9 [Source:UniProtKB/TrEMBL;Acc:F4IX02]	CYP78A9
0.4977	0.2398	0.437	247163_at	At5g65685	Expressed protein ; supported by cDNA: gi_15215828_gb_AY050444.1_	AT5G65685	UDP-Glycosyltransferase superfamily protein [Source:TAIR;Acc:AT5G65685]	NA
0.4975	-0.0228	0.2647	260068_at	At1g73805	putative calmodulin-binding protein similar to calmodulin-binding protein GB:AAB37246 [Nicotiana tabacum]	AT1G73805	Protein SAR DEFICIENT 1 [Source:UniProtKB/Swiss-Prot;Acc:Q9C9T2]	SARD1
0.4973	0.1331	0.7534	266925_at	At2g45740	unknown protein ;supported by full-length cDNA: Ceres:12250.	AT2G45740	Peroxisomal membrane protein 11D [Source:UniProtKB/Swiss-Prot;Acc:O80845]	PEX11D
0.4972	-0.179	0.5739	265162_at	At1g30910	hypothetical protein predicted by genscan+	AT1G30910	F17F8.22 [Source:UniProtKB/TrEMBL;Acc:Q9FYH8]	NA
0.4971	-0.0586	0.5018	250690_at	At5g06530	ABC transporter-like protein ; supported by cDNA: gi_14488081_gb_AF389289.1_AF389289	AT5G06530	ABC transporter G family member 22 [Source:UniProtKB/Swiss-Prot;Acc:Q93YS4]	ABCG22
0.4967	-0.0513	0.2921	265233_s_at	At2g07718	hypothetical protein	AT2G07718;ATMG00590	Uncharacterized mitochondrial cytochrome b-like protein AtMg00590 [Source:UniProtKB/Swiss-Prot;Acc:P93314]	NA;ORF313
0.4965	-0.0999	0.6076	263477_at	At2g31790	putative glucosyltransferase ; supported by cDNA: gi_15810476_gb_AY056277.1_	AT2G31790	Glycosyltransferase (Fragment) [Source:UniProtKB/TrEMBL;Acc:W8Q6Z8]	UGT74C1
0.4964	-0.1209	0.8518	247889_at	At5g57930	putative protein similar to unknown protein (gb|AAD38255.1)	AT5G57930	Emb1629 [Source:UniProtKB/TrEMBL;Acc:A0A178UP75]	APO2
0.4962	-0.0837	0.6471	246276_at	At4g37270	Cu2+-transporting ATPase-like protein	AT4G37270	Probable cadmium/zinc-transporting ATPase HMA1, chloroplastic [Source:UniProtKB/Swiss-Prot;Acc:Q9M3H5]	HMA1
0.496	-0.101	0.8331	259838_at	At1g52220	unknown protein ;supported by full-length cDNA: Ceres:21305.	AT1G52220	CURT1C [Source:UniProtKB/TrEMBL;Acc:A0A178WBD4]	CURT1C
0.4959	-0.0609	0.7314	264360_at	At1g03310	putative isoamylase Similar to gi|1652733 glycogen operon protein GlgX from Synechocystis sp. genome gb|D90908. ESTs gb|H36690, gb|AA712462, gb|AA651230 and gb|N95932 come from this gene	AT1G03310	ISA2 [Source:UniProtKB/TrEMBL;Acc:A0A178WGA8]	ISA2
0.4957	-0.113	0.109	264873_at	At1g24100	putative indole-3-acetate beta-glucosyltransferase similar to GB:AAB64022; supported by cDNA: gi_14423541_gb_AF387008.1_AF387008	AT1G24100	Glycosyltransferase [Source:UniProtKB/TrEMBL;Acc:A0A178WKT6]	UGT74B1
0.4956	-0.0923	0.8316	252603_at	At3g45050	putative protein	AT3G45050	AT3G45050 protein [Source:UniProtKB/TrEMBL;Acc:B9DG54]	NA
0.4954	-0.0856	0.4814	256185_at	At1g51700	dof zinc finger protein identical to dof zinc finger protein [Arabidopsis thaliana] GI:3608261; supported by cDNA: gi_3608260_dbj_AB017564.1_AB017564	AT1G51700	Dof zinc finger protein DOF1.7 [Source:UniProtKB/Swiss-Prot;Acc:O82155]	DOF1.7
0.4954	-0.0894	0.2304	247747_at	At5g59000	putative protein predicted proteins, Arabidopsis thaliana; supported by full-length cDNA: Ceres: 120947.	AT5G59000	At5g59000 [Source:UniProtKB/TrEMBL;Acc:Q2HIG9]	NA
0.4953	-0.044	0.802	251941_at	At3g53470	putative protein ribosomal protein S25, cytosolic, Arabidopsis thaliana, PIR:T08568	AT3G53470	2,3-bisphosphoglycerate-independent phosphoglycerate mutase [Source:UniProtKB/TrEMBL;Acc:F4JAF4]	NA
0.4953	0.0352	0.2932	262281_at	At1g68570	peptide transporter, putative similar to PEPTIDE TRANSPORTER PTR2-B GB:P46032 GI:1172704 from [Arabidopsis thaliana]	AT1G68570	Protein NRT1/ PTR FAMILY 3.1 [Source:UniProtKB/Swiss-Prot;Acc:Q9SX20]	NPF3.1
0.4951	-0.0973	0.8005	244935_at	ndhI	NADH dehydrogenase subunit	ATCG01090;ATCG01100	NAD(P)H-quinone oxidoreductase subunit I, chloroplastic [Source:UniProtKB/Swiss-Prot;Acc:P56755];NAD(P)H-quinone oxidoreductase subunit 1, chloroplastic [Source:UniProtKB/Swiss-Prot;Acc:Q37165]	NDHI;NDHA
0.4948	-0.0779	0.4556	267356_at	At2g39930	putative isoamylase	AT2G39930	ISA1 [Source:UniProtKB/TrEMBL;Acc:A0A178VW25]	ISA1
0.4947	-0.0366	0.3323	254253_at	At4g23320	serine/threonine kinase - like protein serine/threonine kinase, Brassica oleracea	AT4G23320	cysteine-rich RLK (RECEPTOR-like protein kinase) 24 [Source:TAIR;Acc:AT4G23320]	CRK24
0.4946	-0.0682	0.9448	259981_at	At1g76450	unknown protein ; supported by full-length cDNA: Ceres: 123862.	AT1G76450	PsbP domain-containing protein 3, chloroplastic [Source:UniProtKB/Swiss-Prot;Acc:Q9S720]	PPD3
0.4946	-0.0763	0.7103	254737_at	At4g13840	fatty acid elongase - like protein (cer2-like) cer2, Arabidopsis thaliana, X93080	AT4G13840	Protein ECERIFERUM 26 [Source:UniProtKB/Swiss-Prot;Acc:Q9SVM9]	CER26
0.4944	-0.0498	0.0438	252117_at	At3g51430	mucin -like protein hemomucin, Drosophila melanogaster, EMBL:DM42014;supported by full-length cDNA: Ceres:34197.	AT3G51430	Protein STRICTOSIDINE SYNTHASE-LIKE 5 [Source:UniProtKB/Swiss-Prot;Acc:Q9CAZ7]	SSL5
0.4943	0.0709	0.5843	253597_at	At4g30690	putative protein translation initiation factor, IF3 - Listeria monocytogenes; supported by cDNA: gi_14596120_gb_AY042848.1_	AT4G30690	Translation initiation factor IF3-4, chloroplastic [Source:UniProtKB/Swiss-Prot;Acc:Q94B52]	IF3-4
0.494	-0.0591	0.9204	255088_at	At4g09350	putative protein heat shock protein dnaJ - Bacillus stearothermophilus,PIR:JC4739	AT4G09350	NAD(P)H-quinone oxidoreductase subunit T, chloroplastic [Source:UniProtKB/Swiss-Prot;Acc:Q9SMS0]	ndhT
0.494	-0.1168	0.8897	248242_at	At5g53580	aldo/keto reductase-like protein	AT5G53580	Pyridoxal reductase, chloroplastic [Source:UniProtKB/Swiss-Prot;Acc:Q56Y42]	PLR1
0.494	-0.1448	0.1608	263459_at	At2g31820	ankyrin-like protein	AT2G31820	Ankyrin repeat family protein [Source:UniProtKB/TrEMBL;Acc:Q9SKB8]	NA
0.4938	-0.0966	0.9231	258929_at	At3g10060	unknown protein Pfam HMM hit: FKBP-type peptidyl-prolyl cis-trans isomerases	AT3G10060	Peptidylprolyl isomerase [Source:UniProtKB/TrEMBL;Acc:A0A178V516]	FKBP16-4
0.4936	-0.0487	0.1367	264635_at	At1g65500	unknown protein ;supported by full-length cDNA: Ceres:25136.	AT1G65500	F5I14.4 protein [Source:UniProtKB/TrEMBL;Acc:O04468]	NA
0.4933	-0.0827	0.8123	245744_at	At1g51110	unknown protein	AT1G51110	Probable plastid-lipid-associated protein 12, chloroplastic [Source:UniProtKB/Swiss-Prot;Acc:Q8LAP6]	PAP12
0.4932	-0.0664	0.5437	245218_s_at	At1g58842	viral resistance protein, putative, 5' partial similar to viral resistance protein GI:7110565 from [Arabidopsis thaliana]	AT1G58848;AT1G59218	Probable disease resistance protein RDL6 [Source:UniProtKB/Swiss-Prot;Acc:P0DI18]	RF9
0.4931	-0.1177	0.8595	265374_at	At2g06520	hypothetical protein ;supported by full-length cDNA: Ceres:14272.	AT2G06520	PSBX [Source:UniProtKB/TrEMBL;Acc:A0A178W0Y5]	PSBX
0.493	-0.051	0.8115	252661_at	At3g44450	putative protein	AT3G44450	Protein BIC2 [Source:UniProtKB/Swiss-Prot;Acc:Q9M280]	BIC2
0.4925	0.2106	0.1279	264866_at	At1g24140	putative metalloproteinase similar to GB:AAB61099	AT1G24140	Metalloendoproteinase 3-MMP [Source:UniProtKB/Swiss-Prot;Acc:Q5XF51]	3MMP
0.4923	-0.11	0.1792	263330_at	At2g15320	putative leucine-rich repeat disease resistance protein ;supported by full-length cDNA: Ceres:20900.	AT2G15320	Leucine-rich repeat (LRR) family protein [Source:UniProtKB/TrEMBL;Acc:Q9SHU4]	NA
0.4921	-0.0329	0.4504	248123_at	At5g54720	putative protein similar to unknown protein (gb|AAD32884.1)	AT5G54720	Ankyrin repeat family protein [Source:UniProtKB/TrEMBL;Acc:Q9FH33]	NA
0.4918	-0.0517	0.1028	252060_at	At3g52430	putative protein other hypothetical proteins in Arabidopsis thaliana; supported by cDNA: gi_6457330_gb_AF188329.1_AF188329	AT3G52430	Lipase-like PAD4 [Source:UniProtKB/Swiss-Prot;Acc:Q9S745]	PAD4
0.4916	-0.1054	0.773	265707_at	At2g03390	unknown protein	AT2G03390	Clp protease adapter protein ClpF, chloroplastic [Source:UniProtKB/Swiss-Prot;Acc:Q67Y99]	CLPF
0.4915	-0.0398	0.1639	261242_at	At1g32960	subtilisin-like serine protease contains similarity to subtilase; SP1 GI:9957714 [Oryza sativa]	AT1G32960	Subtilisin-like protease SBT3.3 [Source:UniProtKB/Swiss-Prot;Acc:Q9MAP5]	SBT3.3
0.4914	0.0034	0.4233	255795_at	At2g33380	putative calcium-binding EF-hand protein ; supported by cDNA: gi_10862967_dbj_AB039924.1_AB039924	AT2G33380	Probable peroxygenase 3 [Source:UniProtKB/Swiss-Prot;Acc:O22788]	PXG3
0.4911	-0.0961	0.7135	245023_at	psbI	PSII I protein	ATCG00080	Photosystem II reaction center protein I [Source:UniProtKB/TrEMBL;Acc:A0A1B1W4S2]	PSBI
0.4911	-0.0266	0.6682	263495_at	At2g42530	cold-regulated protein cor15b precursor ;supported by full-length cDNA: Ceres:19221.	AT2G42530	Protein COLD-REGULATED 15B, chloroplastic [Source:UniProtKB/Swiss-Prot;Acc:Q9SIN5]	COR15B
0.4911	-0.0459	0.3325	248590_at	At5g49660	receptor protein kinase	AT5G49660	Receptor protein-tyrosine kinase CEPR1 [Source:UniProtKB/Swiss-Prot;Acc:Q9FGL5]	CEPR1
0.4911	-0.0195	0.2203	264886_at	At1g61120	S-linalool synthase, putative similar to S-linalool synthase GI:1491939 from [Clarkia breweri]; supported by cDNA: gi_16604624_gb_AY059757.1_	AT1G61120	(E,E)-geranyllinalool synthase [Source:UniProtKB/Swiss-Prot;Acc:Q93YV0]	GES
0.491	-0.072	0.8085	254835_s_at	At4g12310	flavonoid 3,5-hydroxylase -like protein flavonoid 3',5'-hydroxylase - Campanula medium, PID:d1003951	AT4G12310;AT4G12320	CYP706A5 [Source:UniProtKB/TrEMBL;Acc:A0A178UVW4];At4g12320 [Source:UniProtKB/TrEMBL;Acc:Q66GJ1]	CYP706A5;CYP706A6
0.491	-0.096	0.7703	253537_at	At4g31560	putative protein ; supported by full-length cDNA: Ceres: 23017.	AT4G31560	AT4g31560/F3L17_130 [Source:UniProtKB/TrEMBL;Acc:Q9SV14]	HCF153
0.4909	-0.0826	0.8334	247977_at	At5g56850	putative protein similar to unknown protein (pir||T40314)	AT5G56850	unknown protein; EXPRESSED IN: 21 plant structures; EXPRESSED DURING: 13 growth stages; Has 35333 Blast hits to 34131 proteins in 2444 species: Archae - 798; Bacteria - 22429; Metazoa - 974; Fungi - 991; Plants - 531; Viruses - 0; Other Eukaryotes - /.../(source: NCBI BLink). [Source:TAIR;Acc:AT5G56850]	NA
0.4908	-0.0819	0.8475	264799_at	At1g08550	putative violaxanthin de-epoxidase precursor (U44133) similar to EST gb|N37612; supported by cDNA: gi_1465734_gb_U44133.1_ATU44133	AT1G08550	NPQ1 [Source:UniProtKB/TrEMBL;Acc:A0A384K8V4]	VDE1
0.4907	-0.0932	0.4256	257722_at	At3g18490	putative chloroplast nucleoid DNA-binding protein similar to GB:BAA22813 from [Nicotiana tabacum] (Plant Cell 9 (9), 1673-1682 (1997)), contains Pfam profile: PF00026 Eukaryotic aspartyl protease	AT3G18490	Protein ASPARTIC PROTEASE IN GUARD CELL 1 [Source:UniProtKB/Swiss-Prot;Acc:Q9LS40]	ASPG1
0.4906	-0.0936	0.9185	266636_at	At2g35370	glycine decarboxylase complex H-protein identical to GB:U27144;supported by full-length cDNA: Ceres:24194.	AT2G35370	Glycine cleavage system H protein [Source:UniProtKB/TrEMBL;Acc:A0A178VV72]	GDH1
0.4905	0.0001	0.815	265959_at	At2g37240	unknown protein ;supported by full-length cDNA: Ceres:98881.	AT2G37240	Thioredoxin-like protein AAED1, chloroplastic [Source:UniProtKB/Swiss-Prot;Acc:Q9ZUU2]	NA
0.4904	-0.1162	0.8618	257807_at	At3g26650	glyceraldehyde 3-phosphate dehydrogenase A subunit (GapA) identical to glyceraldehyde 3-phosphate dehydrogenase A subunit (GapA) GB:M64114 (Gene 104, 133-138 (1991)); supported by cDNA: gi_166701_gb_M64114.1_ATHGAPAA	AT3G26650	Glyceraldehyde-3-phosphate dehydrogenase GAPA1, chloroplastic [Source:UniProtKB/Swiss-Prot;Acc:P25856]	GAPA1
0.4903	-0.0171	0.4303	248321_at	At5g52740	putative protein similar to unknown protein (emb|CAA71173.1)	AT5G52740	Heavy metal-associated isoprenylated plant protein 12 [Source:UniProtKB/Swiss-Prot;Acc:Q9LTE3]	HIPP12
0.4901	-0.0252	0.5094	261431_at	At1g18710	Myb-related transcription factor mixta, putative similar to Myb-related transcription factor mixta GI:485866 from [Antirrhinum majus]	AT1G18710	MYB transcription factor [Source:UniProtKB/TrEMBL;Acc:Q9M9U2]	AtMYB47
0.4897	-0.1747	0.127	267153_at	At2g30860	glutathione S-transferase identical to GB:Y12295; supported by cDNA: gi_13926309_gb_AF372905.1_AF372905	AT2G30860	GSTF9 [Source:UniProtKB/TrEMBL;Acc:A0A178VP05]	GSTF9
0.4896	-0.065	0.7356	254251_at	At4g23300	serine/threonine kinase - like protein KI domain interacting kinase 1 (KIK1), Zea mays	AT4G23300	Cysteine-rich receptor-like protein kinase 22 [Source:UniProtKB/Swiss-Prot;Acc:Q6NQ87]	CRK22
0.4895	-0.089	0.2603	248263_at	At5g53370	pectinesterase ; supported by cDNA: gi_15293286_gb_AY051077.1_	AT5G53370	pectin methylesterase PCR fragment F [Source:TAIR;Acc:AT5G53370]	ATPMEPCRF
0.4894	-0.0663	0.8573	253971_at	At4g26530	fructose-bisphosphate aldolase - like protein fructose-bisphosphate aldolase, Arabidopsis thaliana, PIR1:ADMU;supported by full-length cDNA: Ceres:34690.	AT4G26530	Fructose-bisphosphate aldolase [Source:UniProtKB/TrEMBL;Acc:A0A178V385]	FBA5
0.4893	-0.1014	0.9223	246110_at	At5g20140	putative protein predicted proteins - Arabidopsis thaliana	AT5G20140	SOUL heme-binding family protein [Source:UniProtKB/TrEMBL;Acc:F4K452]	NA
0.4892	-0.0561	0.407	260640_at	At1g53350	viral resistance protein, putative similar to viral resistance protein GI:7110565 from [Arabidopsis thaliana]	AT1G53350	Probable disease resistance RPP8-like protein 2 [Source:UniProtKB/Swiss-Prot;Acc:P0C8S1]	RPP8L2
0.489	-0.0547	0.509	251181_at	At3g62820	putative protein pectinesterase homolog - Pinus radiata, PIR:T08112;supported by full-length cDNA: Ceres:23716.	AT3G62820	Plant invertase/pectin methylesterase inhibitor superfamily protein [Source:UniProtKB/TrEMBL;Acc:Q9LZI3]	NA
0.489	-0.0418	0.0674	265330_at	At2g18440	unknown protein	NA	NA	NA
0.4889	-0.1112	0.8321	261746_at	At1g08380	unknown protein ;supported by full-length cDNA: Ceres:34623.	AT1G08380	PSAO [Source:UniProtKB/TrEMBL;Acc:A0A178W5Y5]	PSAO
0.4889	-0.0897	0.6901	245001_at	psbM	PSII low MW protein	ATCG00220	Photosystem II reaction center protein M [Source:UniProtKB/Swiss-Prot;Acc:P62109]	PSBM
0.4889	-0.0827	0.4038	265075_at	At1g55450	hypothetical protein similar to embryo-abundant protein GB:L47672 GI:1350530 from [Picea glauca]; supported by cDNA: gi_14335021_gb_AY037190.1_	AT1G55450	S-adenosyl-L-methionine-dependent methyltransferases superfamily protein [Source:UniProtKB/TrEMBL;Acc:F4I0B5]	NA
0.4889	-0.0637	0.3267	261409_at	At1g07640	zinc finger protein OBP2 identical to GB:AAD38986 from [Arabidopsis thaliana];supported by full-length cDNA: Ceres:4289.	AT1G07640	Dof-type zinc finger DNA-binding family protein [Source:UniProtKB/TrEMBL;Acc:Q2V4Q1]	OBP2
0.4888	-0.0934	0.7769	262879_at	At1g64860	plastid RNA polymerase sigma-subunit identical to plastid RNA polymerase sigma-subunit GI:2398851 from [Arabidopsis thaliana]; supported by cDNA: gi_13358225_gb_AF325036.2_AF325036	AT1G64860	RNA polymerase sigma factor sigA [Source:UniProtKB/Swiss-Prot;Acc:O24629]	SIGA
0.4887	-0.119	0.779	254970_at	At4g10340	chlorophyll a/b-binding protein - like chlorophyll a/b-binding protein CP26 in PS II, Brassica juncea, gb:X95727;supported by full-length cDNA: Ceres:39765.	AT4G10340	Chlorophyll a-b binding protein, chloroplastic [Source:UniProtKB/TrEMBL;Acc:A0A178UW55]	LHCB5
0.4886	-0.116	0.8327	264545_at	At1g55670	photosystem I subunit V precursor, putative similar to photosystem I subunit V precursor GB:CAB52748 GI:5734520 from [Arabidopsis thaliana]; supported by cDNA: gi_13265559_gb_AF324710.2_AF324710	AT1G55670	Photosystem I reaction center subunit V, chloroplastic [Source:UniProtKB/Swiss-Prot;Acc:Q9S7N7]	PSAG
0.4885	0.5581	0.3569	247865_at	At5g57815	Expressed protein ; supported by full-length cDNA: Ceres: 22388.	AT5G57815	Cytochrome c oxidase subunit [Source:UniProtKB/TrEMBL;Acc:A0A178UHL9]	COX6B-2
0.4884	-0.0194	0.6793	259629_at	At1g56510	disease resistance protein contains domains associated with disease resistance genes in plants: TIR/NB-ARC/LRR	AT1G56510	Disease resistance protein ADR2 [Source:UniProtKB/Swiss-Prot;Acc:Q9C7X0]	ADR2
0.4882	-0.0286	0.532	263829_at	At2g40435	unknown protein	AT2G40435	Transcription factor SCREAM-like protein [Source:UniProtKB/TrEMBL;Acc:Q8RUZ5]	NA
0.4881	0.0365	0.4904	255960_at	At1g22140	unknown protein ; supported by cDNA: gi_16648676_gb_AY058114.1_	AT1G22140	At1g22140/F2E2_13 [Source:UniProtKB/TrEMBL;Acc:Q93Z58]	NA
0.4875	-0.0712	0.869	247694_at	At5g59750	GTP cyclohydrolase II / 3,4-dihydroxy-2-butanone-4-phoshate synthase - like protein GTP cyclohydrolase II / 3,4-dihydroxy-2-butanone-4-phoshate synthase, Arabidopsis thaliana, EMBL:ATAJ0053; supported by cDNA: gi_15215751_gb_AY050405.1_	AT5G59750	Monofunctional riboflavin biosynthesis protein RIBA 3 [Source:UniProtKB/TrEMBL;Acc:F4KJA1]	NA
0.4874	-0.0087	0.1768	257051_at	At3g15270	squamosa promoter binding protein-like 5 identical to GB:CAB56571 from [Arabidopsis thaliana]	AT3G15270	SPL5 [Source:UniProtKB/TrEMBL;Acc:A0A178VL13]	SPL5
0.4873	-0.105	0.8199	246154_at	At5g19940	putative protein predicted protein, Arabidopsis thaliana;supported by full-length cDNA: Ceres:32193.	AT5G19940	Probable plastid-lipid-associated protein 8, chloroplastic [Source:UniProtKB/Swiss-Prot;Acc:Q941D3]	PAP8
0.4873	-0.0529	0.3961	249894_at	At5g22580	unknown protein ; supported by cDNA: gi_14190416_gb_AF378886.1_AF378886	AT5G22580	Stress-response A/B barrel domain-containing protein At5g22580 [Source:UniProtKB/Swiss-Prot;Acc:Q9FK81]	NA
0.4869	-0.0254	0.4192	260491_at	At1g51440	hypothetical protein predicted by genemark.hmm; supported by cDNA: gi_15983395_gb_AF424572.1_AF424572	AT1G51440	Phospholipase A1-Igamma3, chloroplastic [Source:UniProtKB/Swiss-Prot;Acc:Q9C8J6]	NA
0.4869	-0.1688	0.1365	262712_at	At1g16460	mercaptopyruvate sulfurtransferase (Mst2/Rdh2) identical to mercaptopyruvate sulfurtransferase GI:6009983 and thiosulfate sulfurtransferase GI:5817004 from [Arabidopsis thaliana]; contains PF|00581 Rhodanese-like domain; supported by full-length cDNA: Ceres:111646.	AT1G16460	Thiosulfate/3-mercaptopyruvate sulfurtransferase 2 [Source:UniProtKB/Swiss-Prot;Acc:Q24JL3]	STR2
0.4867	-0.1062	0.2435	246930_at	At5g25220	KNAT3 homeodomain protein ;supported by full-length cDNA: Ceres:21240.	AT5G25220	KNAT3 [Source:UniProtKB/TrEMBL;Acc:A0A178U9D1]	KNAT3
0.4867	-0.0287	0.0722	259340_at	At3g03870	hypothetical protein predicted using genefinder;supported by full-length cDNA: Ceres:20442.	AT3G03870	F20H23.8 protein [Source:UniProtKB/TrEMBL;Acc:Q9SRW4]	NA
0.4865	-0.0862	0.8929	245877_at	At1g26220	unknown protein	AT1G26220	Acyl-CoA N-acyltransferases (NAT) superfamily protein [Source:UniProtKB/TrEMBL;Acc:Q9C666]	NA
0.4863	-0.1104	0.9096	262368_at	At1g73060	unknown protein ;supported by full-length cDNA: Ceres:119910.	AT1G73060	Protein LOW PSII ACCUMULATION 3, chloroplastic [Source:UniProtKB/Swiss-Prot;Acc:Q8H0W0]	LPA3
0.4863	-0.1107	0.1524	262223_at	At1g74680	hypothetical protein predicted by genemark.hmm; supported by cDNA: gi_16209708_gb_AY057616.1_	AT1G74680	At1g74680/F1M20_36 [Source:UniProtKB/TrEMBL;Acc:Q93ZD5]	NA
0.4862	-0.1462	0.6576	245400_at	At4g17040	ATP-dependent Clp protease proteolytic subunit (ClpR4), putative similar to ATP-dependent Clp protease proteolytic subunit GI:7264063 from [Synechococcus sp.PCC 7942];supported by full-length cDNA: Ceres:36017.	AT4G17040	ATP-dependent Clp protease proteolytic subunit [Source:UniProtKB/TrEMBL;Acc:A0A178V785]	CLPR4
0.4861	-0.0237	0.2458	250796_at	At5g05300	putative protein similar to unknown protein (gb|AAF01528.1)	AT5G05300	Gb [Source:UniProtKB/TrEMBL;Acc:Q9FLC4]	NA
0.486	0.1669	0.1879	251426_at	At3g60180	URIDYLATE KINASE-like protein URIDYLATE KINASE - Arabidopsis thaliana, EMBL:AF000147;supported by full-length cDNA: Ceres:16800.	AT3G60180;AT3G60961	Probable UMP-CMP kinase 1 [Source:UniProtKB/Swiss-Prot;Acc:Q8VY84];P-loop containing nucleoside triphosphate hydrolases superfamily protein [Source:UniProtKB/TrEMBL;Acc:B3H4S0]	UMK1;NA
0.4853	-0.0923	0.7768	265149_at	At1g51400	unknown protein ; supported by full-length cDNA: Ceres: 12055.	AT1G51400	At1g51400/F5D21_10 [Source:UniProtKB/TrEMBL;Acc:Q9SYE2]	NA
0.4853	0.0697	0.7196	259298_at	At3g05370	putative disease resistance protein similar to Cf-2 disease resistance protein GB:AAC15780 from [Lycopersicon pimpinellifolium]	AT3G05370	Receptor-like protein 31 [Source:UniProtKB/Swiss-Prot;Acc:Q8RX63]	AtRLP31
0.4853	-0.1088	0.6771	257459_at	At1g24040	unknown protein	AT1G24040	Acyl-CoA N-acyltransferases (NAT) superfamily protein [Source:UniProtKB/TrEMBL;Acc:Q9LR91]	NA
0.4852	-0.0224	0.7143	245014_at	atpB	ATPase beta subunit	ATCG00480	ATP synthase subunit beta, chloroplastic [Source:UniProtKB/Swiss-Prot;Acc:P19366]	ATPB
0.485	-0.1006	0.1174	253534_at	At4g31500	cytochrome P450 monooxygenase ;supported by full-length cDNA: Ceres:13745.	AT4G31500	Cytochrome P450 83B1 [Source:UniProtKB/Swiss-Prot;Acc:O65782]	CYP83B1
0.4848	-0.0683	0.1972	265414_at	At2g16660	nodulin-like protein	AT2G16660	At2g16660/T24I21.7 [Source:UniProtKB/TrEMBL;Acc:Q9SLF1]	NA
0.4845	-0.0756	0.9519	263410_at	At2g04039	predicted protein ;supported by full-length cDNA: Ceres:28779.	AT2G04039	unknown protein; FUNCTIONS IN: molecular_function unknown; LOCATED IN: chloroplast; EXPRESSED IN: 21 plant structures; EXPRESSED DURING: 13 growth stages; CONTAINS InterPro DOMAIN/s: Protein of unknown function DUF2996 (InterPro:IPR021374); Has 159 /.../hits to 159 proteins in 52 species: Archae - 0; Bacteria - 76; Metazoa - 0; Fungi - 0; Plants - 38; Viruses - 0; Other Eukaryotes - 45 (source: N…	NA
0.4845	-0.0793	0.7449	251670_at	At3g57190	putative protein translation releasing factor RF-2 - Synechocystis sp., PIR:S76448	AT3G57190	PrfB3 [Source:UniProtKB/TrEMBL;Acc:A0A178VAE2]	PRFB3
0.4844	-0.071	0.7211	255305_at	At4g04770	putative ABC transporter similar to Guillardia theta ABC transporter, GenBank accession number AF041468; supported by cDNA: gi_15529142_gb_AY052195.1_	AT4G04770	UPF0051 protein ABCI8, chloroplastic [Source:UniProtKB/Swiss-Prot;Acc:Q9ZS97]	ABCI8
0.4843	-0.1179	0.883	264584_at	At1g05140	unknown protein Similar to Synechocystis hypothetical protein (gb|D90908); supported by cDNA: gi_15010609_gb_AY045606.1_	AT1G05140	Probable membrane metalloprotease ARASP2, chloroplastic [Source:UniProtKB/Swiss-Prot;Acc:O23053]	ARASP2
0.4842	-0.101	0.8084	261769_at	At1g76100	plastocyanin identical to plastocyanin GI:1865683 from [Arabidopsis thaliana]	AT1G76100	plastocyanin 1 [Source:TAIR;Acc:AT1G76100]	PETE1
0.4841	-0.0586	0.5272	256461_s_at	At4g18440	adenylosuccinate lyase - like protein adenylosuccinate lyase - Haemophilus influenzae	AT1G36280;AT4G18440	Adenylosuccinate lyase [Source:UniProtKB/TrEMBL;Acc:Q8GUN7];Adenylosuccinate lyase [Source:UniProtKB/TrEMBL;Acc:Q8RY94]	NA
0.4838	-0.1225	0.0017	246161_at	At5g20900	putative protein predicted proteins, Arabidopsis thaliana; supported by cDNA: gi_15293158_gb_AY051013.1_	AT5G20900	Protein TIFY 3B [Source:UniProtKB/Swiss-Prot;Acc:Q9C5K8]	TIFY3B
0.4837	-0.109	0.8646	255457_at	At4g02770	putative photosystem I reaction center subunit II precursor similar to spinach PSI-D, GenBank accession number P12353;supported by full-length cDNA: Ceres:7630.	AT4G02770	Photosystem I reaction center subunit II-1, chloroplastic [Source:UniProtKB/Swiss-Prot;Acc:Q9S7H1]	PSAD1
0.4837	-0.0924	0.1093	249652_at	At5g37070	putative protein hypothetical proteins - Arabidopsis thaliana	AT5G37070	At5g37070 [Source:UniProtKB/TrEMBL;Acc:Q9FHW0]	NA
0.4836	-0.0903	0.2502	247627_at	At5g60360	cysteine proteinase AALP identical to AALP protein GI:7230640 from [Arabidopsis thaliana]; similar to barley aleurain;supported by full-length cDNA: Ceres:8989.	AT5G60360	Aleurain-like protease [Source:UniProtKB/TrEMBL;Acc:A8MQZ1]	AALP
0.4832	0.0336	0.6567	248293_at	At5g53050	unknown protein	AT5G53050	Alpha/beta-Hydrolases superfamily protein [Source:UniProtKB/TrEMBL;Acc:Q9LVU7]	NA
0.4831	-0.0943	0.435	245845_at	At1g26150	Pto kinase interactor, putative similar to Pto kinase interactor 1 GI:3668069 from [Lycopersicon esculentum]	AT1G26150	Proline-rich receptor-like protein kinase PERK10 [Source:UniProtKB/Swiss-Prot;Acc:Q9C660]	PERK10
0.4831	-0.0452	0.4246	253841_at	At4g27830	putative beta-glucosidase beta-glucosidase BGQ60 precursor - barley, PIR2:A57512; supported by cDNA: gi_15982821_gb_AY057518.1_	AT4G27830	Beta-glucosidase 10 [Source:UniProtKB/Swiss-Prot;Acc:Q93ZI4]	BGLU10
0.4831	-0.1958	0.2701	256233_at	At3g12360	ankyrin-like protein contains Pfam profile: PF00023 Ank repeat; supported by full-length cDNA: Ceres: 153785.	AT3G12360	Ankyrin repeat-containing protein ITN1 [Source:UniProtKB/Swiss-Prot;Acc:Q9C7A2]	ITN1
0.483	-0.0035	0.2827	257698_at	At3g12730	regulatory protein of P-starvation acclimation response Psr1, putative similar to regulatory protein of P-starvation acclimation response Psr1 GB:AAD55941 from [Chlamydomonas reinhardtii]	AT3G12730	Myb family transcription factor PHL12 [Source:UniProtKB/Swiss-Prot;Acc:Q8VYI2]	PHL12
0.4828	-0.1205	0.8497	266224_at	At2g28800	chloroplast membrane protein (ALBINO3) identical to GB:U89272;supported by full-length cDNA: Ceres:31457.	AT2G28800	ALB3 [Source:UniProtKB/TrEMBL;Acc:A0A178VUV3]	ALB3
0.4828	-0.1036	0.4625	262860_at	At1g64810	unknown protein	AT1G64810	APO RNA-binding protein (DUF794) [Source:UniProtKB/TrEMBL;Acc:F4I896]	APO1
0.4827	-0.1153	0.8393	267630_at	At2g42130	unknown protein predicted by genefinder	AT2G42130	Probable plastid-lipid-associated protein 13, chloroplastic [Source:UniProtKB/Swiss-Prot;Acc:Q8S9M1]	PAP13
0.4826	-0.0073	0.6277	255437_at	At4g03060	putative oxidoreductase similar to P. vulgaris gibberellin 20-oxidase, GenBank accession number U70530	NA	NA	NA
0.4825	-0.1089	0.8642	251082_at	At5g01530	chlorophyll a/b-binding protein CP29 ; supported by cDNA: gi_15081738_gb_AY048262.1_	AT5G01530	Chlorophyll a-b binding protein CP29.1, chloroplastic [Source:UniProtKB/Swiss-Prot;Acc:Q07473]	LHCB4.1
0.4825	-0.0275	0.8167	248899_at	At5g46390	carboxy-terminal proteinase D1-like protein	AT5G46390	Carboxyl-terminal-processing peptidase 1, chloroplastic [Source:UniProtKB/Swiss-Prot;Acc:F4KHG6]	CTPA1
0.4825	-0.1444	0.5141	248250_at	At5g53130	cyclic nucleotide-regulated ion channel (emb|CAA76178.1) ; supported by cDNA: gi_13877752_gb_AF370139.1_AF370139	AT5G53130	Cyclic nucleotide-gated ion channel 1 [Source:UniProtKB/Swiss-Prot;Acc:O65717]	CNGC1
0.4824	-0.0107	0.3723	248775_at	At5g47850	receptor kinase-like protein	AT5G47850	Serine/threonine-protein kinase-like protein CCR4 [Source:UniProtKB/Swiss-Prot;Acc:Q9FIJ6]	CCR4
0.4823	-0.0957	0.9307	263761_at	At2g21330	putative fructose bisphosphate aldolase ; supported by cDNA: gi_14334739_gb_AY035043.1_	AT2G21330	Fructose-bisphosphate aldolase 1, chloroplastic [Source:UniProtKB/Swiss-Prot;Acc:Q9SJU4]	FBA1
0.4823	-0.1056	0.7803	266551_at	At2g35260	unknown protein ; supported by cDNA: gi_13605586_gb_AF361619.1_AF361619	AT2G35260	At2g35260/T4C15.7 [Source:UniProtKB/TrEMBL;Acc:O82167]	NA
0.4822	-0.1095	0.8787	255567_at	At4g01150	hypothetical protein ; supported by cDNA: gi_14488087_gb_AF389292.1_AF389292	AT4G01150	Protein CURVATURE THYLAKOID 1A, chloroplastic [Source:UniProtKB/Swiss-Prot;Acc:O04616]	CURT1A
0.4822	-0.0932	0.7526	245592_at	At4g14540	CCAAT-binding transcription factor subunit A(CBF-A)	AT4G14540	Nuclear transcription factor Y subunit B-3 [Source:UniProtKB/Swiss-Prot;Acc:O23310]	NFYB3
0.482	-0.0677	0.8342	251155_at	At3g63160	putative protein outer envelope membrane protein E 6.7 - chloroplast Spinacia oleracea, PIR:A35958; supported by cDNA: gi_15724349_gb_AF412115.1_AF412115	AT3G63160	OEP6 [Source:UniProtKB/TrEMBL;Acc:A0A384KZL8]	NA
0.482	-0.1208	0.8333	262557_at	At1g31330	photosystem I subunit III precursor, putative similar to photosystem I subunit III precursor GB:U08135 GI:854707 from[Hordeum vulgare];supported by full-length cDNA: Ceres:40329.	AT1G31330	Photosystem I reaction center subunit III, chloroplastic [Source:UniProtKB/Swiss-Prot;Acc:Q9SHE8]	PSAF
0.482	-0.0535	0.3723	254223_at	At4g23730	putative protein Pennisetum ciliare possible apospory-associated mRNA clone pSUB C, PID:g549984;supported by full-length cDNA: Ceres:21949.	AT4G23730	Galactose mutarotase-like superfamily protein [Source:TAIR;Acc:AT4G23730]	NA
0.4819	-0.0871	0.8333	252441_at	At3g46780	putative protein ; supported by cDNA: gi_13605913_gb_AF367356.1_AF367356	AT3G46780	Protein PLASTID TRANSCRIPTIONALLY ACTIVE 16, chloroplastic [Source:UniProtKB/Swiss-Prot;Acc:Q9STF2]	PTAC16
0.4817	-0.1107	0.9099	250531_at	At5g08650	GTP-binding protein LepA homolog	AT5G08650	Translation factor GUF1 homolog, chloroplastic [Source:UniProtKB/TrEMBL;Acc:A0A178USI8]	NA
0.4816	-0.0831	0.6797	263915_at	At2g36430	hypothetical protein predicted by genscan and genefinder	AT2G36430	Transmembrane protein, putative (DUF247) [Source:UniProtKB/TrEMBL;Acc:Q9SJR2]	NA
0.4816	-0.0109	0.115	254833_s_at	At4g12280	copper amine oxidase like protein (fragment2) copper amine oxidase - Cicer arietinum,PID:e1335964	AT4G12280;AT4G12290	Amine oxidase [Source:UniProtKB/TrEMBL;Acc:Q9STI3];Amine oxidase [Source:UniProtKB/TrEMBL;Acc:Q8L742]	NA
0.4814	0.0107	0.669	249124_at	At5g43740	disease resistance protein ; supported by cDNA: gi_15215703_gb_AY050380.1_	AT5G43740	Probable disease resistance protein At5g43740 [Source:UniProtKB/Swiss-Prot;Acc:Q9FG90]	NA
0.4814	-0.1466	0.5983	258353_s_at	At3g17650	unknown protein similar to GB:AAD49762 from [Arabidopsis thaliana]; supported by cDNA: gi_15982792_gb_AY057503.1_	AT3G17650;AT5G45450	Probable metal-nicotianamine transporter YSL5 [Source:UniProtKB/Swiss-Prot;Acc:Q9LUN2];Gb [Source:UniProtKB/TrEMBL;Acc:Q9FHJ1]	YSL5;NA
0.4814	-0.0856	0.5498	246122_at	At5g20380	putative protein brain specific Na+-dependent inorganic phosphate cotransporter - Rattus norvegicus, EMBL:U07609	AT5G20380	phosphate transporter 4;5 [Source:TAIR;Acc:AT5G20380]	PHT4;5
0.4813	-0.0402	0.1092	261881_at	At1g80760	nodulin-like protein similar to nodulin GB:CAA28471 GI:18710 from [Glycine max]	AT1G80760	Aquaporin NIP6-1 [Source:UniProtKB/Swiss-Prot;Acc:Q9SAI4]	NIP6-1
0.4811	-0.0477	0.1109	262711_at	At1g16500	hypothetical protein predicted by genscan+;supported by full-length cDNA: Ceres:109912.	AT1G16500	>F3O9.30 [Source:UniProtKB/TrEMBL;Acc:Q9SA48]	NA
0.4808	-0.0923	0.5065	266110_at	At2g02080	putative C2H2-type zinc finger protein	AT2G02080	Protein indeterminate-domain 4, chloroplastic [Source:UniProtKB/Swiss-Prot;Acc:Q8GYC1]	IDD4
0.4802	-0.0248	0.4069	263174_at	At1g54040	jasmonate inducible protein, putative similar to jasmonate inducible protein GI:9279638 from [Arabidopsis thaliana]	AT1G54040	Epithiospecifier protein [Source:UniProtKB/Swiss-Prot;Acc:Q8RY71]	ESP
0.4802	-0.0523	0.3512	263632_at	At2g04795	Expressed protein ; supported by cDNA: gi_13926282_gb_AF372895.1_AF372895	AT2G04795	AT2g04793 [Source:UniProtKB/TrEMBL;Acc:Q94JV8]	NA
0.4799	-0.0836	0.9187	256088_at	At1g20810	putative FKBP-type peptidyl-prolyl cis-trans isomerase predicted by genscan+	AT1G20810	Peptidyl-prolyl cis-trans isomerase FKBP18, chloroplastic [Source:UniProtKB/Swiss-Prot;Acc:Q9LM71]	FKBP18
0.4797	-0.1008	0.2085	250694_at	At5g06710	putative protein contains similarity to homeodomain leucine zipper protein	AT5G06710	Homeobox-leucine zipper protein HAT14 [Source:UniProtKB/Swiss-Prot;Acc:P46665]	HAT14
0.4795	-0.0878	0.9345	251157_at	At3g63140	mRNA binding protein precursor - like mRNA binding protein precursor (chloroplast protein), Lycopersicon esculentum, EMBL:AF106660; supported by cDNA: gi_16226200_gb_AF428269.1_AF428269	AT3G63140	Chloroplast stem-loop binding protein of 41 kDa a, chloroplastic [Source:UniProtKB/Swiss-Prot;Acc:Q9LYA9]	CSP41A
0.4795	-0.0671	0.355	251524_at	At3g58990	3-isopropylmalate dehydratase-like protein (small subunit) 3-isopropylmalate dehydratase, small subunit - Thermotoga maritima, PIR:A72363	AT3G58990	3-isopropylmalate dehydratase small subunit 2 [Source:UniProtKB/Swiss-Prot;Acc:Q9LYT7]	IPMI1
0.4794	-0.1048	0.9212	252929_at	At4g38970	putative fructose-bisphosphate aldolase fructose-bisphosphate aldolase (EC 4.1.2.13)- rice, PIR2:T02057; supported by cDNA: gi_16226652_gb_AF428455.1_AF428455	AT4G38970	Fructose-bisphosphate aldolase [Source:UniProtKB/TrEMBL;Acc:A0A178UW98]	FBA2
0.4794	0.1024	0.8217	247523_at	At5g61410	ribulose-5-phosphate-3-epimerase ; supported by cDNA: gi_15027996_gb_AY045855.1_	AT5G61410	RPE [Source:UniProtKB/TrEMBL;Acc:A0A178UPG9]	RPE
0.4794	-0.1285	0.8092	254755_at	At4g13220	hypothetical protein	AT4G13220	At4g13220 [Source:UniProtKB/TrEMBL;Acc:Q6NLB6]	NA
0.4794	-0.0639	0.3569	251321_at	At3g61460	RING finger protein ;supported by full-length cDNA: Ceres:25801.	AT3G61460	BRH1 RING finger protein [Source:UniProtKB/TrEMBL;Acc:Q9XF92]	BRH1
0.4792	-0.0814	0.6334	254715_at	At4g13550	putative protein hypothetical protein, Synechocystis sp., PIR2:S76637	AT4G13550	triglyceride lipases;triglyceride lipases [Source:TAIR;Acc:AT4G13550]	NA
0.4791	-0.1078	0.8561	255886_at	At1g20340	plastocyanin, putative similar to plastocyanin GI:1865683 from [Arabidopsis thaliana];supported by full-length cDNA: Ceres:23406.	AT1G20340	Plastocyanin major isoform, chloroplastic [Source:UniProtKB/Swiss-Prot;Acc:P42699]	DRT112
0.4789	0.0984	0.4198	260871_at	At1g29040	hypothetical protein predicted by genemark.hmm;supported by full-length cDNA: Ceres:19718.	AT1G29040	50S ribosomal protein L34 [Source:UniProtKB/TrEMBL;Acc:Q8LDL9]	NA
0.4787	0.0378	0.7249	245013_at	atpE	ATPase epsilon subunit	ATCG00470;ATCG00480	ATP synthase epsilon chain, chloroplastic [Source:UniProtKB/Swiss-Prot;Acc:P09468];ATP synthase subunit beta, chloroplastic [Source:UniProtKB/Swiss-Prot;Acc:P19366]	ATPE;ATPB
0.4787	0.0397	0.1543	265058_s_at	At1g52040	myrosinase-binding protein homolog, putative almost identical to myrosinase-binding protein homolog GI:2997767 from [Arabidopsis thaliana]; supported by cDNA: gi_13937207_gb_AF372958.1_AF372958	AT1G52030;AT1G52040	Myrosinase-binding protein 2 [Source:UniProtKB/Swiss-Prot;Acc:Q9SAV1];Myrosinase-binding protein 1 [Source:UniProtKB/Swiss-Prot;Acc:Q9SAV0]	F-ATMBP;MBP1
0.4785	-0.0918	0.8995	252181_at	At3g50685	Expressed protein ; supported by full-length cDNA: Ceres: 26994.	AT3G50685	AT3g50680/T3A5_60 [Source:UniProtKB/TrEMBL;Acc:Q941E5]	NA
0.4783	-0.0332	0.3929	245771_at	At1g30250	hypothetical protein predicted by genemark.hmm	AT1G30250	At1g30250 [Source:UniProtKB/TrEMBL;Acc:Q66GS7]	NA
0.4782	-0.0344	0.8965	252688_at	At3g44020	putative protein	AT3G44020	Thylakoid lumenal P17.1 protein [Source:UniProtKB/TrEMBL;Acc:Q9LXV9]	NA
0.4782	0.6917	0.4231	254716_at	At4g13560	putative protein LEA protein , Cicer arietinum, AJ224518	AT4G13560	UNE15 [Source:UniProtKB/TrEMBL;Acc:A0A384KL48]	UNE15
0.4782	-0.1306	0.2066	261164_at	At1g34470	hypothetical protein ;supported by full-length cDNA: Ceres:110782.	AT1G34470	Probable magnesium transporter NIPA3 [Source:UniProtKB/Swiss-Prot;Acc:Q9LNK7]	NA
0.4781	-0.0879	0.8978	250073_at	At5g17170	unknown protein ; supported by cDNA: gi_14334891_gb_AY035119.1_	AT5G17170	Rubredoxin family protein [Source:UniProtKB/TrEMBL;Acc:Q9FFJ2]	ENH1
0.4779	-0.1038	0.9263	267430_at	At2g34860	unknown protein	AT2G34860	Protein PHOTOSYSTEM I ASSEMBLY 2, chloroplastic [Source:UniProtKB/Swiss-Prot;Acc:O64750]	PSA2
0.4779	-0.0569	0.7877	249355_at	At5g40500	hypothetical protein	AT5G40500	Uncharacterized protein At5g40500 [Source:UniProtKB/TrEMBL;Acc:Q8VZ30]	NA
0.4779	-0.0223	0.5922	249688_at	At5g36160	putative protein tyrosine aminotransferase-like; also similar to nicotianamine aminotransferase	AT5G36160	Tyrosine aminotransferase [Source:UniProtKB/Swiss-Prot;Acc:Q9LVY1]	TAT
0.4779	-0.073	0.0645	246796_at	At5g26770	putative protein myosin heavy chain, chicken, PIR:S24348;supported by full-length cDNA: Ceres:147806.	AT5G26770	unknown protein; BEST Arabidopsis thaliana protein match is: unknown protein (TAIR:AT3G05830.1); Has 35333 Blast hits to 34131 proteins in 2444 species: Archae - 798; Bacteria - 22429; Metazoa - 974; Fungi - 991; Plants - 531; Viruses - 0; Other Euk /.../s - 9610 (source: NCBI BLink). [Source:TAIR;Acc:AT5G26770]	NA
0.4778	-0.0791	0.696	266672_at	At2g29650	putative Na+-dependent inorganic phosphate cotransporter	AT2G29650	Sodium-dependent phosphate transport protein 1, chloroplastic [Source:UniProtKB/Swiss-Prot;Acc:O82390]	ANTR1
0.4774	-0.0629	0.81	252199_at	At3g50270	anthranilate N-hydroxycinnamoyl/benzoyltransferase - like protein anthranilate N-hydroxycinnamoyl/benzoyltransferase, Dianthus caryophyllus	AT3G50270	Anthranilate N-hydroxycinnamoyl/benzoyltransferase-like protein [Source:UniProtKB/TrEMBL;Acc:Q9SNE0]	NA
0.4773	-0.0709	0.8686	262945_at	At1g79510	unknown protein ;supported by full-length cDNA: Ceres:21947.	AT1G79510	T8K14.7 protein [Source:UniProtKB/TrEMBL;Acc:Q9SAJ8]	NA
0.4773	-0.1113	0.84	256309_at	At1g30380	photosystem I subunit X precursor identical to photosystem I subunit X precursor [Arabidopsis thaliana] GI:5738540;supported by full-length cDNA: Ceres:27643.	AT1G30380	Photosystem I reaction center subunit psaK, chloroplastic [Source:UniProtKB/Swiss-Prot;Acc:Q9SUI5]	PSAK
0.4771	-0.1158	0.8042	258113_at	At3g14650	putative cytochrome P450 similar to GB:Q05047 from [Catharanthus roseus]	AT3G14650	Cytochrome P450 72A11 [Source:UniProtKB/Swiss-Prot;Acc:Q9LUC9]	CYP72A11
0.4771	0.0704	0.716	254154_at	At4g24460	hypothetical protein	AT4G24460	Protein CLT2, chloroplastic [Source:UniProtKB/Swiss-Prot;Acc:A1L4X0]	CLT2
0.477	-0.083	0.5635	263919_at	At2g36470	unknown protein ;supported by full-length cDNA: Ceres:109103.	AT2G36470	DUF868 family protein, putative (DUF868) [Source:UniProtKB/TrEMBL;Acc:Q9SJQ8]	NA
0.477	0.0526	0.2924	247534_at	At5g61580	pyrophosphate-dependent phosphofructo-1-kinase - like protein pyrophosphate-dependent phosphofructo-1-kinase, Prunus armeniaca, EMBL:U93272	AT5G61580	ATP-dependent 6-phosphofructokinase [Source:UniProtKB/TrEMBL;Acc:A0A178UCI3]	PFK4
0.4768	-0.0601	0.3964	253328_at	At4g33460	putative protein ABC-type transport protein sll1623 -Synechocystis,PIR2:S74812	AT4G33460	ABC transporter I family member 10 [Source:UniProtKB/Swiss-Prot;Acc:Q8H1R4]	ABCI10
0.4766	-0.048	0.747	256603_at	At3g28270	unknown protein similar to At14a protein GB:AAD26355 GI:4589123 [Arabidopsis thaliana]; supported by cDNA: gi_16226582_gb_AF428437.1_AF428437	AT3G28270	UPF0496 protein At3g28270 [Source:UniProtKB/Swiss-Prot;Acc:Q9LHD9]	NA
0.4766	-0.0291	0.1708	259550_at	At1g35230	hypothetical protein ;supported by full-length cDNA: Ceres:265772.	AT1G35230	Classical arabinogalactan protein 5 [Source:UniProtKB/Swiss-Prot;Acc:Q8LCE4]	AGP5
0.4764	-0.1006	0.925	245806_at	At1g45474	light-harvesting complex protein similar to light-harvesting complex protein GI:22752 from [Pinus sylvestris];supported by full-length cDNA: Ceres:41745.	AT1G45474	Photosystem I chlorophyll a/b-binding protein 5, chloroplastic [Source:UniProtKB/Swiss-Prot;Acc:Q9C639]	LHCA5
0.4763	0.2654	0.3578	245846_at	At1g26130	P-type transporting ATPase, putative similar to P-type transporting ATPase GI:9229867 from [Arabidopsis thaliana]	AT1G26130	Phospholipid-transporting ATPase [Source:UniProtKB/TrEMBL;Acc:F4IE35]	NA
0.4762	-0.0909	0.763	264037_at	At2g03750	putative steroid sulfotransferase ;supported by full-length cDNA: Ceres:3964.	AT2G03750	Sulfotransferase [Source:UniProtKB/TrEMBL;Acc:A0A178VL58]	SOT11
0.4762	-0.0996	0.3949	245830_at	At1g57790	hypothetical protein predicted by genemark.hmm;supported by full-length cDNA: Ceres:111354.	AT1G57790	F-box/kelch-repeat protein At1g57790 [Source:UniProtKB/Swiss-Prot;Acc:Q9FVS1]	NA
0.476	0.0002	0.0615	248155_at	At5g54390	putative protein 3 (2'), 5'-bisphosphate nucleotidase protein-like; also similar to yeast halotolerance protein HAL2;supported by full-length cDNA: Ceres:253770.	AT5G54390	PAP-specific phosphatase HAL2-like [Source:UniProtKB/Swiss-Prot;Acc:Q38945]	AHL
0.4757	-0.0532	0.833	246007_at	At5g08410	Expressed protein ; supported by full-length cDNA: Ceres: 31366.	AT5G08410	ferredoxin/thioredoxin reductase subunit A (variable subunit) 2 [Source:TAIR;Acc:AT5G08410]	FTRA2
0.4755	-0.0281	0.3235	247071_at	At5g66640	putative protein similar to unknown protein (emb CAB16816.1)	AT5G66640	DA1-related protein 3 [Source:TAIR;Acc:AT5G66640]	DAR3
0.4754	-0.0368	0.3342	257949_at	At3g21750	putative UDP-glucose glucosyltransferase similar to GB:Q40284 from [Manihot esculenta]	AT3G21750	Glycosyltransferase (Fragment) [Source:UniProtKB/TrEMBL;Acc:W8PUT5]	UGT71B1
0.4753	-0.0131	0.5657	246038_s_at	At5g19470	putative protein thiamin pyrophosphokinase, Schizosaccharomyces pombe, PIR:S52350	AT5G19460;AT5G19470	Nudix hydrolase 20, chloroplastic [Source:UniProtKB/Swiss-Prot;Acc:Q8VXZ0];nudix hydrolase homolog 24 [Source:TAIR;Acc:AT5G19470]	NUDT20;NUDT24
0.4752	-0.062	0.7825	254250_at	At4g23290	serine/threonine kinase - like protein serine/threonine kinase, Brassica oleraceae	AT4G23290	Cysteine-rich receptor-like protein kinase 21 [Source:UniProtKB/Swiss-Prot;Acc:Q3E9X6]	CRK21
0.475	-0.0989	0.9167	260014_at	At1g68010	hydroxypyruvate reductase (HPR) identical to hydroxypyruvate reductase (HPR) GB:D85339 [Arabidopsis thaliana] (Plant Cell Physiol 1997 Apr;38(4):449-55); supported by cDNA: gi_2055272_dbj_D85339.1_D85339	AT1G68010	hydroxypyruvate reductase [Source:TAIR;Acc:AT1G68010]	HPR
0.4748	-0.0027	0.8682	256304_at	At1g69523	Expressed protein ; supported by cDNA: gi_15450408_gb_AY052305.1_	AT1G69523	At1g69520/F10D13_17 [Source:UniProtKB/TrEMBL;Acc:Q941B1]	NA
0.4748	-0.0584	0.6378	255676_at	At4g00490	putative beta-amylase similar to the family of glycosyl hydrolases	AT4G00490	Beta-amylase 2, chloroplastic [Source:UniProtKB/Swiss-Prot;Acc:O65258]	BAM2
0.4747	-0.0504	0.1748	246943_at	At5g25440	putative protein kinase serine/threonine/tyrosine-specific protein kinase APK1 - Arabidopsis thaliana, PIR:S28615	AT5G25440	Protein kinase superfamily protein [Source:TAIR;Acc:AT5G25440]	NA
0.4744	-0.0596	0.8616	259207_at	At3g09050	unknown protein	AT3G09050	8-amino-7-oxononanoate synthase [Source:UniProtKB/TrEMBL;Acc:Q9SS82]	NA
0.4744	-0.0423	0.293	260666_at	At1g19300	unknown protein ;supported by full-length cDNA: Ceres:123140.	AT1G19300	Probable galacturonosyltransferase-like 1 [Source:UniProtKB/Swiss-Prot;Acc:Q9LN68]	GATL1
0.4744	-0.0478	0.202	262607_at	At1g13990	unknown protein ;supported by full-length cDNA: Ceres:93312.	AT1G13990	unknown protein; FUNCTIONS IN: molecular_function unknown; INVOLVED IN: biological_process unknown; LOCATED IN: chloroplast; EXPRESSED IN: 23 plant structures; EXPRESSED DURING: 13 growth stages; CONTAINS InterPro DOMAIN/s: Protein of unknown functi /.../3110 (InterPro:IPR021503); Has 25 Blast hits to 25 proteins in 8 species: Archae - 0; Bacteria - 0; Metazoa - 0; Fungi - 0; Plants - 25; Viruses…	NA
0.474	0.1116	0.6416	259342_at	At3g03890	unknown protein ;supported by full-length cDNA: Ceres:18355.	AT3G03890	AT3G03890 protein [Source:UniProtKB/TrEMBL;Acc:Q8LDU1]	NA
0.4739	-0.096	0.7293	247544_at	At5g61670	putative protein ;supported by full-length cDNA: Ceres:112078.	AT5G61670	Protein ORANGE, chloroplastic [Source:UniProtKB/Swiss-Prot;Acc:Q9FKF4]	OR
0.4737	-0.0213	0.4571	260116_at	At1g33960	AIG1 identical to AIG1 (exhibits RPS2- and avrRpt2-dependent induction early after infection with Pseudomonas) GB:U40856 [Arabidopsis thaliana] (Plant Cell 8 (2), 241-249 (1996)); supported by cDNA: gi_1127803_gb_U40856.1_ATU40856	AT1G33960	P-loop containing nucleoside triphosphate hydrolases superfamily protein [Source:TAIR;Acc:AT1G33960]	AIG1
0.4736	-0.0742	0.6011	257772_at	At3g23080	unknown protein C-term similar to phosphatidylcholine transfer protein GB:AAF08345 [Homo sapiens]; supported by cDNA: gi_15810256_gb_AY056167.1_	AT3G23080	Membrane related protein-like [Source:UniProtKB/TrEMBL;Acc:Q9LS84]	NA
0.4736	-0.0666	0.4358	250810_at	At5g05090	putative protein contains similarity to unknown protein (gb|AAF19573.1);supported by full-length cDNA: Ceres:118003.	AT5G05090	At5g05090 [Source:UniProtKB/TrEMBL;Acc:Q9FF65]	NA
0.4735	-0.1014	0.9351	255720_at	At1g32060	phosphoribulokinase precursor identical to phosphoribulokinase precursor GB:P25697 GI:125576 from [Arabidopsis thaliana];supported by full-length cDNA: Ceres:11226.	AT1G32060	Phosphoribulokinase [Source:UniProtKB/TrEMBL;Acc:A0A178WLP9]	PRK
0.4734	-0.1268	0.6663	250865_at	At5g03900	putative protein predicted protein, Synechocystis sp., PIR:S74969;supported by full-length cDNA: Ceres:110188.	AT5G03900	Uncharacterized protein At5g03900, chloroplastic [Source:UniProtKB/Swiss-Prot;Acc:Q8GW20]	NA
0.4733	-0.0641	0.5585	258651_at	At3g09920	putative phosphatidylinositol-4-phosphate 5-kinase similar to phosphatidylinositol-4-phosphate 5-kinase GB:CAB53377 [Arabidopsis thaliana]	AT3G09920	Phosphatidylinositol 4-phosphate 5-kinase 9 [Source:UniProtKB/Swiss-Prot;Acc:Q8L850]	PIP5K9
0.4732	-0.0895	0.8894	253825_at	At4g28025	Expressed protein ; supported by full-length cDNA: Ceres: 31814.	AT4G28025	Uncharacterized protein At4g28025 [Source:UniProtKB/TrEMBL;Acc:Q9C5F3]	NA
0.4731	-0.0958	0.8036	255522_at	At4g02260	putative GTP pyrophosphokinase similar to bacterial GTP pyrophosphokinases (RelA) similar to B. subtilis RelA (EC 2.7.6.5), GenBank accession number 2635224 carboxyl region of protein not defined; supported by cDNA: gi_7141303_gb_AF225702.1_AF225702	AT4G02260	RSH1 [Source:UniProtKB/TrEMBL;Acc:A0A178V5K1]	RSH1
0.4729	-0.0397	0.7282	254150_at	At4g24350	putative protein storage protein - Populus deltoides, PIR2:S31580	AT4G24350	Phosphorylase superfamily protein [Source:UniProtKB/TrEMBL;Acc:Q94K59]	NA
0.4728	-0.0449	0.604	252468_at	At3g46970	starch phosphorylase H (cytosolic form) - like protein starch phosphorylase H, cytosolic isoform, Vicia faba, PIR:T12091; supported by cDNA: gi_15983802_gb_AY056807.1_	AT3G46970	Alpha-glucan phosphorylase 2, cytosolic [Source:UniProtKB/Swiss-Prot;Acc:Q9SD76]	PHS2
0.4728	-0.0714	0.5468	259546_at	At1g35350	unknown protein	AT1G35350	Phosphate transporter PHO1 homolog 8 [Source:UniProtKB/Swiss-Prot;Acc:Q6R8G2]	PHO1-H8
0.4728	-0.0066	0.1298	261033_at	At1g17380	unknown protein ;supported by full-length cDNA: Ceres:37370.	AT1G17380	Protein TIFY 11A [Source:UniProtKB/Swiss-Prot;Acc:Q9LDU5]	TIFY11A
0.4727	-0.0449	0.1387	255957_at	At1g22160	unknown protein ;supported by full-length cDNA: Ceres:23788.	AT1G22160	FCS-Like Zinc finger 5 [Source:UniProtKB/Swiss-Prot;Acc:Q8VY80]	FLZ5
0.4726	-0.0711	0.7527	267535_at	At2g41940	putative C2H2-type zinc finger protein likely a nucleic acid binding protein; supported by cDNA: gi_14517523_gb_AY039597.1_	AT2G41940	Zinc finger protein 8 [Source:UniProtKB/Swiss-Prot;Acc:P93751]	ZFP8
0.4725	-0.082	0.7828	249421_at	At5g39830	DegP protease contains similarity to DegP protease precursor GI:2565436 from [Arabidopsis thaliana]	AT5G39830	Protease Do-like 8, chloroplastic [Source:UniProtKB/Swiss-Prot;Acc:Q9LU10]	DEGP8
0.4724	-0.1108	0.4648	255325_at	At4g04210	putative membrane trafficking factor ;supported by full-length cDNA: Ceres:1463.	AT4G04210	PUX4 [Source:UniProtKB/TrEMBL;Acc:A0A178V2K4]	PUX4
0.4723	-0.0601	0.8159	254553_at	At4g19530	TMV resistance protein N - like TMV resistance protein N, Nicotiana glutinosa, PIR2:A54810	AT4G19530	disease resistance protein (TIR-NBS-LRR class) family [Source:TAIR;Acc:AT4G19530]	NA
0.472	-0.1017	0.6288	245007_at	psaA	PSI P700 apoprotein A1	ATCG00340;ATCG00350	Photosystem I P700 chlorophyll a apoprotein A2 [Source:UniProtKB/TrEMBL;Acc:A0A1B1W4U2];Photosystem I P700 chlorophyll a apoprotein A1 [Source:UniProtKB/Swiss-Prot;Acc:P56766]	PSAB;PSAA
0.472	-0.0339	-0.1206	249527_at	At5g38710	proline oxidase, mitochondrial precursor -like protein PROLINE OXIDASE, MITOCHONDRIAL PRECURSOR, Arabidopsis thaliana, SWISSNEW:PROD	AT5G38710	Proline dehydrogenase 2, mitochondrial [Source:UniProtKB/Swiss-Prot;Acc:Q6NKX1]	POX2
0.4719	-0.0807	0.8346	249472_at	At5g39210	hypothetical protein ;supported by full-length cDNA: Ceres:17485.	AT5G39210	Protein CHLORORESPIRATORY REDUCTION 7, chloroplastic [Source:UniProtKB/Swiss-Prot;Acc:Q9FL87]	CRR7
0.4718	-0.0298	0.5586	264232_at	At1g67470	putative protein kinase Pfam HMM hit: Eukaryotic protein kinase domain; identical to GB:AAC18787 (Arabidopsis thaliana)	AT1G67470	Inactive serine/threonine-protein kinase At1g67470 [Source:UniProtKB/Swiss-Prot;Acc:O64798]	NA
0.4716	-0.1016	0.9	249247_at	At5g42310	maize crp1 protein-like	AT5G42310	Pentatricopeptide repeat-containing protein At5g42310, chloroplastic [Source:UniProtKB/Swiss-Prot;Acc:Q8L844]	CRP1
0.4716	-0.0597	0.5776	254691_at	At4g17840	hypothetical protein ; supported by full-length cDNA: Ceres: 38412.	AT4G17840	At4g17840 [Source:UniProtKB/TrEMBL;Acc:Q0WMZ7]	NA
0.4716	-0.1011	0.1788	255953_at	At1g22070	transcription factor identical to transcription factor GI:304113 from [Arabidopsis thaliana];supported by full-length cDNA: Ceres:33016.	AT1G22070	At1g22070 [Source:UniProtKB/TrEMBL;Acc:Q147Q9]	TGA3
0.4716	-0.0415	0.1293	263783_at	At2g46400	putative WRKY-type DNA binding protein ; supported by cDNA: gi_15430276_gb_AY046275.1_	AT2G46400	Probable WRKY transcription factor 46 [Source:UniProtKB/Swiss-Prot;Acc:Q9SKD9]	WRKY46
0.4716	-0.0224	0.1085	265030_at	At1g61610	receptor-like kinase, putative similar to receptor-like kinase GI:1783311 from [Brassica oleracea]	AT1G61610	Serine/threonine-protein kinase [Source:UniProtKB/TrEMBL;Acc:A0A178W8X6]	NA
0.4714	-0.1171	0.85	247813_at	At5g58330	NADP-dependent malate dehydrogenase ;supported by full-length cDNA: Ceres:25200.	AT5G58330	Malate dehydrogenase [NADP], chloroplastic [Source:UniProtKB/Swiss-Prot;Acc:Q8H1E2]	NA
0.4714	-0.0753	0.7579	266481_at	At2g31070	unknown protein ; supported by cDNA: gi_16649150_gb_AY059945.1_	AT2G31070	Transcription factor TCP10 [Source:UniProtKB/Swiss-Prot;Acc:O82277]	TCP10
0.4714	0.1979	0.5125	253004_at	At4g38330	putative protein	AT2G45250;AT4G38280;AT4G38330	Integral membrane hemolysin-III-like protein [Source:UniProtKB/TrEMBL;Acc:A8MRU4];At4g38290 [Source:UniProtKB/TrEMBL;Acc:Q8L6Z3];At4g38330 [Source:UniProtKB/TrEMBL;Acc:Q9SVF2]	NA
0.4712	-0.0835	0.8648	252092_at	At3g51420	mucin-like protein hemomucin, Drosophila melanogaster, EMBL:DM42014;supported by full-length cDNA: Ceres:38547.	AT3G51420	SSL4 [Source:UniProtKB/TrEMBL;Acc:A0A178VDG6]	SSL4
0.4711	-0.1118	0.8339	265033_at	At1g61520	PSI type III chlorophyll a/b-binding protein, putative similar to PSI type III chlorophyll a/b-binding protein GI:430947 from [Arabidopsis thaliana];supported by full-length cDNA: Ceres:25124.	AT1G61520	Chlorophyll a-b binding protein, chloroplastic [Source:UniProtKB/TrEMBL;Acc:A0A178W5Y6]	LHCA3
0.4711	-0.0275	-0.0245	259520_at	At1g12320	hypothetical protein	AT1G12320	Ankyrin repeat/KH domain protein (DUF1442) [Source:UniProtKB/TrEMBL;Acc:Q9LNB3]	NA
0.471	-0.1084	0.2624	255716_at	At4g00330	coded for by A. thaliana cDNA R30513	AT4G00330	Calmodulin-binding receptor-like cytoplasmic kinase 2 [Source:UniProtKB/Swiss-Prot;Acc:Q8VZJ9]	CRCK2
0.4709	-0.0724	0.9267	261948_at	At1g64680	unknown protein ;supported by full-length cDNA: Ceres:101924.	AT1G64680	At1g64680 [Source:UniProtKB/TrEMBL;Acc:Q9SGU7]	NA
0.4703	-0.081	0.7738	244967_at	psaJ	PSI J protein	ATCG00630	Photosystem I reaction center subunit IX [Source:UniProtKB/TrEMBL;Acc:A0A1B1W4W1]	PSAJ
0.4696	-0.0886	0.8608	266483_at	At2g47910	unknown protein ;supported by full-length cDNA: Ceres:10341.	AT2G47910	Protein CHLORORESPIRATORY REDUCTION 6, chloroplastic [Source:UniProtKB/Swiss-Prot;Acc:O82258]	CRR6
0.4695	-0.1083	0.3798	264553_s_at	At1g09480	putative cinnamyl alcohol dehydrogenase similar to cinnamyl alcohol dehydrogenase, gi|1143445	AT1G09480;AT1G09490	NAD(P)-binding Rossmann-fold superfamily protein [Source:UniProtKB/TrEMBL;Acc:F4I0Z5];At1g09490/F14J9_15 [Source:UniProtKB/TrEMBL;Acc:O80532]	NA
0.4694	-0.0349	0.2581	248146_at	At5g54940	translation initiation factor-like protein	AT5G54940	AT5g54940/MBG8_21 [Source:UniProtKB/TrEMBL;Acc:Q9FFT6]	NA
0.4691	-0.0768	0.9193	262288_at	At1g70760	unknown protein identical to residues 1 to 141 of unknown protein GB:AAD55491 (Arabidopsis thaliana)	AT1G70760	NAD(P)H-quinone oxidoreductase subunit L, chloroplastic [Source:UniProtKB/Swiss-Prot;Acc:Q9CAC5]	ndhL
0.469	-0.111	0.9062	246736_at	At5g27560	putative protein hypothetical protein slr1702 - Synechocystis sp., PIR:S75312; supported by cDNA: gi_13877992_gb_AF370259.1_AF370259	AT5G27560	DUF1995 domain protein, putative (DUF1995) [Source:UniProtKB/TrEMBL;Acc:Q94K68]	NA
0.469	-0.0999	0.3875	250582_at	At5g07580	transcription factor-like protein ethylene responsive element binding factor 5 - Arabidopsis thaliana, EMBL:AB008107; supported by cDNA: gi_15529283_gb_AY052266.1_	AT5G07580	Ethylene-responsive transcription factor ERF106 [Source:UniProtKB/Swiss-Prot;Acc:Q9LY05]	ERF106
0.4688	-0.0854	0.5318	257965_at	At3g19900	unknown protein ;supported by full-length cDNA: Ceres:20558.	AT3G19900	AT3G19900 protein [Source:UniProtKB/TrEMBL;Acc:Q8LDI1]	NA
0.4688	-0.0067	0.2713	254244_at	At4g23230	putative protein S-receptor kinase 8 precursor, Brassica campestris, Pir1:Jc2481	AT4G23230	Cysteine-rich receptor-like protein kinase 15 [Source:UniProtKB/Swiss-Prot;Acc:Q8W4G6]	CRK15
0.4687	-0.0856	0.8866	266642_at	At2g35410	putative chloroplast RNA binding protein precursor ; supported by cDNA: gi_14596022_gb_AY042799.1_	AT2G35410	Putative chloroplast RNA binding protein [Source:UniProtKB/TrEMBL;Acc:O82299]	NA
0.4686	-0.0839	0.6988	251497_at	At3g59060	putative protein phytochrome-associated protein 3 - Arabidopsis thaliana, EMBL:AF088280	AT3G59060	Transcription factor PIF5 [Source:UniProtKB/Swiss-Prot;Acc:Q84LH8]	PIF5
0.4685	-0.04	0.2617	266658_at	At2g25735	Expressed protein ; supported by full-length cDNA: Ceres: 7152.	AT2G25735	Expressed protein [Source:UniProtKB/TrEMBL;Acc:Q8RUI1]	NA
0.4684	-0.0651	0.6164	254659_at	At4g18240	starch synthase-like protein bacterial and plant glycogen (starch) synthases; for example B.subtilis, PATCHX:D1020368	AT4G18240	Probable starch synthase 4, chloroplastic/amyloplastic [Source:UniProtKB/Swiss-Prot;Acc:Q0WVX5]	SS4
0.4684	0.2486	0.2821	254390_at	At4g21940	calcium-dependent protein kinase - like protein calcium- dependent protein kinase, Nicotianatabacum, PIR:T01989; supported by cDNA: gi_14334643_gb_AY034995.1_	AT4G21940	Calcium-dependent protein kinase 15 [Source:UniProtKB/TrEMBL;Acc:F4JKC7]	CPK15
0.4683	-0.1683	0.18	247430_at	At5g62610	putative protein contains similarity to DNA-binding protein;supported by full-length cDNA: Ceres:112281.	AT5G62610	Transcription factor bHLH79 [Source:UniProtKB/Swiss-Prot;Acc:Q9LV17]	BHLH79
0.4679	-0.0961	0.4639	264022_at	At2g21185	Expressed protein ; supported by full-length cDNA: Ceres: 19643.	AT2G21185	Expressed protein [Source:UniProtKB/TrEMBL;Acc:Q8S8H4]	NA
0.4676	-0.113	0.7741	251814_at	At3g54890	chlorophyll a/b-binding protein ; supported by cDNA: gi_13265500_gb_AF324692.2_AF324692	AT3G54890	Chlorophyll a-b binding protein, chloroplastic [Source:UniProtKB/TrEMBL;Acc:A0A178VBT7]	LHCA1
0.4676	-0.0638	0.7052	262417_at	At1g50170	hypothetical protein similar to hypothetical protein GB:AAD50047 GI:5734782 from [Arabidopsis thaliana];supported by full-length cDNA: Ceres:96741.	AT1G50170	Sirohydrochlorin ferrochelatase, chloroplastic [Source:UniProtKB/Swiss-Prot;Acc:Q84JH7]	SIRB
0.4676	-0.0108	0.1873	265985_at	At2g24220	hypothetical protein predicted by genscan	AT2G24220	purine permease 5 [Source:TAIR;Acc:AT2G24220]	ATPUP5
0.4675	-0.1196	0.4862	256813_at	At3g21360	unknown protein	AT3G21360	At3g21360 [Source:UniProtKB/TrEMBL;Acc:B2GVM3]	NA
0.4675	-0.057	0.0827	258650_at	At3g09830	putative protein kinase similar to protein kinase (APK1A) GB:Q06548 [Arabidopsis thaliana]; contains Pfam profile: PF00069 Eukaryotic protein kinase domain	AT3G09830	Serine/threonine-protein kinase PCRK1 [Source:UniProtKB/Swiss-Prot;Acc:Q9SF86]	PCRK1
0.4673	-0.0521	0.5233	252076_at	At3g51660	LS1-like protein AT-LS1 product - Arabidopsis thaliana, EMBL:X58827;supported by full-length cDNA: Ceres:107294.	AT3G51660	LS1-like protein [Source:UniProtKB/TrEMBL;Acc:Q8LG92]	NA
0.4672	-0.0509	0.8808	263750_at	At2g21530	unknown protein	AT2G21530	At2g21530 [Source:UniProtKB/TrEMBL;Acc:Q8GWP4]	NA
0.4672	-0.0831	0.7967	261353_at	At1g79600	hypothetical protein contains similarity to ABC transporter GI:10175329 from [Bacillus halodurans]; supported by cDNA: gi_14532489_gb_AY039869.1_	AT1G79600	ABC1K3 [Source:UniProtKB/TrEMBL;Acc:A0A178WNJ7]	ABC1K3
0.4672	-0.0393	0.3079	246233_at	At4g36550	putative protein	AT4G36550	U-box domain-containing protein 5 [Source:UniProtKB/Swiss-Prot;Acc:O23225]	PUB5
0.4671	-0.1104	0.0973	258608_at	At3g03020	unknown protein ;supported by full-length cDNA: Ceres:35949.	AT3G03020	AT3G03020 protein [Source:UniProtKB/TrEMBL;Acc:Q8GUN0]	NA
0.4668	-0.0982	0.9081	251243_at	At3g61870	putative protein hypothetical protein - Synechocystis sp. (strain PCC 6803), PIR:S75899; supported by cDNA: gi_16648774_gb_AY058164.1_	AT3G61870	AT3g61870/F21F14_40 [Source:UniProtKB/TrEMBL;Acc:Q9M277]	NA
0.4668	-0.0664	0.6773	267093_at	At2g38170	high affinity Ca2+ antiporter identical to GB:U57411, except a possible frameshift at base 58008. Sequence has been confirmed with 5 sequencing reads.; supported by cDNA: gi_13937168_gb_AF372938.1_AF372938	AT2G38170	Vacuolar cation/proton exchanger [Source:UniProtKB/TrEMBL;Acc:B9DFT4]	CAX1
0.4667	0.1099	0.56	261581_at	At1g01140	serine/threonine kinase, putative similar to serine/threonine kinase GB:CAA73067.1 GI:2632252 from [Sorghum bicolor]; supported by cDNA: gi_14423523_gb_AF386999.1_AF386999	AT1G01140	CBL-interacting protein kinase 9 [Source:TAIR;Acc:AT1G01140]	CIPK9
0.4664	-0.093	0.7227	256990_at	At3g28590	hypothetical protein predicted by genemark.hmm	AT3G28590	Transmembrane protein [Source:UniProtKB/TrEMBL;Acc:Q3EAY2]	NA
0.4664	0.1669	0.4531	256396_at	At3g06150	unknown protein	AT3G06150	Cytochrome P450 family protein [Source:UniProtKB/TrEMBL;Acc:Q9M8K3]	NA
0.4663	-0.1028	0.8758	256979_at	At3g21055	Expressed protein ; supported by full-length cDNA: Ceres: 38257.	AT3G21055	Photosystem II subunit T [Source:UniProtKB/TrEMBL;Acc:A0A1I9LS90]	PSBTN
0.4663	-0.0436	0.5666	248348_at	At5g52190	putative protein similar to unknown protein (sp|P42404);supported by full-length cDNA: Ceres:15004.	AT5G52190	At5g52190 [Source:UniProtKB/TrEMBL;Acc:Q9LTK1]	NA
0.4663	-0.0694	0.3901	247554_at	At5g61010	putative protein leucine zipper-containing protein, tomato, PIR:S21495; supported by cDNA: gi_15215763_gb_AY050411.1_	AT5G61010	Exocyst complex component EXO70E2 [Source:UniProtKB/Swiss-Prot;Acc:Q9FNR3]	ATEXO70E2
0.4662	-0.0119	0.399	262211_at	At1g74930	AP2 domain containing protein, putative similar to AP2 domain containing protein RAP2.1 GI:2281627 from [Arabidopsis thaliana]	AT1G74930	Ethylene-responsive transcription factor ERF018 [Source:UniProtKB/Swiss-Prot;Acc:Q9S7L5]	ERF018
0.4661	-0.1005	0.5825	266438_at	At2g43180	putative carboxyphosphonoenolpyruvate mutase	AT2G43180	Phosphoenolpyruvate carboxylase family protein [Source:UniProtKB/TrEMBL;Acc:Q8GYI4]	NA
0.4661	-0.178	0.1332	254386_at	At4g21960	peroxidase prxr1 ;supported by full-length cDNA: Ceres:20758.	AT4G21960	Peroxidase 42 [Source:UniProtKB/Swiss-Prot;Acc:Q9SB81]	PER42
0.4657	-0.0322	0.3091	259428_at	At1g01560	MAP kinase, putative similar to MAP kinase 5 GI:4239889 from [Zea mays]	AT1G01560	Mitogen-activated protein kinase 11 [Source:UniProtKB/Swiss-Prot;Acc:Q9LMM5]	MPK11
0.4657	-0.0588	0.0592	258044_at	At3g21270	Dof zinc finger protein identical to GB:BAA33197 from [Arabidopsis thaliana]; supported by cDNA: gi_15027980_gb_AY045847.1_	AT3G21270	DOF2 [Source:UniProtKB/TrEMBL;Acc:A0A178VA07]	DOF3.1
0.4655	-0.0938	0.9481	252463_at	At3g47070	putative protein ;supported by full-length cDNA: Ceres:25829.	AT3G47070	Thylakoid soluble phosphoprotein [Source:UniProtKB/TrEMBL;Acc:Q9SD66]	NA
0.4655	-0.0783	0.3232	254577_at	At4g19450	putative protein ;supported by full-length cDNA: Ceres:100165.	AT4G19450	Major facilitator superfamily protein [Source:UniProtKB/TrEMBL;Acc:Q8H132]	NA
0.4654	-0.0924	0.9143	255440_at	At4g02530	predicted protein of unknown function ; supported by full-length cDNA: Ceres: 8114.	AT4G02530	chloroplast thylakoid lumen protein [Source:TAIR;Acc:AT4G02530]	NA
0.4654	0.1593	0.371	249291_at	At5g41210	glutathione transferase AtGST 10 (emb|CAA10457.1) ; supported by cDNA: gi_15451157_gb_AY054659.1_	AT5G41210	Glutathione S-transferase T1 [Source:UniProtKB/Swiss-Prot;Acc:Q9ZRT5]	GSTT1
0.4652	-0.1165	0.66	249075_at	At5g44000	putative protein similar to unknown protein (sp|P42620);supported by full-length cDNA: Ceres:109127.	AT5G44000	At5g44000 [Source:UniProtKB/TrEMBL;Acc:Q1H5B1]	NA
0.465	0.0844	0.7713	245943_at	At5g19500	putative protein permease family protein TC0205, Chlamydia muridarum, PIR:D81729	AT5G19500	At5g19500 [Source:UniProtKB/TrEMBL;Acc:Q5PP33]	NA
0.4649	-0.0587	0.6384	259148_at	At3g10350	putative ATPase similar to ATPase GB:CAB54139 [Solanum tuberosum], Pfam HMM hit: arsenite activated ATPase (arsA)	AT3G10350	P-loop containing nucleoside triphosphate hydrolases superfamily protein [Source:UniProtKB/TrEMBL;Acc:F4J3Q8]	NA
0.4648	-0.0792	0.1694	251342_at	At3g60690	putative protein SAUR-AC1, Arabidopsis thaliana, PIR:T06084; supported by cDNA: gi_14190478_gb_AF380639.1_AF380639	AT3G60690	AT3g60690/T4C21_100 [Source:UniProtKB/TrEMBL;Acc:Q9LZZ4]	NA
0.4646	-0.1015	0.9399	249875_at	At5g23120	photosystem II stability/assembly factor HCF136 (sp|O82660) ; supported by cDNA: gi_15010779_gb_AY045691.1_	AT5G23120	photosystem II stability/assembly factor, chloroplast (HCF136) [Source:TAIR;Acc:AT5G23120]	HCF136
0.4646	-0.0649	0.1995	247812_at	At5g58390	peroxidase ;supported by full-length cDNA: Ceres:124846.	AT5G58390	Peroxidase [Source:UniProtKB/TrEMBL;Acc:A0A178UMG0]	PER67
0.4643	-0.0275	0.4444	255627_at	At4g00955	Expressed protein ; supported by full-length cDNA: Ceres: 93818.	AT4G00955	FUNCTIONS IN: molecular_function unknown; INVOLVED IN: biological_process unknown; LOCATED IN: endomembrane system; EXPRESSED IN: 14 plant structures; EXPRESSED DURING: 9 growth stages; CONTAINS InterPro DOMAIN/s: EGF-like (InterPro:IPR006210); BEST /.../dopsis thaliana protein match is: Protein kinase superfamily protein (TAIR:AT2G23450.1); Has 94 Blast hits to 88 proteins in 13 species: Archae …	NA
0.4639	-0.0831	0.8215	248329_at	At5g52780	putative protein similar to unknown protein (pir||T04431);supported by full-length cDNA: Ceres:26264.	AT5G52780	Uncharacterized protein PAM68-like [Source:UniProtKB/Swiss-Prot;Acc:Q9LTD9]	NA
0.4636	-0.1301	0.6787	256607_at	At3g32930	unknown protein ; supported by cDNA: gi_15292708_gb_AY050788.1_	AT3G32930	6,7-dimethyl-8-ribityllumazine synthase [Source:UniProtKB/TrEMBL;Acc:Q9LHC4]	NA
0.4632	-0.1346	0.4888	260759_at	At1g49180	hypothetical protein contains similarity to serine/threonine kinases	AT1G49180	Serine/threonine-protein kinase ATG1t [Source:UniProtKB/Swiss-Prot;Acc:F4I1N8]	NA
0.4631	-0.1497	0.0903	251764_at	At3g55830	putative protein exostose-related protein 2, Homo sapiens, PIR:JC5935	AT3G55830	Glycosyltransferase family 64 protein C4 [Source:UniProtKB/Swiss-Prot;Acc:Q9LY62]	EPC1
0.463	-0.0798	0.3947	265481_at	At2g15960	unknown protein ; supported by cDNA: gi_15028290_gb_AY045948.1_	AT2G15960	Expressed protein [Source:UniProtKB/TrEMBL;Acc:Q9XIM6]	NA
0.4628	-0.0893	0.8203	258128_at	At3g24590	chloroplast thylakoidal processing peptidase, putative similar to GB:CAA71502 from [Arabidopsis thaliana]	AT3G24590	Plastidic type i signal peptidase 1 [Source:UniProtKB/TrEMBL;Acc:A0A1I9LMR3]	PLSP1
0.4627	-0.081	0.5918	244972_at	psbB	PSII 47KDa protein	ATCG00680	Photosystem II CP47 reaction center protein [Source:UniProtKB/TrEMBL;Acc:A0A1B1W4X0]	PSBB
0.4627	-0.0353	0.104	258787_at	At3g11840	hypothetical protein predicted by genscan;supported by full-length cDNA: Ceres:100676.	AT3G11840	E3 ubiquitin-protein ligase PUB24 [Source:UniProtKB/Swiss-Prot;Acc:Q9SF15]	PUB24
0.4625	-0.0863	0.6626	266583_at	At2g46220	Expressed protein ; supported by cDNA: gi_15215834_gb_AY050447.1_	AT2G46220	At2g46220/T3F17.13 [Source:UniProtKB/TrEMBL;Acc:O82347]	NA
0.4624	-0.0823	0.8316	256049_at	At1g07010	unknown protein	AT1G07010	Calcineurin-like metallo-phosphoesterase superfamily protein [Source:UniProtKB/TrEMBL;Acc:F4HNW0]	NA
0.4624	-0.1165	0.7899	252430_at	At3g47470	CHLOROPHYLL A-B BINDING PROTEIN 4 PRECURSOR homolog CHLOROPHYLL A-B BINDING PROTEIN 4 PRECURSOR (LHCI TYPEIII CAB-4) - Arabidopsis thaliana, SWISSPROT:CB24_ARATH;supported by full-length cDNA: Ceres:2531.	AT3G47470	Chlorophyll a-b binding protein, chloroplastic [Source:UniProtKB/TrEMBL;Acc:A0A178VEE6]	LHCA4
0.4623	-0.0636	0.8288	252317_at	At3g48720	putative protein hypersensitivity-related hsr201 protein - Nicotiana tabacum,PIR2:T03274	AT3G48720	HXXXD-type acyl-transferase family protein [Source:UniProtKB/TrEMBL;Acc:Q9SMM7]	NA
0.4623	-0.0024	0.0564	248006_at	At5g56250	unknown protein	AT5G56250	Hapless 8 [Source:UniProtKB/TrEMBL;Acc:Q9FH14]	HAP8
0.462	-0.0974	0.9136	249927_at	At5g19220	Glucose-1-phosphate adenylyltransferase (ApL1/adg2) ; supported by cDNA: gi_2149020_gb_U72290.1_ATU72290	AT5G19220	Glucose-1-phosphate adenylyltransferase large subunit 1, chloroplastic [Source:UniProtKB/Swiss-Prot;Acc:P55229]	ADG2
0.462	-0.0843	0.7239	246510_at	At5g15410	cyclic nucleotide-gated cation channel ; supported by cDNA: gi_3894398_gb_AF067798.1_AF067798	AT5G15410	Cyclic nucleotide-gated ion channel 2 [Source:UniProtKB/Swiss-Prot;Acc:O65718]	CNGC2
0.4618	-0.0417	0.459	250485_at	At5g09990	Expressed protein ; supported by full-length cDNA: Ceres: 22052.	AT5G09990	Elicitor peptide 5 [Source:UniProtKB/Swiss-Prot;Acc:Q8LD63]	PEP5
0.4615	-0.082	0.8114	256383_at	At1g66820	hypothetical protein ; supported by full-length cDNA: Ceres: 107260.	AT1G66820	Glycine-rich protein [Source:UniProtKB/TrEMBL;Acc:Q9C9N4]	NA
0.4615	-0.1265	0.8034	245321_at	At4g15545	Expressed protein ; supported by full-length cDNA: Ceres: 307.	AT4G15545	Uncharacterized protein At4g15545 [Source:UniProtKB/Swiss-Prot;Acc:Q93W28]	NA
0.4614	-0.0958	0.9199	259896_at	At1g71500	unknown protein ;supported by full-length cDNA: Ceres:33022.	AT1G71500	Rieske (2Fe-2S) domain-containing protein [Source:UniProtKB/TrEMBL;Acc:Q9C9I7]	NA
0.4614	-0.0508	0.909	252876_at	At4g39970	putative protein ;supported by full-length cDNA: Ceres:37341.	AT4G39970	Haloacid dehalogenase-like hydrolase domain-containing protein At4g39970 [Source:UniProtKB/Swiss-Prot;Acc:Q680K2]	NA
0.4611	-0.0779	0.9342	247816_at	At5g58260	similar to unknown protein (pir||S75584) ;supported by full-length cDNA: Ceres:3488.	AT5G58260	NdhN [Source:UniProtKB/TrEMBL;Acc:A0A178UG88]	ndhN
0.461	-0.0706	0.6065	246947_at	At5g25120	cytochrome P450-like protein CYTOCHROME P450 71B1 - Thlaspi arvense, EMBL:L24438	AT5G25120	Cytochrome P450 71B11 [Source:UniProtKB/Swiss-Prot;Acc:P58049]	CYP71B11
0.461	-0.0398	0.3618	258851_at	At3g03190	glutathione S-transferase identical to glutathione S-transferase GB:AAB09584 from [Arabidopsis thaliana]; supported by cDNA: gi_1575751_gb_U70672.1_ATU70672	AT3G03190	Glutathione S-transferase F11 [Source:UniProtKB/Swiss-Prot;Acc:Q96324]	GSTF11
0.4609	-0.0521	0.5191	264379_at	At2g25200	hypothetical protein predicted by grail	AT2G25200	At2g25200 [Source:UniProtKB/TrEMBL;Acc:Q9SIS2]	NA
0.4607	0.1348	0.6931	248532_at	At5g49940	Expressed protein ; supported by cDNA: gi_13878180_gb_AF370353.1_AF370353	AT5G49940	NifU-like protein 2, chloroplastic [Source:UniProtKB/Swiss-Prot;Acc:Q93W20]	NIFU2
0.4605	-0.0266	0.892	267057_at	At2g32500	hypothetical protein predicted by genscan	AT2G32500	At2g32500 [Source:UniProtKB/TrEMBL;Acc:Q67XD6]	NA
0.4605	0.0844	0.2013	257056_at	At3g15350	unknown protein similar to hypothetical protein GB:CAB43880; supported by cDNA: gi_15146307_gb_AY049295.1_	AT3G15350	AT3g15350/K7L4_15 [Source:UniProtKB/TrEMBL;Acc:Q9LE60]	NA
0.4605	-0.0362	0.0494	260904_at	At1g02450	unknown protein	AT1G02450	NIMIN1 [Source:UniProtKB/TrEMBL;Acc:A0A178WC43]	NIMIN-1
0.4604	-0.0941	0.9452	259625_at	At1g42970	glyceraldehyde-3-phosphate dehydrogenase identical to glyceraldehyde-3-phosphate dehydrogenase GI:166708 [Arabidopsis thaliana] (Gene 104, 133-138 (1991)); supported by cDNA: gi_14517407_gb_AY039539.1_	AT1G42970	Glyceraldehyde-3-phosphate dehydrogenase GAPB, chloroplastic [Source:UniProtKB/Swiss-Prot;Acc:P25857]	GAPB
0.4601	-0.0758	0.8687	252853_at	At4g39710	hypothetical protein ; supported by cDNA: gi_15529203_gb_AY052226.1_	AT4G39710	Photosynthetic NDH subunit of lumenal location 4, chloroplastic [Source:UniProtKB/Swiss-Prot;Acc:Q9SCY3]	PNSL4
0.46	-0.0364	0.767	249774_at	At5g24150	squalene monooxygenase	AT5G24150	Squalene epoxidase 5 [Source:UniProtKB/Swiss-Prot;Acc:O65404]	SQE5
0.46	-0.1054	0.668	245050_at	psbK	PSII K protein	ATCG00070	Photosystem II reaction center protein K [Source:UniProtKB/Swiss-Prot;Acc:P56782]	PSBK
0.4599	0.0125	0.3692	249552_s_at	At5g38240	receptor serine/threonine protein kinase -like receptor serine/threonine kinase PR5K, Arabidopsis thaliana, EMBL:AT48698	AT5G38240;AT5G38250	Protein kinase family protein [Source:TAIR;Acc:AT5G38240];LEAF RUST 10 DISEASE-RESISTANCE LOCUS RECEPTOR-LIKE PROTEIN KINASE-like 2.3 [Source:UniProtKB/Swiss-Prot;Acc:F4KA51]	NA;LRK10L-2.3
0.4597	-0.1008	0.6004	264653_at	At1g08980	unknown protein Contains similarity to Rhodococcus amidase (gb|D16207). ESTs gb|T20504,gb|H36650,gb|N97423,gb|H36595 come from this gene; supported by cDNA: gi_14335037_gb_AY037198.1_	AT1G08980	Amidase 1 [Source:UniProtKB/Swiss-Prot;Acc:Q9FR37]	AMI1
0.4597	-0.0664	0.248	259441_at	At1g02300	cathepsin B-like cysteine protease, putative similar to cathepsin B-like cysteine proteinase GI:609175 from [Nicotiana rustica]	AT1G02300	Cathepsin B-like protease 1 [Source:UniProtKB/Swiss-Prot;Acc:F4HVZ1]	CATHB1
0.4597	-0.0855	0.1995	263419_at	At2g17220	putative protein kinase contains a protein kinase domain profile (PDOC00100);supported by full-length cDNA: Ceres:13257.	AT2G17220	Probable serine/threonine-protein kinase PIX13 [Source:UniProtKB/Swiss-Prot;Acc:Q9SII6]	PIX13
0.4596	-0.0845	0.7467	245020_at	petA	cytochrome f	ATCG00540	Cytochrome f [Source:UniProtKB/Swiss-Prot;Acc:P56771]	PETA
0.4595	-0.0746	0.9352	262612_at	At1g14150	unknown protein location of ESTs 144D22XP 3', gb|AA404877 and 144D22T7, gb|T75757;supported by full-length cDNA: Ceres:5665.	AT1G14150	Photosynthetic NDH subunit of lumenal location 2, chloroplastic [Source:UniProtKB/Swiss-Prot;Acc:Q9XI73]	PNSL2
0.4595	-0.0815	0.9082	251701_at	At3g56650	putative protein hypothetical protein F22K20.16 - Arabidopsis thaliana, EMBL:AC002291	AT3G56650	PPD6 [Source:UniProtKB/TrEMBL;Acc:A0A384KSV2]	PPD6
0.4594	-0.093	0.9112	245701_at	At5g04140	ferredoxin-dependent glutamate synthase ; supported by cDNA: gi_3869250_gb_U39287.1_ATU39287	AT5G04140	glutamate synthase 1 [Source:TAIR;Acc:AT5G04140]	GLU1
0.4593	-0.1001	0.848	259840_at	At1g52230	photosystem I subunit VI precursor identical to photosystem I subunit VI precursor [Arabidopsis thaliana] GI:5734524;supported by full-length cDNA: Ceres:1440.	AT1G52230	Photosystem I reaction center subunit VI-2, chloroplastic [Source:UniProtKB/Swiss-Prot;Acc:Q9SUI6]	PSAH2
0.4593	-0.0803	0.4857	246829_at	At5g26570	putative protein pyruvate water dikinase, Archaeoglobus fulgidus, PIR:F69338	AT5G26570	Phosphoglucan, water dikinase, chloroplastic [Source:UniProtKB/Swiss-Prot;Acc:Q6ZY51]	GWD3
0.4592	-0.0761	0.6794	265990_at	At2g24280	putative prolylcarboxypeptidase	AT2G24280	Alpha/beta-Hydrolases superfamily protein [Source:UniProtKB/TrEMBL;Acc:Q93Z34]	NA
0.4592	-0.1043	0.4171	252478_at	At3g46540	putative protein mitotic phosphoprotein 90 - Xenopus laevis, EMBL:U95102;supported by full-length cDNA: Ceres:114884.	AT3G46540	ENTH/VHS family protein [Source:UniProtKB/TrEMBL;Acc:Q9SNC4]	NA
0.4592	-0.1916	0.2128	245957_at	At5g19590	putative protein predicted proteins - Arabidopsis thaliana	AT5G19590	At5g19590 [Source:UniProtKB/TrEMBL;Acc:Q8GUJ9]	NA
0.4592	-0.0615	0.1498	255525_at	At4g02340	coded for by A. thaliana cDNA T04215 similar to epoxide hydrolases	AT4G02340	AT4g02340 protein [Source:UniProtKB/TrEMBL;Acc:O81299]	NA
0.4591	-0.1078	0.8788	245195_at	At1g67740	F12A21.13 putative photosystem II Core Complex sp|049347|PSBY_ARATH; similar to ESTs gb|BE523181, dbj|AV531372.1, dbj|AV527826.1, dbj AV520274.1, dbj|AV522153.1, dbj|AV530317.1, dbj|AV526312.1, dbj|AV527090.1, dbj|AV521148.1, and dbj|AV531908.1;supported by full-l	AT1G67740	Putative uncharacterized protein [Source:UniProtKB/TrEMBL;Acc:Q549N8]	PSBY
0.4591	0.001	0.3713	245671_at	At1g28230	purine permease identical to purine permease GI:7620007 from [Arabidopsis thaliana]; supported by cDNA: gi_7620006_gb_AF078531.1_AF078531	AT1G28230	Purine permease 1 [Source:UniProtKB/Swiss-Prot;Acc:Q9FZ96]	PUP1
0.4591	-0.0363	0.0058	256487_at	At1g31540	disease resistance gene, putative similar to downy mildew resistance protein RPP5 [Arabidopsis thaliana] GI:6449046	AT1G31540	Disease resistance protein (TIR-NBS-LRR class) family [Source:UniProtKB/TrEMBL;Acc:F4I9F1]	NA
0.4588	-0.1301	0.8787	262104_at	At1g02910	hypothetical protein predicted by genemark.hmm	AT1G02910	Protein LOW PSII ACCUMULATION 1, chloroplastic [Source:UniProtKB/Swiss-Prot;Acc:Q9SRY4]	LPA1
0.4587	-0.0455	-0.0375	252095_at	At3g51000	epoxide hydrolase-like protein epoxide hydrolase homolog - Glycine max, PIR:T07145; supported by cDNA: gi_13937212_gb_AF372961.1_AF372961	AT3G51000	AT3g51000/F24M12_40 [Source:UniProtKB/TrEMBL;Acc:Q9SD45]	NA
0.4583	-0.0883	0.8967	264959_at	At1g77090	hypothetical protein predicted by genemark.hmm; supported by cDNA: gi_13926194_gb_AF370571.1_AF370571	AT1G77090	PsbP domain-containing protein 4, chloroplastic [Source:UniProtKB/Swiss-Prot;Acc:O49292]	PPD4
0.4583	-0.0681	0.5487	254688_at	At4g13830	DnaJ-like protein DnaJ-like protein, Phaseolus vulgaris, U77935; supported by cDNA: gi_6691126_gb_AF214107.1_AF214107	AT4G13830	Chaperone protein dnaJ 20, chloroplastic [Source:UniProtKB/Swiss-Prot;Acc:Q9SDN0]	ATJ20
0.4581	-0.1223	0.5879	266898_at	At2g45990	unknown protein ; supported by cDNA: gi_15292712_gb_AY050790.1_	AT2G45990	AT2G45990 protein [Source:UniProtKB/TrEMBL;Acc:O82790]	NA
0.458	-0.0241	0.4903	266614_at	At2g14910	unknown protein	AT2G14910	MAR-binding filament-like protein [Source:UniProtKB/TrEMBL;Acc:O82329]	NA
0.458	-0.0765	0.0593	267142_at	At2g38290	putative ammonium transporter	AT2G38290	Ammonium transporter 2 [Source:UniProtKB/Swiss-Prot;Acc:Q9M6N7]	AMT2
0.4579	0.034	0.5013	260410_at	At1g69870	putative peptide transporter similar to peptide transporter GB:AAC32034 [Hordeum vulgare]; supported by full-length cDNA: Ceres: 22243.	AT1G69870	Protein NRT1/ PTR FAMILY 2.13 [Source:UniProtKB/Swiss-Prot;Acc:Q8RX77]	NPF2.13
0.4578	-0.1591	0.4157	254504_at	At4g20030	putative protein RNPL, Homo sapiens, PIR2:G01859;supported by full-length cDNA: Ceres:251841.	AT4G20030	At4g20030 [Source:UniProtKB/TrEMBL;Acc:Q67XI5]	NA
0.4577	-0.0719	0.5851	263875_at	At2g21970	unknown protein ;supported by full-length cDNA: Ceres:10672.	AT2G21970	SEP2 [Source:UniProtKB/TrEMBL;Acc:A0A178VQ84]	2019-09-02
0.4576	-0.0643	0.7402	249410_at	At5g40380	receptor-like protein kinase receptor-like serine/threonine kinase RKF2, Arabidopsis thaliana, EMBL:AF024649	AT5G40380	Cysteine-rich receptor-like protein kinase 42 [Source:UniProtKB/Swiss-Prot;Acc:Q9FNE1]	CRK42
0.4575	-0.0957	0.736	245123_at	At2g47450	unknown protein ; supported by cDNA: gi_15215824_gb_AY050442.1_	AT2G47450	Signal recognition particle 43 kDa protein, chloroplastic [Source:UniProtKB/Swiss-Prot;Acc:O22265]	CAO
0.4575	-0.088	0.574	251616_at	At3g57990	putative protein	AT3G57990	Uncharacterized protein At3g57990 [Source:UniProtKB/TrEMBL;Acc:Q9M2P9]	NA
0.4574	-0.1195	0.8606	245284_at	At4g14210	phytoene dehydrogenase precursor (phytoene desaturase) ; supported by cDNA: gi_14532765_gb_AY040007.1_	AT4G14210	15-cis-phytoene desaturase, chloroplastic/chromoplastic [Source:UniProtKB/Swiss-Prot;Acc:Q07356]	PDS
0.4573	-0.0561	0.5278	248330_at	At5g52810	putative protein contains similarity to ornithine cyclodeaminase;supported by full-length cDNA: Ceres:114678.	AT5G52810	Protein SAR DEFICIENT 4 [Source:UniProtKB/Swiss-Prot;Acc:Q9FLY0]	SARD4
0.4573	-0.0594	0.1706	252542_at	At3g45770	nuclear receptor binding factor-like protein nuclear receptor binding factor-1 NRBF-1 - Rattus norvegicus, EMBL:AB015724;supported by full-length cDNA: Ceres:249370.	AT3G45770	Enoyl-[acyl-carrier-protein] reductase, mitochondrial [Source:UniProtKB/Swiss-Prot;Acc:Q8LCU7]	NA
0.4573	-0.0319	0.1425	257299_at	At3g28050	unknown protein ;supported by full-length cDNA: Ceres:6530.	AT3G28050	WAT1-related protein [Source:UniProtKB/TrEMBL;Acc:A0A178VL75]	NA
0.4572	-0.0933	0.8708	254642_at	At4g18810	putative protein hypothetical protein, Synechocystis sp., PIR2:S76701	AT4G18810	NAD(P)-binding Rossmann-fold superfamily protein [Source:UniProtKB/TrEMBL;Acc:F4JRN8]	NA
0.4572	-0.0706	0.7966	266620_at	At2g35450	unknown protein	AT2G35450	Catalytic/ hydrolase [Source:UniProtKB/TrEMBL;Acc:Q682E0]	NA
0.4571	-0.0621	0.5056	254245_at	At4g23240	serine/threonine kinase - like protein serine/threonine kinase, Brassica oleracea	AT4G23240	Putative cysteine-rich receptor-like protein kinase 16 [Source:UniProtKB/Swiss-Prot;Acc:O65476]	CRK16
0.4568	-0.0184	0.8337	259577_at	At1g35340	unknown protein	AT1G35340	ATP-dependent protease La (LON) domain protein [Source:UniProtKB/TrEMBL;Acc:Q682J5]	NA
0.4566	-0.0586	0.8902	253391_at	At4g32590	hypothetical protein ; supported by cDNA: gi_15028324_gb_AY045965.1_	AT4G32590	2Fe-2S ferredoxin-like superfamily protein [Source:UniProtKB/TrEMBL;Acc:F4JUE0]	NA
0.4566	0.047	0.0132	253081_at	At4g36210	putative protein F35D11.3, Caenorhabditis elegans, PATX:G868225	AT4G36210	Protein of unknown function (DUF726) [Source:TAIR;Acc:AT4G36210]	NA
0.4561	-0.0515	0.1556	257101_at	At3g25020	disease resistance protein, putative similar to GB:AAD13301 from [Lycopersicon esculentum], contains Pfam profiles: PF00560 Leucine Rich Repeat (24 copies)	AT3G25020	Receptor-like protein 42 [Source:UniProtKB/Swiss-Prot;Acc:Q9LJS0]	AtRLP42
0.456	-0.0128	0.4145	249860_at	At5g22860	prolylcarboxypeptidase-like protein ;supported by full-length cDNA: Ceres:122449.	AT5G22860	Prolylcarboxypeptidase-like protein [Source:UniProtKB/TrEMBL;Acc:Q9FFC2]	NA
0.456	-0.0252	0.2055	262238_at	At1g48300	hypothetical protein predicted by genemark.hmm	AT1G48300	unknown protein; FUNCTIONS IN: molecular_function unknown; INVOLVED IN: biological_process unknown; LOCATED IN: endomembrane system; EXPRESSED IN: 24 plant structures; EXPRESSED DURING: 15 growth stages; Has 96 Blast hits to 87 proteins in 37 specie /.../hae - 0; Bacteria - 2; Metazoa - 12; Fungi - 2; Plants - 65; Viruses - 0; Other Eukaryotes - 15 (source: NCBI BLink). [Source:TAIR;Acc:AT1G48300]	NA
0.4558	-0.0126	0.1751	261134_at	At1g19630	cytochrome P450, putative similar to GB:CAA16713 from [Arabidopsis thaliana]	AT1G19630	Cytochrome P450, family 722, subfamily A, polypeptide 1 [Source:UniProtKB/TrEMBL;Acc:F4HP86]	CYP722A1
0.4557	-0.0467	0.0071	263972_at	At2g42760	unknown protein	AT2G42760	At2g42760 [Source:UniProtKB/TrEMBL;Acc:Q9SJI0]	NA
0.4555	0.0194	0.4564	248292_at	At5g53030	putative protein similar to unknown protein (pir||T09020)	AT5G53030	Uncharacterized protein At5g53030 [Source:UniProtKB/TrEMBL;Acc:Q9LVU9]	NA
0.4554	-0.0757	0.603	262134_at	At1g77990	sulfate transporter, putative similar to sulfate transporter GI:2114106 from [Arabidopsis thaliana]; supported by cDNA: gi_1498119_dbj_D85416.1_ATH14	AT1G77990	Sulfate transporter 2.2 [Source:UniProtKB/Swiss-Prot;Acc:P92946]	SULTR2;2
0.4554	-0.0575	0.0645	249046_at	At5g44400	berberine bridge enzyme	AT5G44400	Berberine bridge enzyme-like 26 [Source:UniProtKB/Swiss-Prot;Acc:Q9FKU8]	NA
0.4553	0.0651	0.6135	247152_at	At5g65620	oligopeptidase A ; supported by cDNA: gi_15028226_gb_AY045936.1_	AT5G65620	Zincin-like metalloproteases family protein [Source:TAIR;Acc:AT5G65620]	NA
0.4553	-0.0607	0.2642	256622_at	At3g28920	unknown protein	AT3G28920	Zinc-finger homeodomain protein 9 [Source:UniProtKB/Swiss-Prot;Acc:Q9LHF0]	ZHD9
0.455	0.0109	-0.1251	256150_at	At1g55120	beta-fructofuranosidase identical to beta-fructofuranosidase GI:6683112 from [Arabidopsis thaliana]; supported by cDNA: gi_6683111_dbj_AB029310.1_AB029310	AT1G55120	Beta-fructofuranosidase, insoluble isoenzyme CWINV3 [Source:UniProtKB/Swiss-Prot;Acc:Q67XZ3]	CWINV3
0.4549	-0.0078	0.8542	267247_at	At2g30170	hypothetical protein predicted by genscan; supported by cDNA: gi_13878070_gb_AF370298.1_AF370298	AT2G30170	Probable protein phosphatase 2C 26 [Source:UniProtKB/Swiss-Prot;Acc:O64730]	NA
0.4549	-0.083	0.8156	251036_at	At5g02160	putative protein ; supported by cDNA: gi_13358223_gb_AF325034.2_AF325034	AT5G02160	AT5g02160 [Source:UniProtKB/TrEMBL;Acc:Q9FPH2]	NA
0.4549	-0.0253	0.4224	261845_at	At1g15960	metal ion transporter, putative similar to metal ion transporter GI:5853313 from [Arabidopsis thaliana]	AT1G15960	Metal transporter Nramp6 [Source:UniProtKB/Swiss-Prot;Acc:Q9S9N8]	NRAMP6
0.4549	-0.0643	0.3429	245566_at	At4g14610	disease resistance RPS2 like protein	NA	NA	NA
0.4545	-0.0777	0.5673	249898_at	At5g22510	alkaline/neutral invertase ; supported by cDNA: gi_15912342_gb_AY056449.1_	AT5G22510	Alkaline/neutral invertase E, chloroplastic [Source:UniProtKB/Swiss-Prot;Acc:Q9FK88]	INVE
0.4542	-0.0293	0.2463	262875_at	At1g64970	gamma-tocopherol methyltransferase almost identical to gamma-tocopherol methyltransferase GI:4106538 from [Arabidopsis thaliana];supported by full-length cDNA: Ceres:32143.	AT1G64970	Tocopherol O-methyltransferase, chloroplastic [Source:UniProtKB/Swiss-Prot;Acc:Q9ZSK1]	VTE4
0.4541	-0.0551	0.3707	260296_at	At1g63750	putative disease resistance protein similar to disease resistance protein (RPP1-WsC) GB:AAC72979 [Arabidopsis thaliana]	AT1G63750	Disease resistance protein (TIR-NBS-LRR class) family [Source:UniProtKB/TrEMBL;Acc:Q9CAE0]	NA
0.4541	-0.0644	0.3193	256567_at	At3g19553	amino acid permease, putative contains Pfam profile: PF00324 amino acid permease	AT3G19553	PUT5 [Source:UniProtKB/TrEMBL;Acc:A0A178VGC5]	NA
0.454	-0.0818	0.5895	254657_s_at	At4g18210	putative protein W15DMY32F, W25DMY32F	AT4G18210;AT4G18220	Probable purine permease 10 [Source:UniProtKB/Swiss-Prot;Acc:O49725];Purine permease 21 [Source:UniProtKB/Swiss-Prot;Acc:O49726]	PUP10;PUP21
0.4538	-0.1553	0.439	246681_at	At5g33280	chloride channel-like protein chloride channel protein ClC-1 - Nicotiana tabacum, PIR:T02939	AT5G33280	Putative chloride channel-like protein CLC-g [Source:UniProtKB/Swiss-Prot;Acc:P60300]	CLC-G
0.4536	-0.0711	0.8672	265569_at	At2g05620	unknown protein ;supported by full-length cDNA: Ceres:1618.	AT2G05620	Protein PROTON GRADIENT REGULATION 5, chloroplastic [Source:UniProtKB/Swiss-Prot;Acc:Q9SL05]	PGR5
0.4535	-0.1189	0.7792	246198_at	At4g36810	geranylgeranyl pyrophosphate synthase ;supported by full-length cDNA: Ceres:36701.	AT4G36810	Heterodimeric geranylgeranyl pyrophosphate synthase large subunit 1, chloroplastic [Source:UniProtKB/Swiss-Prot;Acc:P34802]	GGPPS1
0.4534	-0.0459	0.7511	259927_at	At1g75100	unknown protein ; supported by cDNA: gi_15982794_gb_AY057504.1_	AT1G75100	JAC1 [Source:UniProtKB/TrEMBL;Acc:A0A178WHU1]	JAC1
0.4533	-0.0098	0.4167	251154_at	At3g63110	tRNA isopentenyl transferase -like protein tRNA isopentenyl transferase, Arabidopsis thaliana, EMBL:AF109376; supported by cDNA: gi_14278981_dbj_AB061401.1_AB061401	AT3G63110	IPT3 [Source:UniProtKB/TrEMBL;Acc:A0A178V8J2]	IPT3
0.453	-0.1389	0.4939	264224_at	At1g67440	hypothetical protein predicted by genemark.hmm	AT1G67440	Minichromosome maintenance (MCM2/3/5) family protein [Source:TAIR;Acc:AT1G67440]	emb1688
0.453	0.0266	0.211	251457_s_at	At3g60160	multi resistance protein homolog multi resistance protein mrp - Arabidopsis thaliana, EMBL:ATMRPPROT	AT3G60160;AT3G60970	ABC transporter C family member 9 [Source:UniProtKB/Swiss-Prot;Acc:Q9M1C7];Putative ABC transporter C family member 15 [Source:UniProtKB/Swiss-Prot;Acc:Q7FB56]	ABCC9;ABCC15
0.4526	-0.085	0.9504	261788_at	At1g15980	unknown protein ;supported by full-length cDNA: Ceres:122986.	AT1G15980	Photosynthetic NDH subunit of subcomplex B 1, chloroplastic [Source:UniProtKB/Swiss-Prot;Acc:Q9S9N6]	PNSB1
0.4526	0.0109	0.8235	251759_at	At3g55630	tetrahydrofolylpolyglutamate synthase precursor - like protein tetrahydrofolylpolyglutamate synthase precursor, Mus musculus, PIR:S65755; supported by full-length cDNA: Ceres: 230791.	AT3G55630	Folylpolyglutamate synthase [Source:UniProtKB/Swiss-Prot;Acc:Q8W035]	FPGS3
0.4526	-0.1086	0.5483	252037_at	At3g51920	putative calmodulin calmodulin - Tetrahymena pyriformis (SGC5),PIR1:MCTE; supported by cDNA: gi_14190470_gb_AF380635.1_AF380635	AT3G51920	Calmodulin-like protein 9 [Source:UniProtKB/Swiss-Prot;Acc:Q9S744]	CML9
0.4525	-0.1045	0.3575	267199_at	At2g30990	hypothetical protein predicted by genefinder	AT2G30990	Protein of unknown function (DUF688) [Source:TAIR;Acc:AT2G30990]	NA
0.4524	-0.1455	0.7895	259521_at	At1g12410	ATP-dependent Clp protease proteolytic subunit (ClpR2) identical to nClpP2 GI:5360589 from [Arabidopsis thaliana]	AT1G12410	ATP-dependent Clp protease proteolytic subunit-related protein 2, chloroplastic [Source:UniProtKB/Swiss-Prot;Acc:Q9XJ36]	CLPR2
0.4524	-0.0161	0.5105	255406_at	At4g03450	hypothetical protein similar to hypothetical protein encoded by FCA1, GenBank accession number Z97336	AT4G03450	Ankyrin repeat family protein [Source:UniProtKB/TrEMBL;Acc:Q9ZT73]	NA
0.4524	-0.0528	0.4861	264774_at	At1g22890	unknown protein	AT1G22890	AT1G22890 protein [Source:UniProtKB/TrEMBL;Acc:A0JQ18]	NA
0.4524	-0.0207	0.191	245755_at	At1g35210	hypothetical protein predicted by genemark.hmm;supported by full-length cDNA: Ceres:42217.	AT1G35210	Uncharacterized protein T32G9.25 [Source:UniProtKB/TrEMBL;Acc:Q9C6F2]	NA
0.4523	-0.1323	0.2421	264089_at	At2g31200	actin depolymerizing factor 6 ;supported by full-length cDNA: Ceres:255294.	AT2G31200	Actin-depolymerizing factor 6 [Source:UniProtKB/Swiss-Prot;Acc:Q9ZSK2]	ADF6
0.4522	0.4378	0.1925	264528_at	At1g30810	hypothetical protein similar to Human XE169 protein (gi|3033385); similar to EST gb|T88128	AT1G30810	Lysine-specific demethylase JMJ18 [Source:UniProtKB/Swiss-Prot;Acc:F4I6G4]	JMJ18
0.452	-0.0354	0.2381	245353_at	At4g16000	hypothetical protein ;supported by full-length cDNA: Ceres:9209.	AT4G16000	Uncharacterized protein At4g16000 [Source:UniProtKB/TrEMBL;Acc:Q0WWC4]	NA
0.4519	0.0861	0.103	259675_at	At1g77710	unknown protein similar to hypothetical protein GB:P34661 [Caenorhabditis elegans]	AT1G77710	Ubiquitin-fold modifier 1 [Source:UniProtKB/TrEMBL;Acc:A0A178WJE1]	NA
0.4518	-0.1051	0.9063	248449_at	At5g51110	putative protein similar to unknown protein (sp|P43335);supported by full-length cDNA: Ceres:8788.	AT5G51110	Probable pterin-4-alpha-carbinolamine dehydratase, chloroplastic [Source:UniProtKB/Swiss-Prot;Acc:Q9LU63]	ATP1
0.4516	-0.0408	0.0956	249928_at	At5g22250	CCR4-associated factor-like protein	AT5G22250	Probable CCR4-associated factor 1 homolog 11 [Source:UniProtKB/Swiss-Prot;Acc:Q9FMS6]	CAF1-11
0.4514	-0.0821	0.9363	250668_at	At5g07020	unknown protein ; supported by full-length cDNA: Ceres: 17482.	AT5G07020	Protein MAINTENANCE OF PSII UNDER HIGH LIGHT 1 [Source:UniProtKB/Swiss-Prot;Acc:Q9FL44]	MPH1
0.4513	-0.0775	0.9019	246792_at	At5g27290	putative protein predicted proteins, Arabidopsis thaliana;supported by full-length cDNA: Ceres:38304.	AT5G27290	At5g27290 [Source:UniProtKB/TrEMBL;Acc:Q08AA8]	NA
0.4513	-0.103	0.2055	266763_at	At2g47080	unknown protein	AT2G47070	Squamosa promoter-binding-like protein 1 [Source:UniProtKB/Swiss-Prot;Acc:Q9SMX9]	SPL1
0.4513	-0.0621	0.069	252612_at	At3g45160	hypothetical protein	AT3G45160	At3g45160 [Source:UniProtKB/TrEMBL;Acc:Q9M1U3]	NA
0.4512	-0.083	0.7934	256427_at	At3g11090	hypothetical protein predicted by genscan	AT3G11090	LBD21 [Source:UniProtKB/TrEMBL;Acc:A0A178V6L2]	LBD21
0.4512	-0.055	0.454	249941_at	At5g22270	putative protein similar to unknown protein (gb|AAF02129.1);supported by full-length cDNA: Ceres:35419.	AT5G22270	AT5G22270 protein [Source:UniProtKB/TrEMBL;Acc:Q9FMS4]	NA
0.4511	-0.0597	0.7703	265939_at	At2g19650	putative Ta11-like non-LTR retroelement protein similar to GB:AAA75253; some members of this protein family have a weak CCHC zinc fingers that is mostly from retroviral gag proteins (nucleocapsid)	AT2G19650	Cysteine/Histidine-rich C1 domain family protein [Source:UniProtKB/TrEMBL;Acc:Q9ZUM8]	NA
0.4508	-0.1189	0.8244	252724_at	At3g43540	putative protein hypothetical protein slr1699 - Synechocystis sp. (strain PCC 6803), PIR:S75306; supported by cDNA: gi_14532795_gb_AY040022.1_	AT3G43540	Initiation factor 4F subunit (DUF1350) [Source:UniProtKB/TrEMBL;Acc:Q9M236]	NA
0.4508	0.1717	0.5089	246700_at	At5g28030	cysteine synthase - like cysteine synthase, Arabidopsis thaliana, EMBL:AB024283;supported by full-length cDNA: Ceres:108171.	AT5G28030	Bifunctional cystathionine gamma-lyase/cysteine synthase [Source:UniProtKB/Swiss-Prot;Acc:F4K5T2]	DES1
0.4508	-0.045	0.3617	259000_at	At3g01860	hypothetical protein predicted by genscan	AT3G01860	Uncharacterized protein At3g01860 [Source:UniProtKB/TrEMBL;Acc:Q0WMJ7]	NA
0.4507	-0.0236	0.8305	246158_at	At5g19855	Expressed protein ; supported by full-length cDNA: Ceres: 42402.	AT5G19855	RbcX2 [Source:UniProtKB/TrEMBL;Acc:A0A178UCQ2]	RBCX2
0.4506	-0.0324	0.3866	267425_at	At2g34810	putative berberine bridge enzyme	AT2G34810	Berberine bridge enzyme-like 16 [Source:UniProtKB/Swiss-Prot;Acc:O64745]	NA
0.4505	-0.0623	0.8324	267063_at	At2g41120	hypothetical protein predicted by genefinder	AT2G41120	At2g41120 [Source:UniProtKB/TrEMBL;Acc:O80675]	NA
0.4505	-0.0227	0.411	253284_at	At4g34150	putative protein hydroxyproline-rich glycoprotein precursor, Nicotiana tabacum, PIR2:S06733; supported by cDNA: gi_15724315_gb_AF412098.1_AF412098	AT4G34150	AT4g34150/F28A23_90 [Source:UniProtKB/TrEMBL;Acc:Q945K9]	NA
0.4505	-0.0671	0.2919	245483_at	At4g16190	cysteine proteinase contains similarity to papain-like cysteine proteinase isoform I GI:7381219 from [Ipomoea batatas]	AT4G16190	Probable cysteine protease RD19C [Source:UniProtKB/Swiss-Prot;Acc:Q9SUL1]	RD19C
0.4504	-0.1203	0.7349	244976_at	petB	cytochrome B6	ATCG00720	Cytochrome b6 [Source:UniProtKB/Swiss-Prot;Acc:P56773]	PETB
0.4503	-0.099	0.8745	245388_at	At4g16410	hypothetical protein ;supported by full-length cDNA: Ceres:2505.	AT4G16410	Transmembrane protein [Source:UniProtKB/TrEMBL;Acc:Q8VZK4]	NA
0.4502	0.0169	0.8096	252647_at	At3g44620	protein-tyrosine-phosphatase-like protein protein-tyrosine-phosphatase - Schizosaccharomyces pombe, PIR:A55446	AT3G44620	Protein-tyrosine phosphatase [Source:UniProtKB/TrEMBL;Acc:F4J355]	NA
0.4501	-0.0907	0.8769	254669_at	At4g18370	HhoA protease precursor, putative identical to putative protease HhoA precursor [Arabidopsis thaliana] SP:Q9SEL7 GI:6690272 (unpublished, Lensch,M.H.A., Herrmann,R.G. and Sokolenko,A); supported by cDNA: gi:6690271	AT4G18370	Protease Do-like 5, chloroplastic [Source:UniProtKB/Swiss-Prot;Acc:Q9SEL7]	DEGP5
0.4501	-0.0636	0.6792	263773_at	At2g21370	putative xylulose kinase	AT2G21370	D-ribulose kinase [Source:UniProtKB/Swiss-Prot;Acc:Q8L794]	XK-1
0.45	-0.0986	-0.0243	259708_at	At1g77420	lysophospholipase isolog, putative similar to lysophospholipase isolog GI:1931639 from (Arabidopsis thaliana);supported by full-length cDNA: Ceres:105948.	AT1G77420	Alpha/beta-Hydrolases superfamily protein [Source:UniProtKB/TrEMBL;Acc:Q9FVW6]	NA
0.4498	-0.079	0.6087	250014_at	At5g17990	anthranilate phosphoribosyltransferase, chloroplast precursor (sp|Q02166) ; supported by cDNA: gi_15450851_gb_AY054506.1_	AT5G17990	Anthranilate phosphoribosyltransferase, chloroplastic [Source:UniProtKB/Swiss-Prot;Acc:Q02166]	PAT1
0.4498	-0.0353	0.3206	252417_at	At3g47480	putative calcium-binding protein calcium binding domains (EF hand) of several proteins	AT3G47480	Probable calcium-binding protein CML47 [Source:UniProtKB/Swiss-Prot;Acc:Q9SN89]	CML47
0.4497	-0.0799	-0.2314	262888_at	At1g14790	RNA-directed RNA polymerase, putative similar to RNA-directed RNA polymerase GB:CAA09697 GI:4138282 [Nicotiana tabacum]	AT1G14790	RNA-dependent RNA polymerase [Source:UniProtKB/TrEMBL;Acc:A0A178WKG4]	RDR1
0.4496	0.0593	0.8417	249899_at	At5g22620	putative protein similar to unknown protein (dbj|BAA92923.1)	AT5G22620	Probable 2-carboxy-D-arabinitol-1-phosphatase [Source:UniProtKB/Swiss-Prot;Acc:Q9FNJ9]	NA
0.4496	-0.0679	0.7726	252039_at	At3g52155	Expressed protein ; supported by cDNA: gi_14517465_gb_AY039568.1_	AT3G52155	Uncharacterized protein At3g52155, chloroplastic [Source:UniProtKB/Swiss-Prot;Acc:Q94BY1]	NA
0.4495	0.1081	0.4174	251588_at	At3g58090	putative protein several putative proteins - Arabidopsis thaliana	AT3G58090	Dirigent protein 17 [Source:UniProtKB/Swiss-Prot;Acc:F4J4N3]	DIR17
0.4495	-0.049	0.2303	264434_at	At1g10340	hypothetical protein predicted by genscan; supported by cDNA: gi_13937239_gb_AF372975.1_AF372975	AT1G10340	Ankyrin repeat family protein [Source:UniProtKB/TrEMBL;Acc:Q9SY76]	NA
0.4495	-0.0766	-0.013	259474_at	At1g19130	unknown protein ;supported by full-length cDNA: Ceres:17545.	AT1G19130	RmlC-like jelly roll fold protein [Source:UniProtKB/TrEMBL;Acc:Q8GYZ3]	NA
0.4494	-0.0889	0.6604	245026_at	atpH	ATPase III subunit	ATCG00140	ATP synthase subunit c, chloroplastic [Source:UniProtKB/TrEMBL;Acc:A0A1B1W4S3]	ATPH
0.4494	-0.0447	0.6385	259129_at	At3g02150	unknown protein predicted by genscan, est hit;supported by full-length cDNA: Ceres:15552.	AT3G02150	Transcription factor TCP13 [Source:UniProtKB/Swiss-Prot;Acc:Q9S7W5]	TCP13
0.4493	-0.1061	0.8949	256115_at	At1g16880	unknown protein ; supported by cDNA: gi_14423501_gb_AF386988.1_AF386988	AT1G16880	ACR11 [Source:UniProtKB/TrEMBL;Acc:A0A178WLF3]	ACR11
0.4493	-0.0862	0.6864	245002_at	psbD	PSII D2 protein	ATCG00270	Photosystem II D2 protein [Source:UniProtKB/Swiss-Prot;Acc:P56761]	PSBD
0.4493	-0.0458	-0.12	257715_at	At3g12750	putative zinc transporter identical to putative zinc transporter GB:AAC24197 from [Arabidopsis thaliana], ( Proc. Natl. Acad. Sci. U.S.A. 95 (12), 7220-7224 (1998)); supported by cDNA: gi_3252865_gb_AF033535.1_AF033535	AT3G12750	Zinc transporter 1 [Source:UniProtKB/Swiss-Prot;Acc:O81123]	ZIP1
0.4492	-0.0839	0.7895	258800_at	At3g04550	unknown protein predicted by genscan, multiple est matches; supported by cDNA: gi_14334445_gb_AY034914.1_	AT3G04550	Rubisco accumulation factor 1.2, chloroplastic [Source:UniProtKB/Swiss-Prot;Acc:Q9SR19]	RAF1.2
0.4492	0.1515	0.7455	261782_at	At1g76110	unknown protein	AT1G76110	High mobility group B protein 9 [Source:UniProtKB/Swiss-Prot;Acc:Q9SGS2]	HMGB9
0.449	-0.032	0.33	252136_at	At3g50770	calmodulin-like protein flagellar calmodulin - Naegleria gruberi, PID:g458232; supported by cDNA: gi_166647_gb_L12115.1_ATHCALLGA	AT3G50770	Probable calcium-binding protein CML41 [Source:UniProtKB/Swiss-Prot;Acc:Q8L3R2]	CML41
0.449	0.0507	0.1109	256509_at	At1g75300	NADPH oxidoreductase, putative similar to GI:1708420 from [Arabidopsis thaliana] (J. Biol. Chem. 270 (44), 26224-26231 (1995))	AT1G75300	At1g75300 [Source:UniProtKB/TrEMBL;Acc:Q9FRM1]	NA
0.4489	-0.1265	0.3393	245761_at	At1g66890	hypothetical protein predicted by genemark.hmm;supported by full-length cDNA: Ceres:7343.	AT1G66890	50S ribosomal-like protein [Source:UniProtKB/TrEMBL;Acc:Q9C618]	NA
0.4487	-0.0103	0.3713	261375_at	At1g53160	transcription factor, putative similar to GB:X92369 from [Antirrhinum majus];supported by full-length cDNA: Ceres:12071.	AT1G53160	Squamosa promoter-binding-like protein 4 [Source:UniProtKB/Swiss-Prot;Acc:Q9S7A9]	SPL4
0.4486	-0.0788	0.7475	245015_at	rbcL	large subunit of riblose-1,5-bisphosphate carboxylase/oxygenase	ATCG00490	Ribulose bisphosphate carboxylase large chain [Source:UniProtKB/Swiss-Prot;Acc:O03042]	RBCL
0.4486	-0.1008	0.7309	245003_at	psbC	PSII 43 KDa protein	ATCG00280	Photosystem II CP43 reaction center protein [Source:UniProtKB/TrEMBL;Acc:A0A1B1W4T4]	PSBC
0.4483	-0.0971	0.9473	263676_at	At1g09340	putative RNA-binding protein Identical to gb|Y10557 g5bf gene from Arabidopsis thaliana. ESTs gb|R30578, gb|R90475, gb|T22384, gb|T22425, gb|N64934 and gb|T46767 come from this gene;supported by full-length cDNA: Ceres:37028.	AT1G09340	chloroplast RNA binding [Source:TAIR;Acc:AT1G09340]	CRB
0.4483	-0.0849	0.875	260968_at	At1g12250	hypothetical protein predicted by genemark.hmm; supported by cDNA: gi_14334897_gb_AY035122.1_	AT1G12250	Thylakoid lumenal protein TL20.3, chloroplastic [Source:UniProtKB/Swiss-Prot;Acc:Q8H1Q1]	TL20.3
0.4483	-0.0601	0.5841	265741_at	At2g01320	putative membrane transporter ; supported by cDNA: gi_13605838_gb_AF367318.1_AF367318	AT2G01320	ABCG7 [Source:UniProtKB/TrEMBL;Acc:A0A178VSW5]	NA
0.4481	-0.0662	0.0963	263158_at	At1g54160	CCAAT-binding factor B subunit, putative similar to CCAAT-binding factor B subunit GI:1173617 [Brassica napus]; supported by cDNA: gi_14423439_gb_AF386957.1_AF386957	AT1G54160	Nuclear transcription factor Y subunit A-5 [Source:UniProtKB/Swiss-Prot;Acc:Q9SYH4]	NFYA5
0.4479	-0.0569	0.6531	256527_at	At1g66100	thionin, putative similar to thionin [Arabidopsis thaliana] GI:1181533; supported by cDNA: gi_14190504_gb_AF380652.1_AF380652	AT1G66100	Probable thionin-2.4 [Source:UniProtKB/Swiss-Prot;Acc:Q9C8D6]	NA
0.4479	0.2699	0.4432	253059_s_at	At4g38320	putative protein other predicted proteins Arabidopsis thaliana	AT4G37680;AT4G38320	heptahelical protein 4 [Source:TAIR;Acc:AT4G37680];Heptahelical transmembrane protein 5 [Source:UniProtKB/Swiss-Prot;Acc:Q9SVF3]	HHP4;HHP5
0.4478	0.0375	0.8527	249002_at	At5g44520	putative protein contains similarity to ribose 5-phosphate isomerase;supported by full-length cDNA: Ceres:32092.	AT5G44520	NagB/RpiA/CoA transferase-like superfamily protein [Source:TAIR;Acc:AT5G44520]	NA
0.4477	-0.0971	0.9265	252130_at	At3g50820	putative protein 1 photosystem II oxygen-evolving complex photosystem II oxygen-evolving complex protein 1 - potato, PIR2:S16586;supported by full-length cDNA: Ceres:95531.	AT3G50820	Oxygen-evolving enhancer protein 1-2, chloroplastic [Source:UniProtKB/Swiss-Prot;Acc:Q9S841]	PSBO2
0.4477	-0.077	0.6522	261900_at	At1g80940	unknown protein ;supported by full-length cDNA: Ceres:37300.	AT1G80940	F23A5.30 protein [Source:UniProtKB/TrEMBL;Acc:Q9SAG6]	NA
0.4476	-0.1244	0.7517	263044_at	At1g23360	spore germination protein c2 similar to 2-hexaprenyl-1,4-naphthoquinone methyltransferase GB:BAA25267 GI:2982680 from [Micrococcus luteus]	AT1G23360	2-phytyl-1,4-beta-naphthoquinone methyltransferase, chloroplastic [Source:UniProtKB/Swiss-Prot;Acc:Q3ED65]	MENG
0.4475	-0.0076	0.3209	246748_at	At5g27730	putative protein predicted protein, Drosophila melanogaster; supported by cDNA: gi_14334591_gb_AY034969.1_	AT5G27730	Heparan-alpha-glucosaminide N-acetyltransferase-like protein (DUF1624) [Source:UniProtKB/TrEMBL;Acc:Q94CC1]	NA
0.4475	-0.0524	0.1577	259871_at	At1g76800	nodulin-like protein similar to nodulin GB:P16313 [Glycine max]	AT1G76800	Vacuolar iron transporter homolog 2 [Source:UniProtKB/Swiss-Prot;Acc:Q9SRD3]	NA
0.4473	-0.1357	0.1068	250477_at	At5g10190	putative protein CIS,CIS-MUCONATE TRANSPORT PROTEIN, Acinetobacter calcoaceticus, SWISSPROT:MUCK_ACICA; supported by cDNA: gi_13430499_gb_AF360162.1_AF360162	AT5G10190	Major facilitator superfamily protein [Source:UniProtKB/TrEMBL;Acc:Q9C5L6]	NA
0.4472	-0.0946	0.9154	245198_at	At1g67700	Expressed protein ; supported by full-length cDNA: Ceres: 19973.	AT1G67700	Protein HHL1, chloroplastic [Source:UniProtKB/Swiss-Prot;Acc:Q8LDL0]	HHL1
0.4472	-0.1053	0.3376	261445_at	At1g28380	unknown protein ; supported by cDNA: gi_16604598_gb_AY059744.1_	AT1G28380	NSL1 [Source:UniProtKB/TrEMBL;Acc:A0A178WFB2]	NSL1
0.447	-0.0076	0.2363	257194_at	At3g13110	serine acetyltransferase (Sat-1) identical to serine acetyltransferase (Sat-1) GB:U22964 [Arabidopsis thaliana] (Plant Mol. Biol. 30 (5), 1041-1049 (1996)); supported by cDNA: gi_1184047_gb_U22964.1_ATU22964	AT3G13110	Serine acetyltransferase 3, mitochondrial [Source:UniProtKB/Swiss-Prot;Acc:Q39218]	SAT3
0.4467	-0.0646	0.6286	250649_at	At5g06690	thioredoxin-like ; supported by cDNA: gi_4973263_gb_AF144391.1_AF144391	AT5G06690	WCRKC thioredoxin 1 [Source:UniProtKB/TrEMBL;Acc:F4K3Y1]	WCRKC1
0.4465	0.1743	0.6907	267132_at	At2g23420	unknown protein	AT2G23420	Nicotinate phosphoribosyltransferase 2 [Source:UniProtKB/Swiss-Prot;Acc:Q84WV8]	NAPRT2
0.4463	0.3596	0.3003	266428_at	At2g07180	putative protein kinase contains a protein kinase domain profile (PDOC00100)	AT2G07180	Probable serine/threonine-protein kinase PBL17 [Source:UniProtKB/Swiss-Prot;Acc:Q8H1E3]	PBL17
0.4463	-0.0855	0.0454	248974_at	At5g45060	disease resistance protein-like	AT5G45060	Disease resistance protein RPS4B [Source:UniProtKB/Swiss-Prot;Acc:Q9FHF0]	RPS4B
0.446	-0.0885	0.9403	252366_at	At3g48420	Expressed protein ; supported by full-length cDNA: Ceres: 26537.	AT3G48420	CBBY-like protein [Source:UniProtKB/Swiss-Prot;Acc:Q94K71]	CBBY
0.446	-0.0817	0.8935	264442_at	At1g27480	hypothetical protein similar to lecithin:cholesterol acyltransferase precursor (M26268);supported by full-length cDNA: Ceres:35408.	AT1G27480	Lecithin-cholesterol acyltransferase-like 1 [Source:UniProtKB/Swiss-Prot;Acc:Q9FZI8]	LCAT1
0.4459	-0.0041	0.5708	254242_at	At4g23200	serine /threonine kinase - like protein serine /threonine kinase, Brassica oleracea	AT4G23200	cysteine-rich RLK (RECEPTOR-like protein kinase) 12 [Source:TAIR;Acc:AT4G23200]	CRK12
0.4458	-0.0718	0.1018	260712_at	At1g17550	protein phosphatase 2C, putative similar to protein phosphatase 2C GI:3242077 from (Arabidopsis thaliana)	AT1G17550	Protein phosphatase 2C 7 [Source:UniProtKB/Swiss-Prot;Acc:Q9LNP9]	HAB2
0.4453	0.2928	0.4995	250991_at	At5g02380	metallothionein 2b ; supported by full-length cDNA: Ceres: 17539.	AT5G02380	Metallothionein-like protein 2B [Source:UniProtKB/Swiss-Prot;Acc:Q38805]	MT2B
0.4451	-0.1075	0.7839	244961_at	ycf5	hypothetical protein	ATCG01040	Cytochrome c biogenesis protein CcsA [Source:UniProtKB/Swiss-Prot;Acc:P56770]	CCSA
0.4451	-0.1718	0.0209	253564_at	At4g31170	protein kinase - like protein protein kinase 6, Glycine max., PIR2:S29851;supported by full-length cDNA: Ceres:156374.	AT4G31170	AT4G31170 protein [Source:UniProtKB/TrEMBL;Acc:Q9M085]	NA
0.445	-0.0768	0.8983	259707_at	At1g77490	thylakoid-bound ascorbate peroxidase identical to thylakoid-bound ascorbate peroxidase GB:CAA67426 [Arabidopsis thaliana];supported by full-length cDNA: Ceres:157034.	AT1G77490	L-ascorbate peroxidase T, chloroplastic [Source:UniProtKB/Swiss-Prot;Acc:Q42593]	APXT
0.4443	0.2414	0.5505	246417_at	At5g16990	quinone oxidoreductase - like protein probable quinone oxidoreductase (EC 1.6.5.5) P1, Arabidopsis thaliana, PIR:S57612;supported by full-length cDNA: Ceres:205489.	AT5G16990	NADP-dependent alkenal double bond reductase P2 [Source:UniProtKB/Swiss-Prot;Acc:Q39173]	P2
0.4443	-0.0524	0.5182	245094_at	At2g40840	4-alpha-glucanotransferase	AT2G40840	4-alpha-glucanotransferase DPE2 [Source:UniProtKB/Swiss-Prot;Acc:Q8RXD9]	DPE2
0.4443	0.0125	0.4623	258976_at	At3g01980	putative dehydrogenase contains Pfam profiles: PF00106 short chain dehydrogenase, PF00678 short chain dehydrogenase reductase C-terminus; supported by full-length cDNA: Ceres: 42644.	AT3G01980	F28J7.36 protein [Source:UniProtKB/TrEMBL;Acc:Q9SGI2]	NA
0.4443	-0.0001	-0.0791	260418_s_at	At1g69750	hypothetical protein predicted by genefinder	AT1G66590;AT1G69750	Cytochrome c oxidase 19-1 [Source:UniProtKB/TrEMBL;Acc:F4IEX1];At1g66590 [Source:UniProtKB/TrEMBL;Acc:Q9C9L6]	ATCOX19-1;COX19-2
0.4439	-0.0362	0.6903	258181_at	At3g21670	nitrate transporter identical to nitrate transporter GB:CAB38706 [Arabidopsis thaliana];supported by full-length cDNA: Ceres:111089.	AT3G21670	Protein NRT1/ PTR FAMILY 6.4 [Source:UniProtKB/Swiss-Prot;Acc:Q9LVE0]	NPF6.4
0.4439	0.0141	0.0208	254546_at	At4g19850	lectin like protein lectin 2, phloem-specific, Cucurbita argyrosperma, PIR2:S50760	AT4G19850	Lectin-like protein [Source:UniProtKB/TrEMBL;Acc:F4JTZ6]	ATPP2-A2
0.4436	-0.0853	0.903	249876_at	At5g23060	putative protein similar to unknown protein (emb|CAB75797.1); supported by cDNA: gi_15027882_gb_AY045798.1_	AT5G23060	Calcium sensing receptor, chloroplastic [Source:UniProtKB/Swiss-Prot;Acc:Q9FN48]	CAS
0.4436	-0.0818	0.6799	244933_at	ndhE	NADH dehydrogenase ND4L	ATCG01070	NAD(P)H-quinone oxidoreductase subunit 4L, chloroplastic [Source:UniProtKB/Swiss-Prot;Acc:P26289]	NDHE
0.4436	-0.0671	0.184	248271_at	At5g53420	putative protein similar to unknown protein (pir||T02891);supported by full-length cDNA: Ceres:112574.	AT5G53420	CCT motif family protein [Source:UniProtKB/TrEMBL;Acc:Q8L602]	NA
0.4436	-0.1449	-0.0676	264172_at	At1g02120	unknown protein	AT1G02120	Protein VASCULAR ASSOCIATED DEATH 1, chloroplastic [Source:UniProtKB/Swiss-Prot;Acc:F4HVW5]	VAD1
0.4434	0.0116	0.1327	260401_at	At1g69840	unknown protein similar to hypothetical protein GB:CAA10289 [Cicer arietinum]	AT1G69840	Hypersensitive-induced response protein 2 [Source:UniProtKB/Swiss-Prot;Acc:Q9CAR7]	HIR2
0.4433	-0.0626	0.5943	264673_at	At1g09795	Expressed protein ; supported by full-length cDNA: Ceres: 6319.	AT1G09795	ATP phosphoribosyltransferase 2, chloroplastic [Source:UniProtKB/Swiss-Prot;Acc:Q8GSJ1]	HISN1B
0.4433	0.8749	0.5429	265002_at	At1g24400	putative lysine/histidine-specific permease similar to GB:AAC49885, similar to EST gb|T13994; supported by cDNA: gi_9293859_dbj_AB046210.1_AB046210	AT1G24400	Lysine histidine transporter 2 [Source:UniProtKB/Swiss-Prot;Acc:Q9LRB5]	LHT2
0.4433	-0.0346	0.0887	250365_at	At5g11410	putative protein serine threonine tyrosine-specific protein kinase APK1, Arabidopsis thaliana, PIR:S28615	AT5G11410	Protein kinase superfamily protein [Source:UniProtKB/TrEMBL;Acc:Q9LFL6]	NA
0.4432	-0.0336	0.6955	248669_at	At5g48730	putative protein contains similarity to salt-inducible protein	AT5G48730	Pentatricopeptide repeat-containing protein At5g48730, chloroplastic [Source:UniProtKB/Swiss-Prot;Acc:Q9FKC3]	NA
0.4432	-0.0353	0.2035	253007_at	At4g38090	putative protein hypothetical protein HI0722 (pepQ 5'region) -E.coli,PID:g1790283;supported by full-length cDNA: Ceres:18344.	AT4G38090	AT4G38090 protein [Source:UniProtKB/TrEMBL;Acc:B9DG41]	NA
0.443	-0.0943	0.7904	258993_at	At3g08940	putative chlorophyll a/b-binding protein similar to chlorophyll a/b-binding protein (CP29) GB:S33443 [Arabidopsis thaliana], identical to Lhcb4.2 protein GB:AAD28774 [Arabidopsis thaliana]; supported by cDNA: gi_4741953_gb_AF134127.1_AF134127	AT3G08940	Chlorophyll a-b binding protein CP29.2, chloroplastic [Source:UniProtKB/Swiss-Prot;Acc:Q9XF88]	LHCB4.2
0.4429	-0.0415	0.2143	260919_at	At1g21520	hypothetical protein predicted by genemark.hmm	AT1G21520	Uncharacterized protein At1g21520/F24J8_4 [Source:UniProtKB/TrEMBL;Acc:Q8GYE6]	NA
0.4427	-0.096	-0.1804	253640_at	At4g30630	putative protein ;supported by full-length cDNA: Ceres:32848.	AT4G30630	At4g30630 [Source:UniProtKB/TrEMBL;Acc:Q9M097]	NA
0.4424	-0.0929	0.8671	255456_at	At4g02920	hypothetical protein ;supported by full-length cDNA: Ceres:6957.	AT4G02920	Uncharacterized protein At4g02920 [Source:UniProtKB/TrEMBL;Acc:Q8RXG5]	NA
0.4423	-0.119	0.7626	266819_at	At2g44870	unknown protein ;supported by full-length cDNA: Ceres:33789.	AT2G44870	Expressed protein [Source:UniProtKB/TrEMBL;Acc:O22164]	NA
0.4423	-0.0217	0.3905	267567_at	At2g30770	putative cytochrome P450	AT2G30770	Indoleacetaldoxime dehydratase [Source:UniProtKB/Swiss-Prot;Acc:O49342]	CYP71A13
0.4422	-0.1101	0.8848	258755_at	At3g11950	hypothetical protein identical to hypothetical protein GB:AAF23211 GI:6671951 from (Arabidopsis thaliana)	AT3G11945	Homogentisate prenyltransferase [Source:UniProtKB/TrEMBL;Acc:F4J8K0]	PDS2
0.442	-0.0501	0.8274	252411_at	At3g47430	putative protein PMP31 protein - Candida boidinii,PIR2:S50280;supported by full-length cDNA: Ceres:28351.	AT3G47430	Peroxisomal membrane protein 11B [Source:UniProtKB/Swiss-Prot;Acc:Q9STY0]	PEX11B
0.4419	-0.0946	0.9275	263880_at	At2g21960	unknown protein ;supported by full-length cDNA: Ceres:33232.	AT2G21960	Expressed protein [Source:UniProtKB/TrEMBL;Acc:Q9SJ03]	NA
0.4419	-0.1125	0.7608	250812_at	At5g04900	putative protein similar to unknown protein (pir||T07705);supported by full-length cDNA: Ceres:14018.	AT5G04900	Chlorophyll(ide) b reductase NOL, chloroplastic [Source:UniProtKB/Swiss-Prot;Acc:Q8LEU3]	NOL
0.4418	-0.0531	0.4607	249122_at	At5g43850	putative protein similar to unknown protein (pir||T02918); supported by full-length cDNA: Ceres: 26596.	AT5G43850	1,2-dihydroxy-3-keto-5-methylthiopentene dioxygenase 4 [Source:UniProtKB/Swiss-Prot;Acc:Q8H185]	ARD4
0.4416	-0.0577	0.4087	266395_at	At2g43100	3-isopropylmalate dehydratase, small subunit ; supported by cDNA: gi_16974632_gb_AY060594.1_	AT2G43100	IPMI2 [Source:UniProtKB/TrEMBL;Acc:A0A178VZE1]	IPMI2
0.4416	-0.1264	0.3351	255117_s_at	At4g08700	putative protein various hypothetical proteins of Arabidopsisthaliana;supported by full-length cDNA: Ceres:38901.	AT4G08700;AT5G41160	Probable purine permease 13 [Source:UniProtKB/Swiss-Prot;Acc:Q8RY83];purine permease 12 [Source:TAIR;Acc:AT5G41160]	PUP13;ATPUP12
0.4415	-0.0915	0.9181	259161_at	At3g01500	carbonic anhydrase, chloroplast precursor identical to carbonic anhydrase, chloroplast precursor GB:P27140 [Arabidopsis thaliana]; supported by cDNA: gi_15810272_gb_AY056175.1_	AT3G01500	Beta carbonic anhydrase 1, chloroplastic [Source:UniProtKB/Swiss-Prot;Acc:P27140]	BCA1
0.4414	-0.0384	0.3313	248487_at	At5g51070	ATP-dependent Clp protease ATP-binding subunit (ClpD), ERD1 protein precursor identical to ERD1 protein GI:497629, SP:P42762 from [Arabidopsis thaliana]	AT5G51070	Chaperone protein ClpD, chloroplastic [Source:UniProtKB/Swiss-Prot;Acc:P42762]	CLPD
0.4414	-0.0435	0.2269	262396_at	At1g49470	unknown protein ;supported by full-length cDNA: Ceres:95546.	AT1G49470	At1g49470 [Source:UniProtKB/TrEMBL;Acc:Q9XIB3]	NA
0.4411	-0.0789	0.3901	267550_at	At2g32800	putative protein kinase contains a protein kinase domain profile (PDOC00100)	AT2G32800	Receptor like protein kinase S.2 [Source:UniProtKB/Swiss-Prot;Acc:O48837]	LECRKS2
0.4409	-0.1039	0.9341	253272_at	At4g34190	putative protein ;supported by full-length cDNA: Ceres:8742.	AT4G34190	Stress enhanced protein 1, chloroplastic [Source:UniProtKB/Swiss-Prot;Acc:Q9M7I9]	2019-09-01
0.4409	-0.1017	0.3779	259980_at	At1g76520	unknown protein ;supported by full-length cDNA: Ceres:142725.	AT1G76520	Protein PIN-LIKES 3 [Source:UniProtKB/Swiss-Prot;Acc:Q9C9K5]	PILS3
0.4408	-0.0262	0.2173	251509_at	At3g59010	pectinesterase precursor-like protein pectinesterase (EC 3.1.1.11) precursor - Pisum sativum, PIR:T06468; supported by cDNA: gi_16974624_gb_AY060590.1_	AT3G59010	Pectinesterase [Source:UniProtKB/TrEMBL;Acc:A0A178V613]	PME35
0.4407	-0.0998	0.8652	247709_at	At5g59250	D-xylose-H+ symporter - like protein D-xylose-H+ symporter, Lactobacillus brevis, EMBL:AF045552	AT5G59250	D-xylose-proton symporter-like 3, chloroplastic [Source:UniProtKB/Swiss-Prot;Acc:Q0WWW9]	NA
0.4407	-0.1137	0.4675	265726_at	At2g32010	putative inositol polyphosphate 5'-phosphatase	AT2G32010	CVL1 [Source:UniProtKB/TrEMBL;Acc:A0A178VNT8]	IP5P7
0.4407	-0.047	0.0788	262226_at	At1g53885	Expressed protein ; supported by full-length cDNA: Ceres: 17598.	AT1G53885;AT1G53903	FCS-Like Zinc finger 18 [Source:UniProtKB/Swiss-Prot;Acc:P0DO12]	FLZ17
0.4406	0.0194	0.8275	262342_at	At1g64150	unknown protein similar to hypothetical protein GB:AAF24562 GI:6692097 from [Arabidopsis thaliana]; supported by cDNA: gi_15010675_gb_AY045639.1_	AT1G64150	Protein PAM71, chloroplastic [Source:UniProtKB/Swiss-Prot;Acc:Q94AX5]	PAM71
0.4406	-0.0726	0.5335	255895_at	At1g17990	12-oxophytodienoate reductase, putative similar to 12-oxophytodienoate reductase OPR1 GI:3882355 from [Arabidopsis thaliana]	AT1G17990;AT1G18020	Putative 12-oxophytodienoate reductase-like protein 2B [Source:UniProtKB/Swiss-Prot;Acc:P0DI09]	NA
0.4405	-0.0779	0.8667	262151_at	At1g52510	hypothetical protein predicted by genemark.hmm	AT1G52510	Alpha/beta-Hydrolases superfamily protein [Source:UniProtKB/TrEMBL;Acc:Q8VZ57]	NA
0.4405	-0.1215	0.8662	244968_at	rpl33	ribosomal protein L33	ATCG00640;ATCG00650	50S ribosomal protein L33, chloroplastic [Source:UniProtKB/Swiss-Prot;Acc:P56796];30S ribosomal protein S18, chloroplastic [Source:UniProtKB/Swiss-Prot;Acc:P56807]	RPL33;RPS18
0.4405	-0.086	0.8603	261338_at	At1g44920	hypothetical protein predicted by genemark.hmm; supported by cDNA: gi_13878106_gb_AF370316.1_AF370316	AT1G44920	T12C22.21 protein [Source:UniProtKB/TrEMBL;Acc:Q9LPD7]	NA
0.4402	-0.0704	0.8812	252353_at	At3g48200	putative protein KIAA0226 gene product - Homo sapiens,PID:d1013904; supported by cDNA: gi_14532611_gb_AY039930.1_	AT3G48200	Transmembrane protein [Source:UniProtKB/TrEMBL;Acc:Q0WV86]	NA
0.4402	-0.0623	0.3476	260474_at	At1g11090	lysophospholipase isolog	AT1G11090	Alpha/beta-Hydrolases superfamily protein [Source:UniProtKB/TrEMBL;Acc:O04083]	NA
0.44	-0.138	0.4166	264099_at	At1g79050	replicase, putative similar to replicase GI:166841 from [Arabidopsis thaliana]; supported by cDNA: gi_15292902_gb_AY050885.1_	AT1G79050	RECA1 [Source:UniProtKB/TrEMBL;Acc:A0A178WA75]	RECA
0.4399	-0.0984	0.9109	257172_at	At3g23700	hypothetical protein predicted by genemark.hmm, contains Pfam profile:F00575 S1:S1 RNA binding domain; supported by cDNA: gi_15146283_gb_AY049283.1_	AT3G23700	AT3g23700/MYM9_3 [Source:UniProtKB/TrEMBL;Acc:Q9LK47]	NA
0.4399	0.3781	0.5622	263954_at	At2g35840	unknown protein ; supported by cDNA: gi_15450787_gb_AY054474.1_	AT2G35840	Probable sucrose-phosphatase 2 [Source:UniProtKB/Swiss-Prot;Acc:Q9SJ66]	SPP2
0.4399	-0.0913	0.5224	263737_at	At1g60010	unknown protein ;supported by full-length cDNA: Ceres:14471.	AT1G60010	D-ribose-binding periplasmic protein [Source:UniProtKB/TrEMBL;Acc:Q9ZUJ2]	NA
0.4398	-0.0865	0.9196	256076_at	At1g18060	unknown protein ; supported by cDNA: gi_15081663_gb_AY048224.1_	AT1G18060	AT1g18060/T10F20.23 [Source:UniProtKB/TrEMBL;Acc:Q9LM40]	NA
0.4398	-0.0617	0.7305	262626_at	At1g06430	FtsH protease, putative similar to zinc dependent protease GI:7650138 from [Arabidopsis thaliana]	AT1G06430	ATP-dependent zinc metalloprotease FTSH 8, chloroplastic [Source:UniProtKB/Swiss-Prot;Acc:Q8W585]	FTSH8
0.4397	0.0443	-0.1364	259489_at	At1g15790	unknown protein	AT1G15790	unknown protein; BEST Arabidopsis thaliana protein match is: unknown protein (TAIR:AT1G15780.1); Has 170 Blast hits to 94 proteins in 14 species: Archae - 0; Bacteria - 0; Metazoa - 0; Fungi - 0; Plants - 170; Viruses - 0; Other Eukaryotes - 0 (sour /.../BI BLink). [Source:TAIR;Acc:AT1G15790]	NA
0.4395	-0.0684	0.5556	257519_at	At3g01210	unknown protein	AT3G01210	RNA-binding (RRM/RBD/RNP motifs) family protein [Source:UniProtKB/TrEMBL;Acc:Q9MAD0]	NA
0.4394	-0.0435	0.8497	250257_at	At5g13770	putative protein similar to unknown protein (emb|CAB69839.1)	AT5G13770	Pentatricopeptide repeat-containing protein At5g13770, chloroplastic [Source:UniProtKB/Swiss-Prot;Acc:Q66GP4]	NA
0.4394	-0.1315	0.486	252155_at	At3g50920	putative protein	AT3G50920	Lipid phosphate phosphatase epsilon 1, chloroplastic [Source:UniProtKB/Swiss-Prot;Acc:F4J220]	LPPE1
0.4393	-0.053	0.9197	247486_at	At5g62140	putative protein	AT5G62140	ATP-dependent Clp protease ATP-binding subunit [Source:UniProtKB/TrEMBL;Acc:Q9FIS4]	NA
0.4393	-0.0355	0.7583	260232_at	At1g74640	unknown protein contains Pfam profile: PF00561 alpha/beta hydrolase fold;supported by full-length cDNA: Ceres:36063.	AT1G74640	Alpha/beta-Hydrolases superfamily protein [Source:UniProtKB/TrEMBL;Acc:Q8L475]	NA
0.4392	-0.1125	0.8809	261793_at	At1g16080	unknown protein ; supported by cDNA: gi_12083327_gb_AF332460.1_AF332460	AT1G16080	Nuclear protein [Source:UniProtKB/TrEMBL;Acc:Q9S9M7]	NA
0.4392	-0.0948	0.879	262473_at	At1g50250	chloroplast FtsH protease almost identical to chloroplast FtsH protease GI:1483215, SP:Q39102 from [Arabidopsis thaliana]	AT1G50250	ATP-dependent zinc metalloprotease FTSH 1, chloroplastic [Source:UniProtKB/Swiss-Prot;Acc:Q39102]	FTSH1
0.4392	-0.1467	0.1108	256161_at	At1g30090	unknown protein ; supported by cDNA: gi_16209716_gb_AY057619.1_	AT1G30090	F-box/kelch-repeat protein At1g30090 [Source:UniProtKB/Swiss-Prot;Acc:Q9C6Z0]	NA
0.4391	-0.1054	0.7771	245019_at	ycf10_cemA	hypothetical protein	ATCG00530	envelope membrane protein, chloroplastic [Source:UniProtKB/TrEMBL;Acc:A0A1B1W4V5]	CEMA
0.4391	-0.1327	0.6986	254760_at	At4g13200	putative protein hypothetical protein sll1769 - Synechocystis sp,PID:d1018406;supported by full-length cDNA: Ceres:18082.	AT4G13200	Uncharacterized protein At4g13200, chloroplastic [Source:UniProtKB/Swiss-Prot;Acc:Q8LDV3]	NA
0.4391	0.1614	0.2339	248697_at	At5g48370	putative protein contains similarity to acyl-CoA thioesterase	AT5G48370	At5g48370 [Source:UniProtKB/TrEMBL;Acc:Q9LK77]	NA
0.4391	-0.0338	0.0623	256093_at	At1g20823	predicted protein ; supported by cDNA: gi_15027984_gb_AY045849.1_	AT1G20823	RING-H2 finger protein ATL80 [Source:UniProtKB/Swiss-Prot;Acc:Q9LM69]	ATL80
0.4388	-0.0651	-0.1093	245662_at	At1g28190	hypothetical protein predicted by genemark.hmm	AT1G28190	F3H9.15 protein [Source:UniProtKB/TrEMBL;Acc:Q9FZ93]	NA
0.4386	-0.0691	0.1473	246682_at	At5g33290	putative protein EXOSTOSIN-1 (PUTATIVE TUMOR SUPPRESSOR PROTEIN EXT1) - Homo sapiens, EMBL:S79639	AT5G33290	Glycosyltransferase (Fragment) [Source:UniProtKB/TrEMBL;Acc:W8PUC9]	XGD1
0.4385	0.0615	0.2248	263159_at	At1g54130	RSH3 (RelA/SpoT homolog) identical to RSH3 (RelA/SpoT homolog) GI:7141308 from [Arabidopsis thaliana]; supported by cDNA: gi_7141307_gb_AF225704.1_AF225704	AT1G54130	Probable GTP diphosphokinase RSH3, chloroplastic [Source:UniProtKB/Swiss-Prot;Acc:Q9SYH1]	RSH3
0.4384	-0.0917	0.7614	245029_at	At2g26580	hypothetical protein predicted by genscan	AT2G26580	Axial regulator YABBY 5 [Source:UniProtKB/Swiss-Prot;Acc:Q8GW46]	YAB5
0.4381	-0.0366	0.192	246821_at	At5g26920	calmodulin-binding - like protein calmodulin-binding protein TCB60, Nicotiana tabacum, EMBL:U58971	AT5G26920	Calmodulin-binding protein 60 G [Source:UniProtKB/Swiss-Prot;Acc:F4K2R6]	CBP60G
0.438	-0.099	0.3983	253088_at	At4g36220	ferulate-5-hydroxylase (FAH1) ; supported by cDNA: gi_1488254_gb_U38416.1_ATU38416	AT4G36220	Cytochrome P450 84A1 [Source:UniProtKB/Swiss-Prot;Acc:Q42600]	CYP84A1
0.4378	-0.0232	0.7399	264443_at	At1g27385	Expressed protein ; supported by full-length cDNA: Ceres: 39286.	AT1G27385	unknown protein; FUNCTIONS IN: molecular_function unknown; INVOLVED IN: biological_process unknown; LOCATED IN: chloroplast; EXPRESSED IN: 24 plant structures; EXPRESSED DURING: 13 growth stages; CONTAINS InterPro DOMAIN/s: Protein of unknown functi /.../493 (InterPro:IPR007454); Has 76 Blast hits to 76 proteins in 23 species: Archae - 0; Bacteria - 6; Metazoa - 0; Fungi - 0; Plants - 69; Viruses…	NA
0.4378	-0.0988	0.671	245018_at	ycf4	hypothetical protein	ATCG00520	Photosystem I assembly protein Ycf4 [Source:UniProtKB/Swiss-Prot;Acc:P56788]	YCF4
0.4377	-0.0996	0.911	262954_at	At1g54500	rubredoxin, putative similar to rubredoxin GI:4583668 from [Guillardia theta];supported by full-length cDNA: Ceres:19234.	AT1G54500	At1g54500/F20D21_31 [Source:UniProtKB/TrEMBL;Acc:Q9SLI4]	NA
0.4377	-0.0815	0.7146	265894_at	At2g15050	putative lipid transfer protein	AT2G15050	Non-specific lipid-transfer protein [Source:UniProtKB/TrEMBL;Acc:A0A178VZ65]	LTP7
0.4377	-0.0599	0.3818	246076_at	At5g20280	sucrose-phosphate synthase-like protein sucrose-phosphate synthase (EC 2.4.1.14) isoform 1 - Citrus unshiu, EMBL:AB005023; supported by cDNA: gi_14532573_gb_AY039911.1_	AT5G20280	Sucrose-phosphate synthase 1 [Source:UniProtKB/Swiss-Prot;Acc:Q94BT0]	SPS1
0.4375	-0.1009	0.6406	261255_at	At1g05900	hypothetical protein contains similarity to endonuclease III; supported by cDNA: gi_15294153_gb_AF410268.1_AF410268	AT1G05900	Endonuclease III homolog [Source:UniProtKB/TrEMBL;Acc:A0A178W393]	NTH2
0.4375	-0.0951	0.3968	255845_at	At2g33600	putative cinnamoyl-CoA reductase highly similar to F4P9.36	AT2G33600	CRL2 [Source:UniProtKB/TrEMBL;Acc:A0A178VVW0]	NA
0.4374	-0.004	0.4134	246481_s_at	At5g15960	cold and ABA inducible protein kin1 ;supported by full-length cDNA: Ceres:2270.	AT5G15960;AT5G15970	Stress-induced protein KIN1 [Source:UniProtKB/Swiss-Prot;Acc:P18612];KIN2 [Source:UniProtKB/TrEMBL;Acc:A0A384KRF8]	KIN1;KIN2
0.4374	0.0518	-0.0544	260954_at	At1g06130	glyoxalase II isozyme, putative similar to glyoxalase II isozyme GB:AAC49865 GI:2570338 from [Arabidopsis thaliana];supported by full-length cDNA: Ceres:17756.	AT1G06130	GLX2-4 [Source:UniProtKB/TrEMBL;Acc:A0A178WGQ2]	GLX2-4
0.4373	0.3853	-0.0944	248008_at	At5g56270	transcription factor NtWRKY4-like ; supported by cDNA: gi_15991723_gb_AF418308.1_AF418308	AT5G56270	Probable WRKY transcription factor 2 [Source:UniProtKB/Swiss-Prot;Acc:Q9FG77]	WRKY2
0.437	-0.0665	0.2741	249021_at	At5g44820	putative protein similar to unknown protein (pir||T04881)	AT5G44820	At5g44820 [Source:UniProtKB/TrEMBL;Acc:Q147R7]	NA
0.4367	-0.099	0.5739	265194_at	At1g05010	1-aminocyclopropane-1-carboxylate oxidase Identical to 1-aminocyclopropane-1-carboxylate oxidase (ACC oxidase) gb|X66719 (EAT1). ESTs gb|T43073, gb|T5714, gb|R90435, gb|R44023, gb|AA597926, gb|AI099676, gb|AA650810 and gb|29725 come from this gene	AT1G05010	1-aminocyclopropane-1-carboxylate oxidase 4 [Source:UniProtKB/Swiss-Prot;Acc:Q06588]	ACO4
0.4366	-0.0507	0.906	251461_at	At3g59780	putative protein	NA	NA	NA
0.4363	-0.0735	0.6707	244995_at	atpI	ATPase a subunit	ATCG00150	ATP synthase subunit a, chloroplastic [Source:UniProtKB/TrEMBL;Acc:A0A1B1W4S9]	ATPI
0.4362	-0.101	0.8132	259491_at	At1g15820	chlorophyll binding protein, putative similar to chlorophyll binding protein GI:169213 from [Petunia hybrida]	AT1G15820	Chlorophyll a-b binding protein, chloroplastic [Source:UniProtKB/TrEMBL;Acc:Q9LMQ2]	LHCB6
0.4358	-0.0793	0.893	258055_at	At3g16250	putative 2Fe-2S iron-sulfur cluster protein contains Pfam profile: PF00111 2Fe-2S iron-sulfur cluster binding domains; supported by cDNA: gi_14596158_gb_AY042867.1_	AT3G16250	Photosynthetic NDH subunit of subcomplex B 3, chloroplastic [Source:UniProtKB/Swiss-Prot;Acc:Q9LU21]	PNSB3
0.4358	-0.1391	0.2335	259544_at	At1g20620	hypothetical protein ; supported by full-length cDNA: Ceres: 35868.	AT1G20620	catalase 3 [Source:TAIR;Acc:AT1G20620]	CAT3
0.4357	-0.0262	0.2518	263878_s_at	At2g22040	unknown protein	AT2G22040;AT3G18140	Non-functional target of rapamycin complex subunit LST8-2 [Source:UniProtKB/Swiss-Prot;Acc:F4IIK6];LST8-1 [Source:UniProtKB/TrEMBL;Acc:A0A178VME6]	LST8-2;LST8-1
0.4355	-0.0934	0.8863	256856_at	At3g15110	Expressed protein ; supported by full-length cDNA: Ceres: 8691.	AT3G15110	At3g15110 [Source:UniProtKB/TrEMBL;Acc:Q2HIU0]	NA
0.4355	-0.0383	0.7061	256379_at	At1g66840	hypothetical protein predicted by genscan+	AT1G66840	WEB2 [Source:UniProtKB/TrEMBL;Acc:A0A178WIG7]	PMI2
0.4355	-0.2182	0.225	255292_s_at	At4g04710	putative calcium dependent protein kinase	AT4G04720	Calcium-dependent protein kinase 21 [Source:UniProtKB/Swiss-Prot;Acc:Q9ZSA2]	CPK21
0.4354	-0.0574	0.9188	262878_at	At1g64770	hypothetical protein predicted by genemark.hmm; supported by full-length cDNA: Ceres: 19759.	AT1G64770	NDH-dependent cyclic electron flow 1 [Source:UniProtKB/TrEMBL;Acc:F4I890]	NDF2
0.4353	-0.1181	0.3411	246376_at	At1g51950	auxin regulated protein IAA18, putative similar to auxin regulated protein IAA18 GI:2618725 from [Arabidopsis thaliana];supported by full-length cDNA: Ceres:6493.	AT1G51950	Auxin-responsive protein IAA18 [Source:UniProtKB/Swiss-Prot;Acc:O24408]	IAA18
0.4351	-0.0021	0.8616	248748_at	At5g47840	putative protein contains similarity to adenylate kinase; supported by cDNA: gi_15146327_gb_AY049305.1_	AT5G47840	Adenylate kinase 2, chloroplastic [Source:UniProtKB/Swiss-Prot;Acc:Q9FIJ7]	AMK2
0.4351	0.0236	0.2494	259685_at	At1g63090	unknown protein	AT1G63090	F-box protein PP2-A11 [Source:UniProtKB/Swiss-Prot;Acc:Q9CAN4]	PP2A11
0.435	-0.0605	-0.0239	245731_at	At1g73500	MAP kinase, putative similar to MAP kinase kinase 5 GI:3219273 from [Arabidopsis thaliana];supported by full-length cDNA: Ceres:112118.	AT1G73500	Mitogen-activated protein kinase kinase 9 [Source:UniProtKB/Swiss-Prot;Acc:Q9FX43]	MKK9
0.435	-0.0321	-0.1377	265040_at	At1g03970	G-box binding factor, GBF4 Identical to Arabidopsis thaliana G-box-binding factor 4, gb|U01823;supported by full-length cDNA: Ceres:36980.	AT1G03970	At1g03970 [Source:UniProtKB/TrEMBL;Acc:Q2HIT6]	GBF4
0.4349	-0.0826	0.7147	247025_at	At5g67030	zeaxanthin epoxidase precursor ; supported by cDNA: gi_10444087_gb_AF281655.1_AF281655	AT5G67030	Zeaxanthin epoxidase, chloroplastic [Source:UniProtKB/Swiss-Prot;Acc:Q9FGC7]	ZEP
0.4349	-0.0169	0.674	252863_at	At4g39800	myo-inositol-1-phosphate synthase ;supported by full-length cDNA: Ceres:1978.	AT4G39800	Inositol-3-phosphate synthase isozyme 1 [Source:UniProtKB/Swiss-Prot;Acc:P42801]	IPS1
0.4349	-0.0318	0.57	257264_at	At3g22060	hypothetical protein contains Pfam profile: PF01657 Domain of unknown function; supported by cDNA: gi_14334417_gb_AY034900.1_	AT3G22060	Cysteine-rich repeat secretory protein 38 [Source:UniProtKB/Swiss-Prot;Acc:Q9LRJ9]	CRRSP38
0.4349	0.1745	0.2606	255284_at	At4g04610	5-adenylylsulfate reductase ;supported by full-length cDNA: Ceres:40330.	AT4G04610	5'-adenylylsulfate reductase 1, chloroplastic [Source:UniProtKB/Swiss-Prot;Acc:P92979]	2019-04-01
0.4346	-0.0964	0.8576	246268_at	At1g31800	cytochrome P450, putative contains Pfam profile: PF00067: Cytochrome P450; supported by cDNA: gi_15912336_gb_AY056446.1_	AT1G31800	Protein LUTEIN DEFICIENT 5, chloroplastic [Source:UniProtKB/Swiss-Prot;Acc:Q93VK5]	CYP97A3
0.4346	0.0332	0.6506	253557_at	At4g31110	putative protein wall-associated kinase 1, Arabidopsis thaliana, gb:AJ009696	AT4G31115	Protein of unknown function (DUF1997) [Source:TAIR;Acc:AT4G31115]	NA
0.4345	-0.0383	0.3134	254660_at	At4g18250	receptor serine/threonine kinase-like protein receptor serine/threonine kinase PR5K, PATCHX:G1235680	AT4G18250	receptor serine/threonine kinase, putative [Source:TAIR;Acc:AT4G18250]	NA
0.4345	-0.0203	0.1601	266108_at	At2g37900	putative peptide/amino acid transporter	AT2G37900	Protein NRT1/ PTR FAMILY 5.6 [Source:UniProtKB/Swiss-Prot;Acc:P0CI03]	NPF5.6
0.4343	-0.088	0.3393	267083_at	At2g41100	calmodulin-like protein identical to GB:D45848; supported by cDNA: gi_15983405_gb_AF424577.1_AF424577	AT2G41100	Calmodulin-like protein 12 [Source:UniProtKB/Swiss-Prot;Acc:P25071]	CML12
0.4343	-0.1292	0.0674	247890_at	At5g57940	cyclic nucleotide and calmodulin-regulated ion channel (emb|CAB40130.1)	AT5G57940	Probable cyclic nucleotide-gated ion channel 5 [Source:UniProtKB/Swiss-Prot;Acc:Q8RWS9]	CNGC5
0.4342	-0.0578	0.7112	259970_at	At1g76570	putative chlorophyll A-B binding protein similar to chlorophyll A-B binding protein GB:P12470 [Nicotiana plumbaginifolia]; contains Pfam profile: PF00504 Chlorophyll A-B binding proteins	AT1G76570	Chlorophyll a-b binding protein 7, chloroplastic [Source:UniProtKB/Swiss-Prot;Acc:Q9C9K1]	LHCB7
0.434	-0.1018	0.4288	263412_at	At2g28720	putative histone H2B ;supported by full-length cDNA: Ceres:14965.	AT2G28720	Histone H2B.3 [Source:UniProtKB/Swiss-Prot;Acc:Q9SI96]	NA
0.4338	-0.1287	0.1647	255504_at	At4g02200	drought-induced-19-like 1 similar to drought-induced-19, GenBank accession number X78584 similar to F2P16.10, GenBank accession number 2191179 identical to T10M13.20	AT4G02200	Drought-responsive family protein [Source:UniProtKB/TrEMBL;Acc:F4JH94]	NA
0.4338	-0.0299	0.0518	258507_at	At3g06500	neutral invertase, putative similar to neutral invertase GB:CAA76145 from [Daucus carota] (Physiol. Plantarum (1999) 107, 159-165)	AT3G06500	Alkaline/neutral invertase C, mitochondrial [Source:UniProtKB/Swiss-Prot;Acc:B9DFA8]	INVC
0.4336	-0.0696	0.8024	266277_at	At2g29310	putative tropinone reductase	AT2G29310	Tropinone reductase homolog At2g29310 [Source:UniProtKB/Swiss-Prot;Acc:Q9ZW14]	NA
0.4336	-0.013	0.0821	250022_at	At5g18210	Brn1-like protein	AT5G18210	NAD(P)-binding Rossmann-fold superfamily protein [Source:UniProtKB/TrEMBL;Acc:A0A1P8BDP1]	NA
0.4335	-0.0891	0.5622	263558_at	At2g16380	putative phosphatidylinositol/phosphatidylcholine transfer protein ; supported by cDNA: gi_16612282_gb_AF439836.1_AF439836	AT2G16380	Phosphatidylinositol/phosphatidylcholine transfer protein SFH7 [Source:UniProtKB/Swiss-Prot;Acc:Q9SIW3]	SFH7
0.4334	-0.1013	0.8462	261751_at	At1g76080	chloroplast drought-induced stress protein, putative similar to chloroplast drought-induced stress protein GI:2582821 from [Solanum tuberosum];supported by full-length cDNA: Ceres:20321.	AT1G76080	CDSP32 [Source:UniProtKB/TrEMBL;Acc:A0A178WHK1]	CDSP32
0.4334	0.0172	0.2395	265709_at	At2g03540	hypothetical protein predicted by genscan	NA	NA	NA
0.4331	-0.1461	0.0933	253989_at	At4g26130	uncharacterized protein ;supported by full-length cDNA: Ceres:7421.	AT4G26130	AT4g26130/F20B18_240 [Source:UniProtKB/TrEMBL;Acc:Q9SZI4]	NA
0.433	-0.0816	0.4974	260745_at	At1g78370	2,4-D inducible glutathione S-transferase, putative similar to 2,4-D inducible glutathione S-transferase GI:2920666 from [Glycine max];supported by full-length cDNA: Ceres:30680.	AT1G78370	Glutathione S-transferase U20 [Source:UniProtKB/Swiss-Prot;Acc:Q8L7C9]	GSTU20
0.4327	-0.0846	0.8077	258920_at	At3g10520	class 2 non-symbiotic hemoglobin identical to class 2 non-symbiotic hemoglobin GB:AAB82770 [Arabidopsis thaliana]; supported by full-length cDNA: Ceres: 37346.	AT3G10520	Non-symbiotic hemoglobin 2 [Source:UniProtKB/Swiss-Prot;Acc:O24521]	AHB2
0.4327	-0.0412	0.4545	260547_at	At2g43550	putative trypsin inhibitor ;supported by full-length cDNA: Ceres:85.	AT2G43550	Defensin-like protein 197 [Source:UniProtKB/Swiss-Prot;Acc:O22869]	ATTI6
0.4327	-0.1041	-0.0142	249735_at	At5g24450	putative protein contains similarity to general transcription factor IIIC, polypeptide 5	AT5G24450	Transcription factor IIIC, subunit 5 [Source:UniProtKB/TrEMBL;Acc:F4KH50]	NA
0.4326	0.0111	0.3535	254289_at	At4g22980	putative protein predicted protein, Arabidopsis thaliana	AT4G22980	Molybdenum cofactor sulfurase-like protein [Source:UniProtKB/TrEMBL;Acc:O82746]	NA
0.4325	-0.0602	0.737	257253_at	At3g24190	unknown protein ; supported by cDNA: gi_15294249_gb_AF410316.1_AF410316	AT3G24190	AT3g24190/MUJ8_17 [Source:UniProtKB/TrEMBL;Acc:Q9LRN0]	NA
0.4325	-0.0955	0.622	255332_at	At4g04340	predicted protein of unknown function ; supported by cDNA: gi_15810532_gb_AY056305.1_	AT4G04340	Protein OSCA1 [Source:UniProtKB/Swiss-Prot;Acc:Q9XEA1]	OSCA1
0.4325	0.2028	0.2601	262089_s_at	At1g55980	hypothetical protein predicted by genemark.hmm	AT1G55980;AT1G56000	FAD/NAD(P)-binding oxidoreductase family protein [Source:TAIR;Acc:AT1G55980];AT1G56000 protein [Source:UniProtKB/TrEMBL;Acc:Q8VYV2]	NA
0.4323	-0.0884	0.8685	250255_at	At5g13730	sigma-like factor (gb|AAC97954.1) ; supported by cDNA: gi_3983259_gb_AF101075.1_AF101075	AT5G13730	RNA polymerase sigma factor sigD, chloroplastic [Source:UniProtKB/Swiss-Prot;Acc:Q9ZSL6]	SIGD
0.4323	-0.0946	0.818	264383_at	At2g25080	putative glutathione peroxidase Contains Glutathione peroxidases signatures, Glutathione_Peroxid_1 [GKVMLIVNVASRCGLT], Glutathione_Peroxid_2 [LAFPCNQF]; contains EST GB:T43669, N38679, R30227, H37043, AA042773; supported by cDNA: gi_14334959_gb_AY035153.1_	AT2G25080	Phospholipid hydroperoxide glutathione peroxidase 1, chloroplastic [Source:UniProtKB/Swiss-Prot;Acc:P52032]	GPX1
0.4322	-0.1137	0.4889	267127_at	At2g23610	putative acetone-cyanohydrin lyase	AT2G23610	MES3 [Source:UniProtKB/TrEMBL;Acc:A0A178VT29]	MES3
0.432	-0.0811	0.0538	253722_at	At4g29190	putative protein zinc finger transcription factor - Arabidopsis thaliana,PID:g2961542;supported by full-length cDNA: Ceres:16432.	AT4G29190	Zinc finger CCCH domain-containing protein 49 [Source:UniProtKB/Swiss-Prot;Acc:Q9M0G2]	NA
0.432	-0.0664	-0.023	264701_at	At1g70160	hypothetical protein similar to hypothetical protein GI:4455225 from [Arabidopsis thaliana]; supported by cDNA: gi_15293160_gb_AY051014.1_	AT1G70160	Zinc finger MYND domain protein [Source:UniProtKB/TrEMBL;Acc:Q9C5K0]	NA
0.4319	-0.0922	0.8761	264839_at	At1g03630	putative protochlorophyllide reductase similar to protochlorophyllide reductase precusor; similar to ESTs gb|R30630, gb|T46162, emb|Z26728, gb|AA042736, and gb|AA042730;supported by full-length cDNA: Ceres:7573.	AT1G03630	Protochlorophyllide reductase C, chloroplastic [Source:UniProtKB/Swiss-Prot;Acc:O48741]	PORC
0.4316	-0.0657	0.685	256033_at	At1g07250	UDP-glucose glucosyltransferase, putative similar to UDP-glucose glucosyltransferase GI:453245 from [Manihot esculenta]; supported by cDNA: gi_14532789_gb_AY040019.1_	AT1G07250	Flavonol 3-O-glucosyltransferase UGT71C4 [Source:UniProtKB/Swiss-Prot;Acc:Q9LML6]	UGT71C4
0.4311	-0.0175	0.2603	254947_at	At4g10990	putative retrotransposon polyprotein various predicted LTR retrotransposons, Arabidopsisthaliana	NA	NA	NA
0.4308	-0.1154	0.8426	259296_at	At3g05350	putative aminopeptidase similar to X-prolyl aminopeptidase GB:NP_006514 from [Homo sapiens]	AT3G05350	Aminopeptidase P2 [Source:UniProtKB/Swiss-Prot;Acc:Q8RY11]	APP2
0.4305	-0.1222	0.874	259727_at	At1g60950	ferrodoxin precursor identical to FERREDOXIN PRECURSOR GB:P16972 from [Arabidopsis thaliana]; supported by cDNA: gi_13265544_gb_AF324706.2_AF324706	AT1G60950	Ferredoxin [Source:UniProtKB/TrEMBL;Acc:A0A178W2W5]	FD2
0.4304	-0.0222	0.3996	267336_at	At2g19310	putative small heat shock protein ;supported by full-length cDNA: Ceres:99763.	AT2G19310	18.5 kDa class IV heat shock protein [Source:UniProtKB/Swiss-Prot;Acc:O64564]	HSP18.5
0.4303	-0.109	0.6918	244962_at	ndhD	NADH dehydrogenase ND4	ATCG01050	NADH-Ubiquinone/plastoquinone (complex I) protein [Source:TAIR;Acc:ATCG01050]	NDHD
0.4303	-0.0042	0.2054	255070_at	At4g09020	isoamylase-like protein probable isoamylase (EC 3.2.1.68) su1 - Zea mays,PIR2:T01321	AT4G09020	Isoamylase 3, chloroplastic [Source:UniProtKB/Swiss-Prot;Acc:Q9M0S5]	ISA3
0.43	-0.0855	0.5752	259848_at	At1g72180	leucine-rich receptor-like protein kinase, putative similar to GI:3641252 from [Malus x domestica] (Plant Mol. Biol. 40 (6), 945-957 (1999))	AT1G72180	Receptor protein-tyrosine kinase CEPR2 [Source:UniProtKB/Swiss-Prot;Acc:Q9C7T7]	CEPR2
0.4299	-0.0609	0.2716	256263_at	At3g12290	5,10-methylenetetrahydrofolate dehydrogenase:5,10-methenyltetrahydrofolate cyclohydrolase, putative similar to 5,10-methylenetetrahydrofolate dehydrogenase:5,10-methenyltetrahydrofolate cyclohydrolase GB:CAB56756 GI:6002383 [Pisum sativum]; supported by full-length cDNA: Ceres: 156450.	AT3G12290	Bifunctional protein FolD 2 [Source:UniProtKB/Swiss-Prot;Acc:Q9LHH7]	FOLD2
0.4298	-0.0676	0.2875	254328_at	At4g22570	adenine phosphoribosyltransferase (EC 2.4.2.7) - like protein adenine phosphoribosyltransferase, Triticum aestivum, T06263; supported by full-length cDNA: Ceres: 11009.	AT4G22570	Adenine phosphoribosyltransferase 3 [Source:UniProtKB/Swiss-Prot;Acc:Q9SUW2]	APT3
0.4297	-0.0603	0.1919	255028_at	At4g09890	putative protein Arabidopsis thaliana chromosome II BAC T30B22 genomic sequence, gene T30B22.22, PID:g2529679	AT4G09890	At4g09890 [Source:UniProtKB/TrEMBL;Acc:Q9T0E8]	NA
0.4297	-0.0455	0.0802	263297_at	At2g15310	putative ADP-ribosylation factor ; supported by cDNA: gi_15450780_gb_AY054470.1_	AT2G15310	Probable ADP-ribosylation factor At2g15310 [Source:UniProtKB/Swiss-Prot;Acc:Q9SHU5]	ATARFB1A
0.4297	0.061	0.0129	246566_at	At5g14940	oligopeptide transporter -like protein oligopeptide transporter (LeOPT1), Lycopersicon esculentum, EMBL:AF016713	AT5G14940	Protein NRT1/ PTR FAMILY 5.8 [Source:UniProtKB/Swiss-Prot;Acc:Q9LFR1]	NPF5.8
0.4296	-0.0888	0.4582	248764_at	At5g47640	putative protein contains similarity to CCAAT-box-binding trancription factor; supported by cDNA: gi_14326579_gb_AF385744.1_AF385744	AT5G47640	Nuclear transcription factor Y subunit B-2 [Source:UniProtKB/Swiss-Prot;Acc:Q9FGJ3]	NFYB2
0.4295	-0.0954	0.9128	251744_at	At3g56010	putative protein CHLOROPLAST 30S RIBOSOMAL PROTEIN S20, SWISSPROT:RR20_GUITH; supported by cDNA: gi_15810456_gb_AY056267.1_	AT3G56010	Transmembrane protein [Source:UniProtKB/TrEMBL;Acc:Q9LY44]	NA
0.4295	-0.1133	0.8312	255540_at	At4g01800	putative SecA-type chloroplast protein transport factor non-consensus GA donor splice site at exon 4	AT4G01800	Albino or Glassy Yellow 1 [Source:UniProtKB/TrEMBL;Acc:F4JG57]	AGY1
0.4295	-0.1207	0.5544	266589_at	At2g46250	hypothetical protein predicted by genscan and genefinder	AT2G46250	At2g46250/T3F17.10 [Source:UniProtKB/TrEMBL;Acc:O82344]	NA
0.4295	-0.0343	0.408	254832_at	At4g12490	pEARLI 1-like protein Arabidopsis thaliana pEARLI 1 mRNA, PID:g871780; supported by cDNA: gi_15450470_gb_AY052336.1_	AT4G12490	pEARLI1-like lipid transfer protein 2 [Source:UniProtKB/Swiss-Prot;Acc:Q9SU34]	NA
0.4294	0.1577	0.4549	245906_at	At5g11070	putative protein ;supported by full-length cDNA: Ceres:42742.	AT5G11070	Uncharacterized protein At5g11070 [Source:UniProtKB/TrEMBL;Acc:Q9FY58]	NA
0.4292	-0.109	0.8536	255997_s_at	At1g29910	photosystem II type I chlorophyll a /b binding protein, putative similar to photosystem II type I chlorophyll a /b binding protein GI:16364 from [Arabidopsis thaliana]	AT1G29910;AT1G29920;AT1G29930	Chlorophyll a-b binding protein 3, chloroplastic [Source:UniProtKB/Swiss-Prot;Acc:Q8VZ87];Chlorophyll a-b binding protein 1, chloroplastic [Source:UniProtKB/Swiss-Prot;Acc:P04778]	LHCB1.1;LHCB1.3
0.4292	0.0206	0.2283	263370_at	At2g20500	hypothetical protein predicted by genscan	AT2G20500	Uncharacterized protein At2g20500/T13C7.9 [Source:UniProtKB/TrEMBL;Acc:Q9SIL9]	NA
0.4291	-0.0503	0.7471	260618_at	At1g53230	flower development protein cycloidea (cyc3), putative similar to flower development protein cycloidea (cyc3) GI:6358611 from [Misopates orontium]; supported by cDNA: gi_3243273_gb_AF072134.1_AF072134	AT1G53230	TCP3 [Source:UniProtKB/TrEMBL;Acc:A0A178WDV9]	TCP3
0.4291	0.9559	0.2256	246349_at	At1g51915	Expressed protein ; supported by full-length cDNA: Ceres: 4795.	AT1G51915	Cryptdin protein-like protein [Source:UniProtKB/TrEMBL;Acc:Q8L9S8]	NA
0.4291	-0.0465	0.164	266826_at	At2g22910	putative amino acid acetyltransferase	AT2G22910	Probable amino-acid acetyltransferase NAGS1, chloroplastic [Source:UniProtKB/Swiss-Prot;Acc:Q84JF4]	NAGS1
0.429	-0.0881	0.8355	263114_at	At1g03130	putative photosystem I reaction center subunit II precursor Strong similarity to gb|X14017 from Spinacia oleracea. ESTs gb|R30423, gb|T42998, gb|Z18178, gb|T14133, gb|N65521, gb|T42498, gb|T41918, gb|N38024, gb|R65109, gb|T43849, gb|AA394388, gb|T20925 and;supported by full-length cDNA: Ceres:2757.	AT1G03130	Photosystem I reaction center subunit II-2, chloroplastic [Source:UniProtKB/Swiss-Prot;Acc:Q9SA56]	PSAD2
0.429	0.2684	0.8102	255041_at	At4g09620	putative protein hypothetical protein F6E13.15 - Arabidopsis thaliana,PIR2:T00682	AT4G09620	Mitochondrial transcription termination factor family protein [Source:UniProtKB/TrEMBL;Acc:F4JK28]	NA
0.4289	-0.1317	0.7542	247401_at	At5g62790	1-deoxy-D-xylulose 5-phosphate reductoisomerase (DXR) ;supported by full-length cDNA: Ceres:117626.	AT5G62790	1-deoxy-D-xylulose 5-phosphate reductoisomerase [Source:UniProtKB/TrEMBL;Acc:F4K7T6]	DXR
0.4289	-0.0382	0.5913	251196_at	At3g62950	glutaredoxin -like protein glutaredoxin, castor bean, PIR:S54825	AT3G62950	Glutaredoxin-C11 [Source:UniProtKB/Swiss-Prot;Acc:Q9LYC6]	GRXC11
0.4287	-0.0877	0.8027	245287_at	At4g14910	imidazoleglycerol-phosphate dehydratase ; supported by cDNA: gi_15081689_gb_AY048237.1_	AT4G14910	Imidazoleglycerol-phosphate dehydratase [Source:UniProtKB/TrEMBL;Acc:A0A178V3L2]	HISN5B
0.4286	-0.0818	0.9083	256015_at	At1g19150	PSI type II chlorophyll a/b-binding protein, putative similar to PSI type II chlorophyll a/b-binding protein GI:541565 from [Arabidopsis thaliana];supported by full-length cDNA: Ceres:252299.	AT1G19150	Photosystem I chlorophyll a/b-binding protein 6, chloroplastic [Source:UniProtKB/Swiss-Prot;Acc:Q8LCQ4]	LHCA6
0.4286	0.6352	0.3039	258883_at	At3g09970	unknown protein predicted by genscan, multiple est matches; supported by full-length cDNA: Ceres: 97694.	AT3G09970	Calcineurin-like metallo-phosphoesterase superfamily protein [Source:UniProtKB/TrEMBL;Acc:Q9SR62]	NA
0.4285	-0.1016	0.7125	252433_at	At3g47560	putative protein putative hydrolyse - Arabidopsis thaliana, PID:g4191785;supported by full-length cDNA: Ceres:262295.	AT3G47560	Alpha/beta-Hydrolases superfamily protein [Source:UniProtKB/TrEMBL;Acc:F4JBL2]	NA
0.4285	-0.0024	0.5382	258925_at	At3g10420	unknown protein similar to hypothetical proteins: GB:P51281 [Chloroplast Porphyra purpurea], GB:BAA16982 [Synechocystis sp], GB:P49540 [Odontella sinensis], GB:AAB82669 [Chloroplast Cyanidium caldarium]; supported by cDNA: gi_15810178_gb_AY056103.1_	AT3G10420	P-loop containing nucleoside triphosphate hydrolases superfamily protein [Source:UniProtKB/TrEMBL;Acc:F4J3R7]	SPD1
0.4283	-0.1478	0.3888	260047_at	At1g73740	putative UDP-N-acetylglucosamine--N-acetylmuramyl-(pentapeptide)-pyrophosphoryl-undecaprenol N-acetylglucosamine transferase similar to putative UDP-N-acetylglucosamine--N-acetylmuramyl-(pentapeptide)-pyrophosphoryl-undecaprenol N-acetylglucosamine transferase GB:O07670 [Enterococcus hirae]; supported by cDNA: gi_16648912_gb_AY059826.1_	AT1G73740	Putative UDP-N-acetylglucosamine--N-acetylmuramyl-(Pentapeptide)-pyrophosphoryl-undecaprenol N-acetylglucosamine transferase; 62395-63952 [Source:UniProtKB/TrEMBL;Acc:Q9C9T8]	NA
0.4282	-0.0641	0.7295	253517_at	At4g31390	predicted protein hypothetical protein slr1919, Synechocystis sp., PIR2:S75233	AT4G31390	AtACDO1 [Source:UniProtKB/TrEMBL;Acc:A0A178V5V0]	ABC1K1
0.4282	-0.0313	0.6442	266717_at	At2g46735	Expressed protein ; supported by full-length cDNA: Ceres: 105240.	AT2G46735	At2g46730/F19D11.1 [Source:UniProtKB/TrEMBL;Acc:Q8VYU9]	NA
0.4282	-0.097	0.2104	249078_at	At5g44070	phytochelatin synthase (gb|AAD41794.1) ; supported by cDNA: gi_14532653_gb_AY039951.1_	AT5G44070	PCS1 [Source:UniProtKB/TrEMBL;Acc:A0A178UMN4]	PCS1
0.4281	-0.0381	0.7172	256873_at	At3g26310	cytochrome P450, putative contains Pfam profile: PF00067 cytochrome P450	AT3G26310	Putative cytochrome P450 [Source:UniProtKB/TrEMBL;Acc:Q0WVN2]	CYP71B35
0.4281	-0.1168	0.6706	264954_at	At1g77060	carboxyphosphonoenolpyruvate mutase, putative similar to carboxyphosphonoenolpyruvate mutase GI:47149 from [Streptomyces hygroscopicus];supported by full-length cDNA: Ceres:12293.	AT1G77060	Carboxyvinyl-carboxyphosphonate phosphorylmutase, chloroplastic [Source:UniProtKB/Swiss-Prot;Acc:O49290]	NA
0.4279	-0.0902	0.5436	260412_at	At1g69830	putative alpha-amylase similar to alpha-amylase GB:AAA91884 [Solanum tuberosum]; supported by cDNA: gi_15215737_gb_AY050398.1_	AT1G69830	Alpha-amylase 3, chloroplastic [Source:UniProtKB/Swiss-Prot;Acc:Q94A41]	AMY3
0.4278	-0.0079	0.3783	262722_at	At1g43620	sterol glucosyltransferase, putative similar to sterol glucosyltransferase GI:4731867 from [Dictyostelium discoideum]	AT1G43620	UGT80B1 [Source:UniProtKB/TrEMBL;Acc:A0A384L9N2]	UGT80B1
0.4275	0.0153	0.59	255869_at	At2g30270	unknown protein	AT2G30270	Protein LURP-one-related 7 [Source:UniProtKB/Swiss-Prot;Acc:Q8GWL2]	NA
0.4275	-0.0552	0.3398	251722_at	At3g56200	putative protein neuronal glutamine transporter - Rattus norvegicus, EMBL:AF075704	AT3G56200	Amino acid transporter AVT6C [Source:UniProtKB/Swiss-Prot;Acc:Q9LYM2]	AVT6C
0.4275	0.0258	0.1606	245275_at	At4g15210	beta-amylase ; supported by cDNA: gi_166601_gb_M73467.1_ATHAMYB	AT4G15210	Beta-amylase 5 [Source:UniProtKB/Swiss-Prot;Acc:P25853]	BAM5
0.4274	-0.0345	0.7075	260380_at	At1g73870	hypothetical protein predicted by genscan+	AT1G73870	Zinc finger protein CONSTANS-LIKE 7 [Source:UniProtKB/Swiss-Prot;Acc:Q9C9A9]	COL7
0.4274	-0.0823	0.6861	244937_at	ndhH	NADH dehydrogenase 49KDa protein	ATCG01100;ATCG01110	NAD(P)H-quinone oxidoreductase subunit 1, chloroplastic [Source:UniProtKB/Swiss-Prot;Acc:Q37165];NAD(P)H-quinone oxidoreductase subunit H, chloroplastic [Source:UniProtKB/Swiss-Prot;Acc:P56753]	NDHA;NDHH
0.4274	-0.0712	0.3703	245272_at	At4g17250	hypothetical protein ; supported by cDNA: gi_16323154_gb_AY057681.1_	AT4G17250	AT4g17250/dl4660w [Source:UniProtKB/TrEMBL;Acc:Q93ZA8]	NA
0.4274	-0.1062	0.1667	245115_at	At2g41530	putative esterase D ;supported by full-length cDNA: Ceres:37276.	AT2G41530	S-formylglutathione hydrolase [Source:UniProtKB/Swiss-Prot;Acc:Q8LAS8]	SFGH
0.4273	-0.0833	-0.0244	255844_at	At2g33580	putative protein kinase contains a protein kinase domain profile (PDOC00100)	AT2G33580	Protein LYK5 [Source:UniProtKB/Swiss-Prot;Acc:O22808]	LYK5
0.4272	-0.0661	0.7388	245816_at	At1g26210	hypothetical protein similar to hypothetical protein GI:6524175 from [Arabidopsis thaliana];supported by full-length cDNA: Ceres:3618.	AT1G26210	At1g26210 [Source:UniProtKB/TrEMBL;Acc:Q67YG7]	ATSOFL1
0.4272	-0.0481	0.4713	249775_at	At5g24160	squalene monooxygenase 1,2 (squalene epoxidase 1,2) (se 1,2) (sp|O65402)	AT5G24160	Squalene epoxidase 6 [Source:UniProtKB/Swiss-Prot;Acc:O65402]	SQE6
0.4272	0.0644	0.4502	248461_s_at	At5g50950	fumarate hydratase ; supported by cDNA: gi_15529146_gb_AY052197.1_	AT2G47510;AT5G50950	FUM1 [Source:UniProtKB/TrEMBL;Acc:A0A178VMD4];AT5G50950 protein [Source:UniProtKB/TrEMBL;Acc:B9DFR5]	FUM1;FUM2
0.427	-0.1621	0.0164	267365_at	At2g44530	putative phosphoribosyl pyrophosphate synthetase	AT2G44530	Ribose-phosphate pyrophosphokinase 5, chloroplastic [Source:UniProtKB/Swiss-Prot;Acc:O64888]	PRS5
0.4269	-0.0514	0.7391	266621_at	At2g35440	unknown protein	AT2G35450	Catalytic/ hydrolase [Source:UniProtKB/TrEMBL;Acc:Q682E0]	NA
0.4269	-0.0454	-0.0051	263384_at	At2g40130	hypothetical protein predicted by genscan and genefinder; supported by cDNA: gi_15450730_gb_AY053407.1_	AT2G40130	Protein SMAX1-LIKE 8 [Source:UniProtKB/Swiss-Prot;Acc:F4IGZ2]	SMXL8
0.4267	-0.0637	0.8845	263678_at	At1g04420	hypothetical protein Similar to Babesia aldo-keto reductase (gb|M93122	AT1G04420	NAD(P)-linked oxidoreductase superfamily protein [Source:UniProtKB/TrEMBL;Acc:Q8VZ23]	NA
0.4266	-0.1064	0.7482	249694_at	At5g35790	glucose-6-phosphate dehydrogenase ;supported by full-length cDNA: Ceres:22483.	AT5G35790	Glucose-6-phosphate 1-dehydrogenase 1, chloroplastic [Source:UniProtKB/Swiss-Prot;Acc:Q43727]	G6PD1
0.4264	-0.0962	0.9406	251762_at	At3g55800	sedoheptulose-bisphosphatase precursor ; supported by cDNA: gi_15451177_gb_AY054669.1_	AT3G55800	Sedoheptulose-1,7-bisphosphatase, chloroplastic [Source:UniProtKB/Swiss-Prot;Acc:P46283]	SBPASE
0.4264	0.2293	0.6795	262877_at	At1g64850	unknown protein ;supported by full-length cDNA: Ceres:30753.	AT1G64850	At1g64850/F13O11_15 [Source:UniProtKB/TrEMBL;Acc:Q9XIR0]	NA
0.4262	-0.0271	0.2855	246405_at	At1g57630	disease resistance protein RPP1-WsB, putative similar to disease resistance protein RPP1-WsB GI:9279731 from [Arabidopsis thaliana]	AT1G57630	Disease resistance protein RPP1-WsB, putative [Source:UniProtKB/TrEMBL;Acc:Q9FVT9]	NA
0.4259	-0.0714	0.1382	254894_at	At4g11840	putative phospholipase D-gamma phospholipase D-gamma - Arabidopsis thaliana,PID:g2653885	AT4G11840	Phospholipase D gamma 3 [Source:UniProtKB/Swiss-Prot;Acc:Q9T052]	PLDGAMMA3
0.4258	-0.0441	0.2062	252679_at	At3g44260	CCR4-associated factor 1-like protein CAF1_MOUSE CCR4-ASSOCIATED FACTOR 1 - Mus musculus, SWISSPROT:CAF1_MOUSE; supported by cDNA: gi_15292828_gb_AY050848.1_	AT3G44260	Probable CCR4-associated factor 1 homolog 9 [Source:UniProtKB/Swiss-Prot;Acc:Q9LXM2]	CAF1-9
0.4255	-0.1306	0.7931	264199_at	At1g22700	unknown protein contains similarity to ycf37 gene product gb|1001425 from Synechocystis sp. genome gb|D63999. ESTs gb|T43026, gb|R64902, gb|Z18169 and gb|N37374 come from this gene;supported by full-length cDNA: Ceres:120133.	AT1G22700	Tetratricopeptide repeat domain-containing protein PYG7, chloroplastic [Source:UniProtKB/Swiss-Prot;Acc:B9DHG0]	PYG7
0.4252	-0.0829	0.8745	256655_at	At3g18890	hypothetical protein predicted by genemark.hmm	AT3G18890	Protein TIC 62, chloroplastic [Source:UniProtKB/Swiss-Prot;Acc:Q8H0U5]	TIC62
0.4251	-0.016	0.6969	253425_at	At4g32190	putative protein myosin heavy chain-B, neuronal - Gallus gallus,PIR:B43402; supported by cDNA: gi_13430501_gb_AF360163.1_AF360163	AT4G32190	Myosin heavy chain-related protein [Source:UniProtKB/TrEMBL;Acc:Q8H1E5]	NA
0.4249	-0.1011	0.9046	261197_at	At1g12900	putative calcium-binding protein, calreticulin similar to SP:P12858 from [Arabidopsis thaliana]	AT1G12900	glyceraldehyde 3-phosphate dehydrogenase A subunit 2 [Source:TAIR;Acc:AT1G12900]	GAPA-2
0.4249	0.3495	0.273	254320_at	At4g22580	putative protein various predicted proteins, Arabidopsis thaliana	AT4G22580	Probable xyloglucan galactosyltransferase GT19 [Source:UniProtKB/Swiss-Prot;Acc:Q9SUW1]	GT19
0.4249	-0.0341	0.1689	257139_at	At3g28890	disease resistance protein, putative similar to disease resistance protein (Cf-5) GB:AAC78591 [Lycopersicon esculentum]	AT3G28890	Receptor-like protein 43 [Source:UniProtKB/Swiss-Prot;Acc:Q9LJW7]	AtRLP43
0.4245	-0.0863	1	265073_at	At1g55480	unknown protein similar to putative tyrosine phosphatase GB:AAF81798 GI:8926334 from [Oryza sativa];supported by full-length cDNA: Ceres:8301.	AT1G55480	Protein MET1, chloroplastic [Source:UniProtKB/Swiss-Prot;Acc:Q94BS2]	ZKT
0.4245	-0.0592	0.5519	265248_at	At2g43010	unknown protein ; supported by cDNA: gi_13430617_gb_AF360221.1_AF360221	AT2G43010	phytochrome interacting factor 4 [Source:TAIR;Acc:AT2G43010]	PIF4
0.4243	-0.0998	0.8746	247320_at	At5g64040	photosystem I reaction centre subunit psaN precursor (PSI-N) (sp P49107) ; supported by cDNA: gi_1237123_gb_U32176.1_ATU32176	AT5G64040	Photosystem I reaction center subunit PSI-N, chloroplast, putative / PSI-N, putative (PSAN) [Source:UniProtKB/TrEMBL;Acc:F4KC80]	PSAN
0.4242	-0.0265	0.3423	260881_at	At1g21550	unknown protein contains similarity to calcium-binding protein GB:CAB63264 GI:6580549 from [Lotus japonicus]; supported by cDNA: gi_13605536_gb_AF361594.1_AF361594	AT1G21550	Probable calcium-binding protein CML44 [Source:UniProtKB/Swiss-Prot;Acc:Q9LPK5]	CML44
0.424	-0.078	0.6397	265706_at	At2g03400	unknown protein	AT2G03390	Clp protease adapter protein ClpF, chloroplastic [Source:UniProtKB/Swiss-Prot;Acc:Q67Y99]	CLPF
0.424	0.0114	0.1426	251633_at	At3g57460	putative protein metalloendopeptidase NRD2 convertase - Rattus sp, EMBL: X93208	AT3G57460	Catalytic/ metal ion binding / metalloendopeptidase/ zinc ion binding protein [Source:UniProtKB/TrEMBL;Acc:F4J3D6]	NA
0.4238	-0.076	0.9342	255719_at	At1g32080	unknown protein ;supported by full-length cDNA: Ceres:37302.	AT1G32080	Plastidal glycolate/glycerate translocator 1, chloroplastic [Source:UniProtKB/Swiss-Prot;Acc:Q9FVQ4]	PLGG1
0.4238	-0.1164	0.3674	261116_at	At1g75370	sec14 cytosolic factor, putative similar to SP:P24859 from [Kluyveromyces lactis]	AT1G75370	Sec14p-like phosphatidylinositol transfer family protein [Source:UniProtKB/TrEMBL;Acc:F4HZ25]	NA
0.4236	-0.0944	0.816	255659_at	At4g00895	Expressed protein ; supported by full-length cDNA: Ceres: 11036.	AT4G00895	ATPase, F1 complex, OSCP/delta subunit protein [Source:UniProtKB/TrEMBL;Acc:Q8W481]	NA
0.4236	-0.0361	0.2138	254178_at	At4g23880	hypothetical protein	AT4G23880	At4g23880 [Source:UniProtKB/TrEMBL;Acc:Q9T0A3]	NA
0.4235	-0.0265	0.4931	258100_at	At3g23550	unknown protein	AT3G23550	Protein DETOXIFICATION 18 [Source:UniProtKB/Swiss-Prot;Acc:Q9LUH3]	DTX18
0.4234	-0.1304	0.3216	262728_at	At1g75820	receptor kinase (CLV1) identical to receptor kinase (CLV1) GB:AAB58929 GI:2160756 [Arabidopsis thaliana]	AT1G75820	FLO5 [Source:UniProtKB/TrEMBL;Acc:A0A384L048]	CLV1
0.4233	-0.0438	0.5278	264767_at	At1g61380	hypothetical protein similar to putative serine/threonine kinase GI:4585880 from [Arabidopsis thaliana];supported by full-length cDNA: Ceres:13461.	AT1G61380	G-type lectin S-receptor-like serine/threonine-protein kinase SD1-29 [Source:UniProtKB/Swiss-Prot;Acc:O64782]	SD129
0.4231	-0.0806	0.8627	266813_at	At2g44920	unknown protein	AT2G44920	Thylakoid lumenal 15 kDa protein 1, chloroplastic [Source:UniProtKB/Swiss-Prot;Acc:O22160]	NA
0.4229	-0.067	0.7259	253956_at	At4g26700	fimbrin-like protein (ATFIM1) ; supported by cDNA: gi_2905892_gb_U66424.1_ATU66424	AT4G26700	Fimbrin-1 [Source:UniProtKB/Swiss-Prot;Acc:Q7G188]	FIM1
0.4228	-0.1058	0.5487	261572_at	At1g01170	unknown protein	AT1G01170	At1g01170 [Source:UniProtKB/TrEMBL;Acc:Q2HIQ2]	NA
0.4228	-0.0875	0.5475	260821_at	At1g06820	unknown protein contains Pfam profile:PF02032 Phytoene dehydrogenase related enzyme	AT1G06820	Prolycopene isomerase, chloroplastic [Source:UniProtKB/Swiss-Prot;Acc:Q9M9Y8]	CRTISO
0.4226	-0.0861	0.7102	254911_at	At4g11100	putative protein ;supported by full-length cDNA: Ceres:35662.	AT4G11100	Gelsolin protein [Source:UniProtKB/TrEMBL;Acc:Q8VZ24]	NA
0.4225	-0.0159	0.1767	260927_at	At1g05940	hypothetical protein predicted by genemark.hmm; supported by cDNA: gi_13430817_gb_AF360321.1_AF360321	AT1G05940	Cationic amino acid transporter 9, chloroplastic [Source:UniProtKB/Swiss-Prot;Acc:Q9C5D6]	CAT9
0.4223	-0.0875	0.8235	263842_at	At2g36835	Expressed protein ; supported by full-length cDNA: Ceres: 97088.	AT2G36835	Expressed protein [Source:UniProtKB/TrEMBL;Acc:Q8W455]	NA
0.4221	-0.055	0.7996	259185_at	At3g01550	putative phosphate/phosphoenolpyruvate translocator similar to phosphate/phosphoenolpyruvate translocator precursor GB:AAB40648 [Nicotiana tabacum];supported by full-length cDNA: Ceres:118800.	AT3G01550	Phosphoenolpyruvate/phosphate translocator 2, chloroplastic [Source:UniProtKB/Swiss-Prot;Acc:Q8H0T6]	PPT2
0.4221	-0.0465	0.4248	264694_at	At1g70250	receptor serine/threonine kinase PR5, putative similar to receptor serine/threonine kinase PR5 GI:1235680 from [Arabidopsis thaliana]	AT1G70250	Receptor serine/threonine kinase [Source:UniProtKB/TrEMBL;Acc:F4I5D4]	NA
0.4221	-0.0888	0.2191	264396_at	At1g12050	fumarylacetoacetate hydrolase-like protein similar to fumarylacetoacetate hydrolase, gb|L41670 from Emericella nidulans	AT1G12050	Fumarylacetoacetase [Source:UniProtKB/Swiss-Prot;Acc:Q8RW90]	FAH
0.422	0.0803	0.3641	264628_at	At1g65530	hypothetical protein contains similarity to caltractin GI:3688162 from [Arabidopsis thaliana]	AT1G65540	LETM1-like protein [Source:UniProtKB/TrEMBL;Acc:F4IBH5]	NA
0.4219	-0.0715	0.5764	254072_at	At4g25370	putative protein ClpC protease - Spinacia oleracea,PID:g4105131; supported by full-length cDNA: Ceres: 28122.	AT4G25370	ATP-dependent Clp protease ATP-binding subunit CLPT1, chloroplastic [Source:UniProtKB/Swiss-Prot;Acc:Q93WL3]	CLPT1
0.4219	0.0028	0.5402	262190_at	At1g78030	unknown protein	AT1G78030	unknown protein; BEST Arabidopsis thaliana protein match is: Protein of unknown function (duplicated DUF1399) (TAIR:AT4G37900.1); Has 6 Blast hits to 6 proteins in 2 species: Archae - 0; Bacteria - 0; Metazoa - 0; Fungi - 0; Plants - 6; Viruses - 0; /.../ Eukaryotes - 0 (source: NCBI BLink). [Source:TAIR;Acc:AT1G78030]	NA
0.4219	-0.0663	0.0323	250738_at	At5g05730	anthranilate synthase component I-1 precursor (sp|P32068)	AT5G05730	Anthranilate synthase alpha subunit 1 [Source:UniProtKB/TrEMBL;Acc:F4K0T5]	ASA1
0.4218	0.1467	0.4897	260664_at	At1g19510	myb-related protein, putative similar to GB:CAB91874 from [Lycopersicon esculentum]	AT1G19510	Protein RADIALIS-like 5 [Source:UniProtKB/Swiss-Prot;Acc:Q8GW75]	RL5
0.4218	0.0829	0.1118	248616_at	At5g49580	putative protein contains similarity to unknown protein (pir||T01052)	AT5G49580	Chaperone DnaJ-domain superfamily protein [Source:UniProtKB/TrEMBL;Acc:Q9FGY8]	NA
0.4217	-0.066	0.9359	254783_at	At4g12830	hydrolase-like protein 2-hydroxy-6-oxohepta-2,4-dienoate hydrolase (EC 3.7.-.-) - Synechocystis sp., PIR2:S77427;supported by full-length cDNA: Ceres:122353.	AT4G12830	AT4g12830/T20K18_180 [Source:UniProtKB/TrEMBL;Acc:Q93ZN4]	NA
0.4217	-0.0524	0.6578	245505_at	At4g15690	glutaredoxin	AT4G15690	Monothiol glutaredoxin-S5 [Source:UniProtKB/Swiss-Prot;Acc:O23420]	GRXS5
0.4217	-0.015	-0.1507	247854_at	At5g58200	contains similarity to phosphoesterase	AT5G58200	Calcineurin-like metallo-phosphoesterase superfamily protein [Source:UniProtKB/TrEMBL;Acc:F4KDK1]	NA
0.4216	0.1083	0.4978	252024_at	At3g52880	monodehydroascorbate reductase (NADH) - like protein monodehydroascorbate reductase (NADH), Lycoperison esculentum, PIR:T06407;supported by full-length cDNA: Ceres:30012.	AT3G52880	Monodehydroascorbate reductase 1 [Source:UniProtKB/TrEMBL;Acc:F4J849]	ATMDAR1
0.4216	-0.0968	0.3616	260799_at	At1g78270	UDP-glucose glucosyltransferase, putative similar to UDP-glucose glucosyltransferase GI:3928543 from [Arabidopsis thaliana]	AT1G78270	UDP-glycosyltransferase 85A4 [Source:UniProtKB/Swiss-Prot;Acc:Q9M9E7]	UGT85A4
0.4214	0.1026	0.4945	266078_at	At2g40670	putative two-component response regulator protein ; supported by cDNA: gi_11870067_gb_AF305721.1_AF305721	AT2G40670	Response regulator 16 [Source:UniProtKB/TrEMBL;Acc:F4II22]	ARR16
0.4214	-0.0642	0.408	267366_at	At2g44310	unknown protein ;supported by full-length cDNA: Ceres:26701.	AT2G44310	Calcium-binding EF-hand family protein [Source:UniProtKB/TrEMBL;Acc:O64866]	NA
0.4213	-0.1104	0.3001	262455_at	At1g11310	Mlo protein, putative similar to Mlo protein GB:Z83834 GI:1877220 from [Hordeum vulgare];supported by full-length cDNA: Ceres:259664.	AT1G11310	MLO-like protein 2 [Source:UniProtKB/Swiss-Prot;Acc:Q9SXB6]	MLO2
0.4213	-0.0703	0.1415	256050_at	At1g07000	leucine zipper protein, putative similar to leucine zipper protein GI:10177020 from [Arabidopsis thaliana]	AT1G07000	Exocyst subunit Exo70 family protein [Source:UniProtKB/TrEMBL;Acc:A0A178WCB5]	ATEXO70B2
0.4211	-0.0543	0.6623	251143_at	At5g01220	putative protein SqdX protein, Synechococcus PCC7942, EMBL:SP45308; supported by cDNA: gi_15028316_gb_AY045961.1_	AT5G01220	Sulfoquinovosyl transferase SQD2 [Source:UniProtKB/Swiss-Prot;Acc:Q8S4F6]	SQD2
0.421	-0.0377	0.2626	252534_at	At3g46130	Myb DNA binding protein -like MYB59, Arabidopsis thaliana, EMBL:AF062894; supported by cDNA: gi_9864078_gb_AF272733.1_AF272733	AT3G46130	myb domain protein 48 [Source:TAIR;Acc:AT3G46130]	ATMYB48
0.4209	-0.0355	0.8002	252481_at	At3g46630	putative protein DCL PROTEIN, CHLOROPLAST PRECURSOR (DEFECTIVE CHLOROPLASTS AND LEAVES PROTEIN) - Lycopersicon esculentum, SWISSPROT:DCL_LYCES;supported by full-length cDNA: Ceres:21432.	AT3G46630	DCL protein (DUF3223) [Source:UniProtKB/TrEMBL;Acc:Q9SNB5]	NA
0.4207	-0.0365	0.8844	258956_at	At3g01440	hypothetical protein predicted by genscan+;supported by full-length cDNA: Ceres:13653.	AT3G01440	Photosynthetic NDH subunit of lumenal location 3, chloroplastic [Source:UniProtKB/Swiss-Prot;Acc:Q9SGH4]	PNSL3
0.4207	-0.1211	0.6281	246977_at	At5g24930	putative protein CONSTANS-like protein 1 - Malus domestica cultivar Fuji, EMBL:AF052584; supported by cDNA: gi_15450658_gb_AY052697.1_	AT5G24930	Zinc finger protein CONSTANS-LIKE 4 [Source:UniProtKB/Swiss-Prot;Acc:Q940T9]	COL4
0.4206	-0.1233	0.7171	267000_at	At2g34310	Expressed protein ; supported by full-length cDNA: Ceres: 16411.	AT2G34310	Expressed protein [Source:UniProtKB/TrEMBL;Acc:O80780]	NA
0.4204	-0.0682	0.5717	245188_at	At1g67660	F12A21.19 unknown protein; similar to ESTs gb|AI996033.1, and dbj|AV563431.1	AT1G67660	Restriction endonuclease, type II-like superfamily protein [Source:UniProtKB/TrEMBL;Acc:Q8GW93]	NA
0.4203	-0.0599	0.7967	264474_s_at	At1g67090	ribulose-bisphosphate carboxylase small unit, putative similar to ribulose-bisphosphate carboxylase small unit GI:406726 from (Brassica napus); supported by cDNA: gi_11762169_gb_AF325011.1_AF325011	AT1G67090;AT5G38410;AT5G38420;AT5G38430	Ribulose bisphosphate carboxylase small chain [Source:UniProtKB/TrEMBL;Acc:A0A178WD57];Ribulose bisphosphate carboxylase small chain [Source:UniProtKB/TrEMBL;Acc:B3H5S2];Ribulose bisphosphate carboxylase small chain 2B, chloroplastic [Source:UniProtKB/Swiss-Prot;Acc:P10797];Ribulose bisphosphate carboxylase small chain 1B, chloroplastic [Source:UniProtKB/Swiss-Prot;Acc:P10796]	RBCS-1A;NA;RBCS-2B;RBCS-1B
0.4203	0.0226	0.0308	250149_at	At5g14700	cinnamoyl CoA reductase - like protein cinnamoyl CoA reductase, Populus tremuloides, EMBL:AF217958;supported by full-length cDNA: Ceres:17229.	AT5G14700	Cinnamoyl CoA reductase-like protein [Source:UniProtKB/TrEMBL;Acc:Q9LYJ0]	NA
0.42	-0.1106	0.5398	265336_at	At2g18290	hypothetical protein predicted by genscan; supported by full-length cDNA: Ceres: 32047.	AT2G18290	Anaphase-promoting complex subunit 10 [Source:UniProtKB/Swiss-Prot;Acc:Q9ZPW2]	APC10
0.4199	-0.0905	0.9168	255046_at	At4g09650	H+-transporting ATP synthase-like protein H+-transporting ATP synthase (EC 3.6.1.34) delta chain precursor, chloroplast - Nicotiana tabacum,PIR2:S26198;supported by full-length cDNA: Ceres:39471.	AT4G09650	PDE332 [Source:UniProtKB/TrEMBL;Acc:A0A178V1L3]	ATPD
0.4198	-0.0628	0.2305	249719_at	At5g35735	Expressed protein ; supported by full-length cDNA: Ceres: 32450.	AT5G35735	Cytochrome b561 and DOMON domain-containing protein At5g35735 [Source:UniProtKB/Swiss-Prot;Acc:Q9FKH6]	NA
0.4198	-0.0563	0.1329	263534_at	At2g24940	putative steroid binding protein ;supported by full-length cDNA: Ceres:10261.	AT2G24940	MAPR2 [Source:UniProtKB/TrEMBL;Acc:A0A178VV33]	MP3
0.4196	0.0127	0.6564	265742_at	At2g01290	putative ribose 5-phosphate isomerase ; supported by cDNA: gi_15809809_gb_AY054172.1_	AT2G01290	Probable ribose-5-phosphate isomerase 2 [Source:UniProtKB/Swiss-Prot;Acc:Q9ZU38]	RPI2
0.4195	-0.0079	0.5167	254333_at	At4g22753	predicted protein predicted protein ERG25, Saccharomyces cerevisiae, PIR2:S64354	AT4G22755	SMO1-3 [Source:UniProtKB/TrEMBL;Acc:A0A178V2R2]	SMO1-3
0.4195	0.0638	0.2753	265659_at	At2g25440	putative disease resistance protein	AT2G25440	Receptor-like protein 20 [Source:UniProtKB/Swiss-Prot;Acc:Q9SKK5]	AtRLP20
0.4194	-0.1398	0.7144	255365_at	At4g04040	putative phosphofructokinase beta subunit	AT4G04040	Pyrophosphate--fructose 6-phosphate 1-phosphotransferase subunit beta 2 [Source:UniProtKB/Swiss-Prot;Acc:F4JGR5]	PFP-BETA2
0.4194	-0.1269	0.007	251516_s_at	At3g59310	putative protein hypothetical protein SPCC320.08 - Schizosaccharomyces pombe, PIR:T41303	AT3G59310;AT3G59320	Solute carrier family 35 protein (DUF914) [Source:UniProtKB/TrEMBL;Acc:F4J890];Anthocyanin-related membrane protein 2 [Source:UniProtKB/TrEMBL;Acc:Q948Q8]	NA
0.4193	-0.0897	0.9095	262721_at	At1g43560	thioredoxin, putative similar to thioredoxin GI:142153 from [Synechococcus PCC6301]	AT1G43560	Ty2 [Source:UniProtKB/TrEMBL;Acc:A0A178WFY2]	Aty2
0.4193	-0.042	0.1281	254573_at	At4g19420	putative pectinacetylesterase pectinacetylesterase precursor, Vigna radiata, PIR2:S68805	AT4G19420	Pectinacetylesterase family protein [Source:TAIR;Acc:AT4G19420]	NA
0.4191	-0.0967	0.4827	250063_at	At5g17880	disease resistance protein - like disease resistance protein rps4-RLD, Arabidopsis thaliana, EMBL:ATH249263	AT5G17880	Disease resistance-like protein CSA1 [Source:UniProtKB/Swiss-Prot;Acc:F4KIF3]	CSA1
0.419	-0.0703	0.8907	262397_at	At1g49380	hypothetical protein predicted by genemark.hmm;supported by full-length cDNA: Ceres:230.	AT1G49380	Cytochrome c biogenesis protein CCS1, chloroplastic [Source:UniProtKB/Swiss-Prot;Acc:Q9XIA4]	CCS1
0.4189	-0.0226	0.6045	263133_at	At1g78450	hypothetical protein predicted by genemark.hmm;supported by full-length cDNA: Ceres:5677.	AT1G78450	F3F9.4 [Source:UniProtKB/TrEMBL;Acc:Q9SYN6]	NA
0.4188	-0.0794	0.1959	246600_at	At5g14930	putative protein disease resistance protein EDS1, Arabidopsis thaliana, PIR:T48859; supported by cDNA: gi:8699169	AT5G14930	Senescence-associated carboxylesterase 101 [Source:UniProtKB/Swiss-Prot;Acc:Q4F883]	SAG101
0.4187	-0.0734	0.7489	245024_at	atpA	ATPase alpha subunit	ATCG00120	ATP synthase subunit alpha, chloroplastic [Source:UniProtKB/TrEMBL;Acc:A0A1B1W4S8]	ATPA
0.4187	0.4126	0.5681	257999_at	At3g27540	hypothetical protein similar to hypothetical protein GB:AAF01546 from [Arabidopsis thaliana]	AT3G27540	Beta-1,4-N-acetylglucosaminyltransferase family protein [Source:UniProtKB/TrEMBL;Acc:Q9LT58]	NA
0.4186	0.0356	0.7667	245601_at	At4g14240	hypothetical protein	AT4G14240	DUF21 domain-containing protein At4g14240 [Source:UniProtKB/Swiss-Prot;Acc:Q67XQ0]	CBSDUF1
0.4185	-0.0221	0.5632	247452_at	At5g62430	H-protein promoter binding factor-like protein	AT5G62430	Cyclic dof factor 1 [Source:UniProtKB/Swiss-Prot;Acc:Q8W1E3]	CDF1
0.4184	-0.158	0.3387	260079_s_at	At1g35460	helix-loop-helix protein 1A, putative similar to GI:6166283 from [Pinus taeda]; supported by cDNA: gi_15724177_gb_AF411791.1_AF411791	AT1G35460;AT5G33210	Transcription factor bHLH80 [Source:UniProtKB/Swiss-Prot;Acc:Q9C8P8];Protein SHI RELATED SEQUENCE 8 [Source:UniProtKB/Swiss-Prot;Acc:F4KH89]	BHLH80;SRS8
0.4182	-0.1087	0.7856	245025_at	atpF	ATPase I subunit	ATCG00130	ATP synthase subunit b, chloroplastic [Source:UniProtKB/Swiss-Prot;Acc:P56759]	ATPF
0.4177	-0.0697	0.2288	248415_at	At5g51620	unknown protein	AT5G51620	Uncharacterised protein family (UPF0172) [Source:TAIR;Acc:AT5G51620]	NA
0.4176	-0.0837	0.7213	252001_at	At3g52750	plastid division protein FtsZ-like FtsZ protein, Gentiana lutea, EMBL:AF205859; supported by cDNA: gi_14488049_gb_AF384167.1_AF384167	AT3G52750	Cell division protein FtsZ homolog 2-2, chloroplastic [Source:UniProtKB/Swiss-Prot;Acc:Q9LXJ0]	FTSZ2-2
0.4174	0.1091	0.2925	258389_at	At3g15390	hypothetical protein predicted by genscan+	AT3G15390	Putative nuclear RNA export factor SDE5 [Source:UniProtKB/Swiss-Prot;Acc:Q9LUQ3]	SDE5
0.4174	-0.1277	0.0889	256869_at	At3g26430	nodulin, putative similar to nodulin GB:AAA91034 [Medicago sativa]	AT3G26420;AT3G26430	Glycine-rich RNA-binding protein RZ1A [Source:UniProtKB/Swiss-Prot;Acc:Q9LIN3];GDSL esterase/lipase At3g26430 [Source:UniProtKB/Swiss-Prot;Acc:Q9LIN2]	RZ1A;NA
0.4174	-0.1264	-0.2338	261294_at	At1g48430	dihydroxyacetone kinase, putative similar to GB:U09771 from [Citrobacter freundii]	AT1G48430	Dihydroxyacetone kinase [Source:UniProtKB/TrEMBL;Acc:F4HYF4]	NA
0.4172	0.0417	0.3565	251897_at	At3g54360	RING finger - like protein DNA-binding Mel-18 protein, Homo sapiens, PIR:JN0717supported by full-length cDNA: Ceres:20931.	AT3G54360	Protein NCA1 [Source:UniProtKB/Swiss-Prot;Acc:Q9M2V1]	NCA1
0.4172	-0.0398	-0.0348	260783_at	At1g06160	ethylene response factor, putative similar to ethylene response factor 1 GB:AAD03544 GI:4128208 from [Arabidopsis thaliana]	AT1G06160	Ethylene-responsive transcription factor ERF094 [Source:UniProtKB/Swiss-Prot;Acc:Q9LND1]	ERF094
0.4171	-0.0604	0.3701	258990_at	At3g08840	unknown protein ;supported by full-length cDNA: Ceres:105296.	AT3G08840	D-alanine-D-alanine ligase family [Source:UniProtKB/TrEMBL;Acc:A0A1I9LPE3]	NA
0.4168	-0.1076	0.7638	252828_at	At4g39960	DnaJ - like protein DnaJ-like protein, Pisum sativum, Z71640; supported by cDNA: gi_15450580_gb_AY052658.1_	AT4G39960	AT4g39960/T5J17_130 [Source:UniProtKB/TrEMBL;Acc:Q940V1]	NA
0.4168	-0.0782	0.7172	244960_at	rpl32	ribosomal protein L32	ATCG01020	50S ribosomal protein L32, chloroplastic [Source:UniProtKB/Swiss-Prot;Acc:P61847]	RPL32
0.4168	-0.0965	0.3697	262505_at	At1g21680	unknown protein ESTs gb|N96028, gb|F14286, gb|T20680, gb|F14443, gb|AA657300 and gb|N65244 come from this gene; supported by cDNA: gi_15028242_gb_AY046036.1_	AT1G21680	DPP6 N-terminal domain-like protein [Source:UniProtKB/TrEMBL;Acc:Q9XI10]	NA
0.4167	-0.1189	0.2992	248521_s_at	At5g50630	nodulin-like protein ; supported by cDNA: gi_14532599_gb_AY039924.1_	AT5G50520;AT5G50630	Major facilitator superfamily protein [Source:UniProtKB/TrEMBL;Acc:Q9LUF8]	NA
0.4166	-0.0282	0.1268	258203_at	At3g13950	hypothetical protein predicted by genemark.hmm	AT3G13950	AT3G13950 protein [Source:UniProtKB/TrEMBL;Acc:B9DG91]	NA
0.4165	-0.0258	0.4187	257835_at	At3g25180	cytochrome P450 monooxygenase, putative similar to cytochrome P450 monooxygenase GB:AAC49188 [Pisum sativum]; contains Pfam profile: PF00067 cytochrome P450	AT3G25180	Cytochrome P450 82G1 [Source:UniProtKB/Swiss-Prot;Acc:Q9LSF8]	CYP82G1
0.4165	-0.1031	0.3912	245815_at	At1g26090	unknown protein	AT1G26090	Uncharacterized protein At1g26090, chloroplastic [Source:UniProtKB/Swiss-Prot;Acc:Q6DYE4]	NA
0.4164	-0.0769	0.7009	246449_at	At5g16810	hypothetical protein	AT5G16810	Protein kinase superfamily protein [Source:UniProtKB/TrEMBL;Acc:Q8GWD0]	NA
0.4161	-0.0727	0.4547	259632_at	At1g56430	nicotianamine synathase, putative similar to nicotianamine synathase [Arabidopsis thaliana] GI:4220614	AT1G56430	Probable nicotianamine synthase 4 [Source:UniProtKB/Swiss-Prot;Acc:Q9C7X5]	NAS4
0.416	-0.0462	0.3304	248793_at	At5g47240	mutT domain protein-like ;supported by full-length cDNA: Ceres:38400.	AT5G47240	nudix hydrolase homolog 8 [Source:TAIR;Acc:AT5G47240]	atnudt8
0.4159	-0.0926	0.4736	258151_at	At3g18080	beta-glucosidase, putative similar to beta-glucosidase BGQ60 precursor GB:A57512 [Hordeum vulgare];supported by full-length cDNA: Ceres:11984.	AT3G18080	Beta-glucosidase 44 [Source:UniProtKB/Swiss-Prot;Acc:Q9LV33]	BGLU44
0.4155	-0.1103	0.5834	264609_at	At1g04530	unknown protein ;supported by full-length cDNA: Ceres:2935.	AT1G04530	Tetratricopeptide repeat (TPR)-like superfamily protein [Source:UniProtKB/TrEMBL;Acc:Q8VZ31]	TPR4
0.4152	-0.0901	0.841	252116_at	At3g51510	putative protein ;supported by full-length cDNA: Ceres:10009.	AT3G51510	AT3g51510/F26O13_150 [Source:UniProtKB/TrEMBL;Acc:Q9SCZ8]	NA
0.4152	-0.08	0.779	259786_at	At1g29660	lipase/hydrolase, putative contains Pfam profile: PF00657 Lipase/Acylhydrolase with GDSL-like motif;supported by full-length cDNA: Ceres:6680.	AT1G29660	GDSL esterase/lipase At1g29660 [Source:UniProtKB/Swiss-Prot;Acc:Q9C7N5]	NA
0.4152	-0.1557	0.5675	249231_at	At5g42030	putative protein similar to unknown protein (emb|CAB66408.1);supported by full-length cDNA: Ceres:106836.	AT5G42030	ABL interactor-like protein 4 [Source:TAIR;Acc:AT5G42030]	ABIL4
0.4147	0.0234	0.1945	264516_at	At1g10090	unknown protein	AT1G10090	Hyperosmolality-gated Ca2+ permeable channel 2.2 [Source:UniProtKB/TrEMBL;Acc:A0A097NUS5]	NA
0.4145	-0.0612	0.5935	263163_at	At1g03160	fructokinase, putative predicted by genefinder	AT1G03160	Probable transmembrane GTPase FZO-like, chloroplastic [Source:UniProtKB/Swiss-Prot;Acc:Q1KPV0]	FZL
0.4145	0.343	0.4782	261016_at	At1g26560	beta-glucosidase, putative similar to beta-glucosidase GB:L41869 GI:804655 from [Hordeum vulgare];supported by full-length cDNA: Ceres:125606.	AT1G26560	Beta-glucosidase 40 [Source:UniProtKB/Swiss-Prot;Acc:Q9FZE0]	BGLU40
0.4144	-0.1077	0.8784	255572_at	At4g01050	hypothetical protein ; supported by cDNA: gi_15982914_gb_AY057565.1_	AT4G01050	thylakoid rhodanese-like [Source:TAIR;Acc:AT4G01050]	TROL
0.4144	-0.1064	0.2581	246985_at	At5g67290	putative protein contains similarity to unknown protein (sp Q10058);supported by full-length cDNA: Ceres:108335.	AT5G67290	FAD-dependent oxidoreductase family protein [Source:UniProtKB/TrEMBL;Acc:Q9FN21]	NA
0.4141	-0.0883	0.9388	258025_at	At3g19480	putative D-3-phosphoglycerate dehydrogenase similar to GB:O04130 from [Arabidopsis thaliana]; supported by cDNA: gi_14596140_gb_AY042858.1_	AT3G19480	D-3-phosphoglycerate dehydrogenase 3, chloroplastic [Source:UniProtKB/Swiss-Prot;Acc:Q9LT69]	PGDH3
0.4141	-0.0305	-0.0086	261317_at	At1g53030	cytochrome C oxidase assembly protein, putative similar to GB:5851903 from [Rattus norvegicus];supported by full-length cDNA: Ceres:11496.	AT1G53030	Cytochrome c oxidase copper chaperone 2 [Source:UniProtKB/Swiss-Prot;Acc:Q94FT1]	COX17-2
0.414	-0.1138	0.7505	248151_at	At5g54270	Lhcb3 chlorophyll a/b binding protein (gb|AAD28773.1) ; supported by cDNA: gi_13926338_gb_AF372917.1_AF372917	AT5G54270	Chlorophyll a-b binding protein 3, chloroplastic [Source:UniProtKB/Swiss-Prot;Acc:Q9S7M0]	LHCB3
0.4139	-0.1054	0.8993	249244_at	At5g42270	FtsH protease, putative similar to FtsH protease GI:13183728 from [Medicago sativa]	AT5G42270	VAR1 [Source:UniProtKB/TrEMBL;Acc:A0A178U8J6]	FTSH5
0.4138	0.0078	0.2962	263774_at	At2g40280	unknown protein ; supported by cDNA: gi_16649002_gb_AY059871.1_	AT2G40280	Probable methyltransferase PMT23 [Source:UniProtKB/Swiss-Prot;Acc:Q9SIZ3]	NA
0.4138	-0.0851	0.2872	254723_at	At4g13510	ammonium transport protein (AMT1) ; supported by cDNA: gi_14335079_gb_AY037219.1_	AT4G13510	Ammonium transporter [Source:UniProtKB/TrEMBL;Acc:A0A178V540]	AMT1-1
0.4137	-0.1894	0.1919	250486_at	At5g09670	putative protein predicted proteins, Arabidopsis thaliana	AT5G09670	At5g09670 [Source:UniProtKB/TrEMBL;Acc:Q9LXD0]	NA
0.4136	-0.0734	0.7023	246487_at	At5g16030	putative protein with poly glutamic acid stretch hypothetical protein F16B3.13 - Arabidopsis thaliana, EMBL:AC021640; supported by full-length cDNA: Ceres: 29745.	AT5G16030	unknown protein; BEST Arabidopsis thaliana protein match is: unknown protein (TAIR:AT3G02500.1); Has 30201 Blast hits to 17322 proteins in 780 species: Archae - 12; Bacteria - 1396; Metazoa - 17338; Fungi - 3422; Plants - 5037; Viruses - 0; Other Eu /.../es - 2996 (source: NCBI BLink). [Source:TAIR;Acc:AT5G16030]	NA
0.4136	-0.0293	0.2969	252504_at	At3g46590	telomere repeat-binding protein homolog telomere repeat-binding protein - Arabidopsis thaliana, SWALL:CAB50690	AT3G46590	Telomere repeat-binding protein 2 [Source:UniProtKB/Swiss-Prot;Acc:Q9SNB9]	TRP2
0.4134	-0.0963	0.9298	249524_at	At5g38520	putative protein similar to unknown protein (pir||S75227);supported by full-length cDNA: Ceres:22.	AT5G38520	Alpha/beta-Hydrolases superfamily protein [Source:UniProtKB/TrEMBL;Acc:F4KBJ3]	NA
0.4134	-0.0141	0.244	258932_at	At3g10150	hypothetical protein predicted by genscan+	AT3G10150	Purple acid phosphatase 16 [Source:UniProtKB/TrEMBL;Acc:A0A1I9LQV7]	ATPAP16
0.4132	-0.0967	0.8655	254198_at	At4g24090	hypothetical protein	AT4G24090	At4g24090 [Source:UniProtKB/TrEMBL;Acc:Q5XEV6]	NA
0.413	-0.0963	0.8791	263760_at	At2g21280	unknown protein ; supported by cDNA: gi_13265530_gb_AF324701.2_AF324701	AT2G21280	NAD(P)-binding Rossmann-fold superfamily protein [Source:TAIR;Acc:AT2G21280]	GC1
0.413	-0.0563	0.181	246929_at	At5g25210	putative protein ; supported by full-length cDNA: Ceres: 13660.	AT5G25210	unknown protein; BEST Arabidopsis thaliana protein match is: unknown protein (TAIR:AT4G32030.1); Has 30201 Blast hits to 17322 proteins in 780 species: Archae - 12; Bacteria - 1396; Metazoa - 17338; Fungi - 3422; Plants - 5037; Viruses - 0; Other Eu /.../es - 2996 (source: NCBI BLink). [Source:TAIR;Acc:AT5G25210]	NA
0.4128	-0.0851	0.4432	258860_at	At3g02050	putative potassium transporter similar to potassium transporter GB:AAB87687 [Arabidopsis thaliana]; supported by cDNA: gi_6742168_gb_AF207621.2_AF207621	AT3G02050	Potassium transporter 4 [Source:UniProtKB/Swiss-Prot;Acc:Q9LD18]	POT4
0.4127	-0.0802	-0.0625	248995_at	At5g45260	disease resistance protein-like	AT5G45260	Disease resistance protein RRS1 [Source:UniProtKB/Swiss-Prot;Acc:P0DKH5]	RRS1
0.4123	-0.104	0.6179	247766_at	At5g58870	FtsH protease, putative contains similarity to cell division protein FtsH homolog 3 SP:P73437 (EC 3.4.24.-) [strain PCC6803] {Synechocystis sp.}	AT5G58870	Ftsh9 [Source:UniProtKB/TrEMBL;Acc:A0A178UAY0]	FTSH9
0.4121	-0.0813	0.6929	251309_at	At3g61220	putative protein carbonyl reductase (NADPH) - Rattus norvegicus, PIR:JC5285; supported by cDNA: gi_15028054_gb_AY045884.1_	AT3G61220	NAD(P)-binding Rossmann-fold superfamily protein [Source:UniProtKB/TrEMBL;Acc:A0A1I9LNT2]	NA
0.412	-0.0831	0.527	250005_at	At5g18760	putative protein predicted proteins, Arabidopsis thaliana	AT5G18760	At5g18760 [Source:UniProtKB/TrEMBL;Acc:Q1H5A5]	NA
0.412	-0.1494	0.151	258593_at	At3g04480	unknown protein	AT3G04480	Endoribonuclease [Source:UniProtKB/TrEMBL;Acc:F4J3Q1]	NA
0.4118	-0.0315	0.5993	249211_at	At5g42680	putative protein similar to unknown protein (pir||T09377)	AT5G42680	At5g42680 [Source:UniProtKB/TrEMBL;Acc:Q9FMZ6]	NA
0.4117	-0.0917	0.9462	249120_at	At5g43750	unknown protein ;supported by full-length cDNA: Ceres:16944.	AT5G43750	PnsB5 [Source:UniProtKB/TrEMBL;Acc:A0A178UJI2]	PNSB5
0.4116	-0.1274	0.8345	259258_at	At3g07670	putative ribulose-1,5-bisphosphate carboxylase/oxygenase small subunit N-methyltransferase I similar to ribulose-1,5-bisphosphate carboxylase/oxygenase small subunit N-methyltransferase I GB:AAC29137 [Chloroplast Spinacia oleracea]; nearly identical to putative methyltransferase GB:AAC14296 [Arabidopsis thaliana]	AT3G07670	Putative ribulose-1,5-bisphosphate carboxylase/oxygenase small subunit N-methyltransferase I [Source:UniProtKB/TrEMBL;Acc:Q9S7D2]	NA
0.4116	-0.118	0.4202	260580_at	At2g47390	unknown protein	AT2G47390	Prolyl oligopeptidase family protein [Source:TAIR;Acc:AT2G47390]	NA
0.4115	-0.1001	0.8156	251815_at	At3g54900	putative protein thioredoxin-like protein, Homo sapiens, AJ010841; supported by cDNA: gi_14326509_gb_AF385708.1_AF385708	AT3G54900	Monothiol glutaredoxin-S14, chloroplastic [Source:UniProtKB/Swiss-Prot;Acc:Q84Y95]	GRXS14
0.4115	-0.0706	0.6906	265342_at	At2g18300	hypothetical protein predicted by genscan; supported by cDNA: gi_15724317_gb_AF412099.1_AF412099	AT2G18300	Basic helix-loop-helix (BHLH) DNA-binding superfamily protein [Source:UniProtKB/TrEMBL;Acc:F4IQH8]	NA
0.4115	-0.0175	0.5963	262698_at	At1g75960	AMP-binding protein, putative contains Pfam profile: PF00501 AMP-binding enzyme	AT1G75960	Probable acyl-activating enzyme 8 [Source:UniProtKB/Swiss-Prot;Acc:Q9LQS1]	AAE8
0.4113	-0.1095	0.5994	262609_at	At1g13930	unknown protein ;supported by full-length cDNA: Ceres:1505.	AT1G13930	At1g13930/F16A14.27 [Source:UniProtKB/TrEMBL;Acc:Q9XI93]	NA
0.4113	-0.0286	0.1151	249417_at	At5g39670	calcium-binding protein - like cbp1 calcium-binding protein, Lotus japonicus, EMBL:LJA251808; supported by cDNA: gi_16648829_gb_AY058192.1_	AT5G39670	Probable calcium-binding protein CML46 [Source:UniProtKB/Swiss-Prot;Acc:Q93Z27]	CML46
0.4112	-0.0586	0.8245	259275_at	At3g01060	unknown protin ;supported by full-length cDNA: Ceres:37425.	AT3G01060	Lysine-tRNA ligase [Source:UniProtKB/TrEMBL;Acc:Q8RWI4]	NA
0.4112	-0.0216	0.2087	266396_at	At2g38790	unknown protein	AT2G38790	Uncharacterized protein At2g38790 [Source:UniProtKB/TrEMBL;Acc:Q84JS8]	NA
0.4112	-0.0632	-0.0705	261713_at	At1g32640	protein kinase, putative identical to bHLH protein GB:CAA67885 GI:1465368 from [Arabidopsis thaliana]; supported by cDNA: gi_14335047_gb_AY037203.1_	AT1G32640	ZBF1 [Source:UniProtKB/TrEMBL;Acc:A0A178W7C3]	MYC2
0.4111	-0.0684	0.1874	266037_at	At2g05940	putative protein kinase contains a protein kinase domain profile (PDOC00100); supported by cDNA: gi_15810412_gb_AY056245.1_	AT2G05940	Serine/threonine-protein kinase RIPK [Source:UniProtKB/Swiss-Prot;Acc:Q9ZUF4]	RIPK
0.4111	0.1152	-0.0497	264362_at	At1g03290	unknown protein ESTs gb|H36966, gb|R65511, gb|T42324 and gb|T20569 come from this gene	AT1G03290	ELKS/Rab6-interacting/CAST family protein [Source:UniProtKB/TrEMBL;Acc:Q9ZVT0]	NA
0.4107	-0.051	0.1502	246949_at	At5g25140	cytochrome P450-like protein CYTOCHROME P450 71B1 - Thlaspi arvense, EMBL:L24438	AT5G25140	Cytochrome P450 71B13 [Source:UniProtKB/Swiss-Prot;Acc:P58050]	CYP71B13
0.4106	-0.0262	-0.0062	252403_at	At3g48080	hypothetical protein	AT3G48080	Protein EDS1B [Source:UniProtKB/Swiss-Prot;Acc:Q9SU71]	EDS1B
0.4105	-0.1031	0.9032	254398_at	At4g21280	photosystem II oxygen-evolving complex protein 3 - like photosystem II oxygen-evolving complex protein 3, Spinacia oleracea, PIR2:S00008;supported by full-length cDNA: Ceres:5691.	AT4G21280	Oxygen-evolving enhancer protein 3-1, chloroplastic [Source:UniProtKB/Swiss-Prot;Acc:Q9XFT3]	PSBQ1
0.4105	0.0901	0.2064	257314_at	At3g26590	integral membrane protein, putative contains Pfam profile: PF01554 uncharacterized membrane protein family; supported by cDNA: gi_16323120_gb_AY057664.1_	AT3G26590	Protein DETOXIFICATION 29 [Source:UniProtKB/Swiss-Prot;Acc:Q38956]	DTX29
0.4104	-0.0645	0.2516	266235_at	At2g02360	putative phloem-specific lectin	AT2G02360	F-box protein PP2-B10 [Source:UniProtKB/Swiss-Prot;Acc:Q9ZVQ6]	PP2B10
0.4103	-0.0767	0.9252	266979_at	At2g39470	unknown protein ;supported by full-length cDNA: Ceres:16403.	AT2G39470	Photosynthetic NDH subunit of lumenal location 1, chloroplastic [Source:UniProtKB/Swiss-Prot;Acc:O80634]	PNSL1
0.4103	-0.0624	0.8957	264728_at	At1g22850	unknown protein location of EST gb|T45083 and gb|R65542; supported by cDNA: gi_15215601_gb_AY050329.1_	AT1G22850	At1g22850/F29G20_19 [Source:UniProtKB/TrEMBL;Acc:O23137]	NA
0.4103	0.0082	0.6618	257247_at	At3g24140	helix-loop-helix DNA-binding protein contains Pfam profile: PF00010 Helix-loop-helix DNA-binding domain	AT3G24140	FMA [Source:UniProtKB/TrEMBL;Acc:A0A178VKX8]	FAMA
0.4103	-0.0274	0.4319	252572_at	At3g45290	putative protein Mlo-h1 protein - Hordeum vulgare, PIR:T05952; supported by cDNA: gi_14091575_gb_AF369564.1_AF369564	AT3G45290	MLO-like protein 3 [Source:UniProtKB/Swiss-Prot;Acc:Q94KB9]	MLO3
0.4102	-0.0929	0.8496	259892_at	At1g72610	germin-like protein similar to germin precursor GB:P26759 [Triticum aestivum]; contains Pfam profile: PF01072 Germin family;supported by full-length cDNA: Ceres:20068.	AT1G72610	Germin-like protein subfamily 3 member 1 [Source:UniProtKB/Swiss-Prot;Acc:P94040]	GLP1
0.4102	-0.0499	0.6768	246439_at	At5g17600	RING-H2 zinc finger protein-like RING-H2 zinc finger protein ATL4 - Arabidopsis thaliana, EMBL:AF132014	AT5G17600	RING-H2 finger protein ATL52 [Source:UniProtKB/Swiss-Prot;Acc:Q9LF64]	ATL52
0.4102	-0.1275	0.3652	264247_at	At1g60160	potassium transporter, putative similar to potassium transporter GI:2654088 from [Arabidopsis thaliana]	AT1G60160	Putative potassium transporter 12 [Source:UniProtKB/Swiss-Prot;Acc:O80739]	POT12
0.4101	0.0398	0.6523	259070_at	At3g11670	digalactosyldiacylglycerol synthase identical to digalactosyldiacylglycerol synthase GB:AAD42378 [Arabidopsis thaliana]; supported by cDNA: gi_5354157_gb_AF149841.1_AF149841	AT3G11670	DGD1 [Source:UniProtKB/TrEMBL;Acc:A0A178VKL1]	DGD1
0.4101	-0.0479	0.63	255294_at	At4g04750	putative sugar transporter	AT4G04750	Major facilitator superfamily protein [Source:TAIR;Acc:AT4G04750]	NA
0.41	-0.0535	0.387	255931_at	At1g12710	hypothetical protein similar to putative phloem-specific lectin GI:3894166 from [Arabidopsis thaliana]	AT1G12710	phloem protein 2-A12 [Source:TAIR;Acc:AT1G12710]	AtPP2-A12
0.41	-0.0248	0.297	245613_at	At4g14450	hypothetical protein	AT4G14450	Uncharacterized protein At4g14450, chloroplastic [Source:UniProtKB/Swiss-Prot;Acc:Q6NN02]	NA
0.41	0.2817	-0.0546	265244_at	At2g43020	putative amine oxidase	AT2G43020	Probable polyamine oxidase 2 [Source:UniProtKB/Swiss-Prot;Acc:Q9SKX5]	PAO2
0.4098	-0.1264	0.6502	262221_at	At1g75010	hypothetical protein predicted by genemark.hmm	AT1G75010	Protein ACCUMULATION AND REPLICATION OF CHLOROPLASTS 3 [Source:UniProtKB/Swiss-Prot;Acc:Q6F6B5]	ARC3
0.4098	-0.0572	0.5849	246021_at	At5g21100	ascorbate oxidase-like protein ascorbate oxidase - Brassica juncea, EMBL:AF206721	AT5G21100	Ascorbate oxidase-like protein [Source:UniProtKB/TrEMBL;Acc:Q8LPL3]	NA
0.4097	-0.0447	0.7034	245450_at	At4g16880	disease resistance RPP5 like protein (fragment)	AT4G16880	Leucine-rich repeat (LRR) family protein [Source:UniProtKB/TrEMBL;Acc:F4JNB0]	NA
0.4094	-0.114	0.2637	262899_at	At1g59870	ABC transporter, putative similar to ABC transporter GI:9279716 from [Arabidopsis thaliana]	AT1G59870	ABC transporter G family member 36 [Source:UniProtKB/Swiss-Prot;Acc:Q9XIE2]	ABCG36
0.4093	-0.0379	0.7677	247261_at	At5g64460	ZW10-like protein ; supported by cDNA: gi_14334941_gb_AY035144.1_	AT5G64460	Phosphoglycerate mutase-like protein 1 [Source:UniProtKB/Swiss-Prot;Acc:Q9FGF0]	NA
0.4093	-0.0543	0.1705	261864_s_at	At1g50480	10-formyltetrahydrofolate synthetase identical to 10-formyltetrahydrofolate synthetase (Arabidopsis thaliana) GI:5921663; supported by cDNA: gi_15451113_gb_AY054637.1_	AT1G50480;AT2G12200;AT2G12280	Formate--tetrahydrofolate ligase [Source:UniProtKB/Swiss-Prot;Acc:Q9SPK5];10-formyltetrahydrofolate synthetase [Source:UniProtKB/TrEMBL;Acc:Q9ZUQ5];10-formyltetrahydrofolate synthetase [Source:UniProtKB/TrEMBL;Acc:Q9ZUP9]	THFS;NA
0.4092	-0.0794	0.8987	249007_at	At5g44650	unknown protein ;supported by full-length cDNA: Ceres:21404.	AT5G44650	Ycf3-interacting protein 1, chloroplastic [Source:UniProtKB/Swiss-Prot;Acc:Q9LU01]	Y3IP1
0.4091	-0.1398	0.2464	257868_at	At3g25070	unknown protein	AT3G25070	RPM1 interacting protein 4 [Source:UniProtKB/TrEMBL;Acc:A0A1I9LMJ4]	RIN4
0.409	-0.1008	0.8367	250133_at	At5g16400	thioredoxin f2 (gb|AAD35004.1) ; supported by cDNA: gi_4973253_gb_AF144386.1_AF144386	AT5G16400	TRXF2 [Source:UniProtKB/TrEMBL;Acc:A0A178UDV9]	TRXF2
0.4088	-0.033	0.0667	265723_at	At2g32140	putative disease resistance protein	AT2G32140	Transmembrane receptor [Source:UniProtKB/TrEMBL;Acc:F4ISS7]	NA
0.4085	-0.1124	0.8259	244969_at	rps18	ribosomal protein S18	ATCG00650	30S ribosomal protein S18, chloroplastic [Source:UniProtKB/Swiss-Prot;Acc:P56807]	RPS18
0.4085	-0.1227	0.2047	258000_at	At3g28940	AIG2-like protein similar to AIG2 protein GB:P54121 from [Arabidopsis thaliana];supported by full-length cDNA: Ceres:5137.	AT3G28940	Protein AIG2 B [Source:UniProtKB/Swiss-Prot;Acc:Q9MBH2]	AIG2B
0.4084	-0.0873	0.6681	261319_at	At1g53090	phytochrome A supressor spa1, putative similar to GB:4809171 from [Arabidopsis thaliana]; supported by cDNA: gi_14532797_gb_AY040023.1_	AT1G53090	SPA4 [Source:UniProtKB/TrEMBL;Acc:A0A178WBA0]	SPA4
0.4084	-0.0751	0.3597	264654_s_at	At1g08900	putative sugar transport protein, ERD6 similar to GB:BAA25989; supported by cDNA: gi_14423387_gb_AF386931.1_AF386931	AT1G08890;AT1G08900	Sugar transporter ERD6-like 1 [Source:UniProtKB/Swiss-Prot;Acc:Q9SCW7];Sugar transporter ERD6-like 2 [Source:UniProtKB/Swiss-Prot;Acc:Q4F7G0]	SUGTL4;SUGTL3
0.4084	-0.097	0.2674	247040_at	At5g67150	anthranilate N-hydroxycinnamoyl/benzoyltransferase-like protein ;supported by full-length cDNA: Ceres:114226.	AT5G67150	Anthranilate N-hydroxycinnamoyl/benzoyltransferase-like protein [Source:UniProtKB/TrEMBL;Acc:Q9FH98]	NA
0.4082	-0.0538	0.3438	250276_at	At5g13040	putative protein mRNA, Moritella marina, EMBL:AB025342	AT5G13030	Selenoprotein O [Source:UniProtKB/TrEMBL;Acc:Q8H126]	NA
0.4082	0.0019	0.1946	254101_at	At4g25000	alpha-amylase - like protein alpha-amylase, Vigna mungo, PIR2:S10514;supported by full-length cDNA: Ceres:3059.	AT4G25000	Alpha-amylase 1 [Source:UniProtKB/Swiss-Prot;Acc:Q8VZ56]	AMY1
0.4081	-0.1065	0.73	258538_at	At3g06950	putative tRNA pseudouridine synthase similar to tRNA pseudouridine synthase A GB:P07649 [Escherichia coli]	AT3G06950	tRNA pseudouridine synthase [Source:UniProtKB/TrEMBL;Acc:A1A6J3]	NA
0.408	-0.106	0.7695	257205_at	At3g16520	putative glucosyltransferase similar to UDP-glucose glucosyltransferase GB:X77459 [Manihot esculenta], UDP-glycose:flavonoid glycosyltransferase GB:BAA36411 [Vigna mungo]	AT3G16520	UDP-glycosyltransferase 88A1 [Source:UniProtKB/Swiss-Prot;Acc:Q9LK73]	UGT88A1
0.4079	-0.0659	0.6393	265547_at	At2g28305	hypothetical protein similar to hypothetical protein GB:AAD18138; supported by full-length cDNA: Ceres: 23166.	AT2G28305	Cytokinin riboside 5'-monophosphate phosphoribohydrolase [Source:UniProtKB/TrEMBL;Acc:A0A178VS96]	LOG1
0.4078	0.0208	0.8286	256036_at	At1g07110	fructose-2,6-bisphosphatase, putative similar to fructose-2,6-bisphosphatase GI:8572069 from [Arabidopsis thaliana]; supported by cDNA: gi_13096097_gb_AF190739.2_AF190739	AT1G07110	FKFBP [Source:UniProtKB/TrEMBL;Acc:A0A178W4F2]	FKFBP
0.4078	-0.073	0.7267	247162_at	At5g65730	xyloglucan endo-transglycosylase-like protein ;supported by full-length cDNA: Ceres:12301.	AT5G65730	Xyloglucan endotransglucosylase/hydrolase [Source:UniProtKB/TrEMBL;Acc:Q0WUU2]	XTH6
0.4078	-0.0688	0.5421	249125_at	At5g43450	1-aminocyclopropane-1-carboxylate oxidase ; supported by cDNA: gi_14596164_gb_AY042870.1_	AT5G43450	1-aminocyclopropane-1-carboxylate oxidase homolog 10 [Source:UniProtKB/Swiss-Prot;Acc:Q9LSW6]	NA
0.4078	-0.0426	0.095	265962_at	At2g37460	nodulin-like protein ;supported by full-length cDNA: Ceres:16393.	AT2G37460	WAT1-related protein At2g37460 [Source:UniProtKB/Swiss-Prot;Acc:Q9ZUS1]	NA
0.4076	-0.03	0.5897	258456_at	At3g22420	putative protein kinase similar to mitogen activated protein kinase kinase GB:AAC32599 from [Oryza sativa];supported by full-length cDNA: Ceres:263816.	AT3G22420	With no lysine (K) kinase 2 [Source:UniProtKB/TrEMBL;Acc:A0A1I9LMD0]	WNK2
0.4074	-0.098	0.8557	255982_at	At1g34000	hypothetical protein contains similarity to photosystem II 22 kDa protein GI:6006279 from [Arabidopsis thaliana];supported by full-length cDNA: Ceres:11084.	AT1G34000	OHP2 [Source:UniProtKB/TrEMBL;Acc:A0A178WAB5]	OHP2
0.4074	0.1595	-0.1341	258731_at	At3g11880	unknown protein ; supported by cDNA: gi_16226859_gb_AF428353.1_AF428353	AT3G11880	F26K24.17 protein [Source:UniProtKB/TrEMBL;Acc:Q9SF11]	NA
0.407	-0.1031	0.8907	262377_at	At1g73110	rubisco activase, putative similar to rubisco activase GI:2707330 from [Lycopersicon pennellii]; supported by cDNA: gi_13605705_gb_AF361834.1_AF361834	AT1G73110	At1g73110/F3N23_39 [Source:UniProtKB/TrEMBL;Acc:Q9AST9]	NA
0.407	-0.061	0.725	245017_at	psaI	PSI I protein	ATCG00510	Photosystem I reaction center subunit VIII [Source:UniProtKB/TrEMBL;Acc:A0A1B1W4U9]	PSAI
0.407	-0.063	0.5323	254670_at	At4g18390	teosinte branched1 - like protein teosinte branched1 protein - Zea mays, PIR2:T04347	AT4G18390	Transcription factor TCP2 [Source:UniProtKB/Swiss-Prot;Acc:Q93V43]	TCP2
0.407	-0.0212	0.2907	251197_at	At3g62960	glutaredoxin -like protein glutaredoxin, castor bean, PIR:S54825	AT3G62960	Glutaredoxin-C14 [Source:UniProtKB/Swiss-Prot;Acc:Q9LYC5]	GRXC14
0.4068	-0.0911	0.7357	246040_at	At5g19370	peptidyl-prolyl cis-trans isomerase - like protein peptidyl-prolyl cis-trans isomerase A.thaliana;supported by full-length cDNA: Ceres:25533.	AT5G19370	Rhodanese-like/PpiC domain-containing protein 12, chloroplastic [Source:UniProtKB/Swiss-Prot;Acc:Q93WI0]	NA
0.4066	-0.0961	0.8877	260542_at	At2g43560	putative FKBP type peptidyl-prolyl cis-trans isomerase	AT2G43560	Peptidylprolyl isomerase [Source:UniProtKB/TrEMBL;Acc:A0A178VVY6]	FKBP16-3
0.4066	-0.0769	0.2388	250676_at	At5g06320	harpin-induced protein-like ; supported by cDNA: gi_9502175_gb_AF264699.1_AF264699	AT5G06320	NHL3 [Source:UniProtKB/TrEMBL;Acc:A0A178UB58]	NHL3
0.4065	-0.0099	0.3633	247146_at	At5g65610	unknown protein	AT5G65610	unknown protein; Has 1807 Blast hits to 1807 proteins in 277 species: Archae - 0; Bacteria - 0; Metazoa - 736; Fungi - 347; Plants - 385; Viruses - 0; Other Eukaryotes - 339 (source: NCBI BLink). [Source:TAIR;Acc:AT5G65610]	NA
0.4062	-0.0178	0.3947	255763_at	At1g16730	hypothetical protein predicted by genemark.hmm	AT1G16730	F17F16.6 protein [Source:UniProtKB/TrEMBL;Acc:Q9FWQ7]	UP6
0.4061	-0.0865	0.4547	256617_at	At3g22240	unknown protein ; supported by full-length cDNA: Ceres: 368.	AT3G22235;AT3G22240	Cysteine-rich TM module stress tolerance protein [Source:UniProtKB/TrEMBL;Acc:Q8W472];Cysteine-rich/transmembrane domain PCC1-like protein [Source:UniProtKB/TrEMBL;Acc:Q9LHJ3]	NA
0.4061	-0.0214	0.1849	259849_at	At1g72190	phosphoglycerate dehydrogenase, putative contained within GI:6626247 from [Archaeoglobus fulgidus]	AT1G72190	D-isomer specific 2-hydroxyacid dehydrogenase family protein [Source:UniProtKB/TrEMBL;Acc:F4IBQ3]	NA
0.4059	-0.0732	0.8311	258989_at	At3g08920	rhodanese-like family protein contains rhodanese-like domain PF:00581;supported by full-length cDNA: Ceres:30880.	AT3G08920	Rhodanese-like domain-containing protein 10 [Source:UniProtKB/Swiss-Prot;Acc:Q9SR92]	STR10
0.4059	-0.0454	0.2092	250999_at	At5g02630	putative protein predicted proyeins, Arabidopsis thaliana, Oryza sativa, Caenorhabditis elegans	AT5G02630	At5g02630 [Source:UniProtKB/TrEMBL;Acc:Q9LZ39]	NA
0.4059	-0.0667	0.0757	245881_at	At5g09460	putative protein	AT5G09460	Transcription factor bHLH143 [Source:UniProtKB/Swiss-Prot;Acc:Q9FY69]	BHLH143
0.4056	-0.1144	0.3454	262499_at	At1g21770	unknown protein EST gb|T41993 comes from this gene;supported by full-length cDNA: Ceres:97320.	AT1G21770	Acyl-CoA N-acyltransferases (NAT) superfamily protein [Source:UniProtKB/TrEMBL;Acc:Q8H0Y9]	NA
0.4054	-0.091	0.8612	265182_at	At1g23740	putative auxin-induced protein ;supported by full-length cDNA: Ceres:155143.	AT1G23740	NADPH-dependent alkenal/one oxidoreductase, chloroplastic [Source:UniProtKB/Swiss-Prot;Acc:Q9ZUC1]	AOR
0.4053	0.0737	0.1761	256757_at	At3g25620	membrane transporter, putative similar to GB:AAC61893 from [Bactrocera tryoni] (Insect Mol. Biol. 6 (4), 343-356 (1997))	AT3G25620	ABC transporter G family member 21 [Source:UniProtKB/Swiss-Prot;Acc:Q7XA72]	ABCG21
0.4052	-0.1469	0.4832	260286_at	At1g80600	putative acetylornithine transaminase similar to ACETYLORNITHINE AMINOTRANSFERASE PRECURSOR (ACOAT) GB:O04866 from (Alnus glutinosa); supported by full-length cDNA: Ceres: 19586.	AT1G80600	Acetylornithine aminotransferase, chloroplastic/mitochondrial [Source:UniProtKB/Swiss-Prot;Acc:Q9M8M7]	WIN1
0.4052	-0.1578	0.0277	259154_at	At3g10260	unknown protein similar to unknown protein GB:AAC62889 [Arabidopsis thaliana];supported by full-length cDNA: Ceres:15153.	AT3G10260	Reticulon family protein [Source:TAIR;Acc:AT3G10260]	NA
0.4051	-0.0555	0.871	246630_at	At1g50730	hypothetical protein predicted by genemark.hmm	AT1G50732	unknown protein. [Source:TAIR;Acc:AT1G50732]	NA
0.4051	0.6247	0.4898	265458_at	At2g46580	unknown protein ;supported by full-length cDNA: Ceres:250015.	AT2G46580	Pyridoxine/pyridoxamine 5'-phosphate oxidase 2 [Source:UniProtKB/Swiss-Prot;Acc:Q9ZPY1]	PPOX2
0.405	-0.0592	0.5021	259348_at	At3g03770	hypothetical protein may contain C-terminal ser/thr protein kinase domain, similar to serine/threonine protein kinase Pto GB:AAB47421 [Lycopersicon esculentum];supported by full-length cDNA: Ceres:116488.	AT3G03770	Probable inactive leucine-rich repeat receptor-like protein kinase At3g03770 [Source:UniProtKB/Swiss-Prot;Acc:Q8LFN2]	NA
0.405	-0.0404	0.1385	267490_at	At2g19130	putative receptor-like protein kinase	AT2G19130	G-type lectin S-receptor-like serine/threonine-protein kinase At2g19130 [Source:UniProtKB/Swiss-Prot;Acc:O64477]	NA
0.4048	0.0235	0.3956	253970_at	At4g26510	putative uracil phosphoribosyl transferase uracil phosphoribosyl transferase,Saccharomyces cerevisiae, PIR2:JH0147supported by full-length cDNA: Ceres:21702.	AT4G26510	Uridine kinase-like protein 4 [Source:UniProtKB/Swiss-Prot;Acc:O65583]	UKL4
0.4047	-0.094	0.9165	262168_at	At1g74730	unknown protein ;supported by full-length cDNA: Ceres:12408.	AT1G74730	Transmembrane protein, putative (DUF1118) [Source:UniProtKB/TrEMBL;Acc:Q94F10]	NA
0.4047	0.2116	0.7712	254545_at	At4g19830	putative protein FKBP-type peptidyl-prolyl cis-trans isomerase,Synechocystis sp., PIR2:S75144	AT4G19830	Peptidyl-prolyl cis-trans isomerase FKBP17-1, chloroplastic [Source:UniProtKB/Swiss-Prot;Acc:O81864]	FKBP17-1
0.4047	-0.028	0.7506	259188_at	At3g01510	unknown protein ;supported by full-length cDNA: Ceres:249634.	AT3G01510	LSF1 [Source:UniProtKB/TrEMBL;Acc:A0A178V9M4]	LSF1
0.4047	-0.0876	0.1674	259118_at	At3g01310	unknown protein similar to unknown protein GB:BAA24863 [Homo sapiens], unknown protein GB:BAA20831 [Homo sapiens], unknown protein GB:AAB42264 [Caenorhabditis elegans]	AT3G01310	Phosphoglycerate mutase-like family protein [Source:UniProtKB/TrEMBL;Acc:F4J8C7]	NA
0.4047	-0.0538	-0.1642	251063_at	At5g01850	protein kinase ATN1-like protein protein kinase ATN1 (EC 2.7.1.-) - Arabidopsis thaliana, PIR:S61766	AT5G01850	Protein kinase superfamily protein [Source:TAIR;Acc:AT5G01850]	NA
0.4045	-0.1163	0.6726	244988_s_at	rpl23.1	ribosomal protein L23	ATCG00830;ATCG00840;ATCG01300;ATCG01310	50S ribosomal protein L2, chloroplastic [Source:UniProtKB/TrEMBL;Acc:A0A1B1W512];50S ribosomal protein L23, chloroplastic [Source:UniProtKB/Swiss-Prot;Acc:P61845]	rpl2-A;RPL23-A
0.4045	-0.0712	0.5212	259277_at	At3g01180	putative glycogen synthase similar to glycogen synthase precursor (Granule-Bound Starch Synthase II) GB:Q43093 from [Pisum sativum]; supported by cDNA: gi_15450774_gb_AY054467.1_	AT3G01180	Starch synthase, chloroplastic/amyloplastic (Fragment) [Source:UniProtKB/TrEMBL;Acc:W8QNS2]	SS2
0.4042	-0.0772	0.8892	262693_at	At1g62780	unknown protein	AT1G62780	Dimethylallyl, adenosine tRNA methylthiotransferase [Source:UniProtKB/TrEMBL;Acc:Q8VY70]	NA
0.4038	-0.0231	0.2877	247594_at	At5g60800	putative protein farnesylated protein GMFP5, Glycine max, EMBL:U64916	AT5G60800	Heavy metal transport/detoxification superfamily protein [Source:UniProtKB/TrEMBL;Acc:F4K0H3]	NA
0.4037	-0.0262	0.3601	249176_at	At5g42980	thioredoxin (clone GIF1) (pir||S58118) ; supported by full-length cDNA: Ceres: 13096.	AT5G42980	Thioredoxin H3 [Source:UniProtKB/Swiss-Prot;Acc:Q42403]	TRX3
0.4036	-0.0971	0.4464	265494_at	At2g15680	putative calmodulin-like protein	AT2G15680	CML30 [Source:UniProtKB/TrEMBL;Acc:A0A178VPG8]	CML30
0.4035	-0.0846	0.3838	262793_at	At1g13110	putative cytochrome P450 monooxygenase identical to gb|X97864 cytochrome P450 from Arabidopsis thaliana and is a member of the PF|00067 Cytochrome P450 family. ESTs gb|T44875, gb|T04814, gb|R65111, gb|T44310 and gb|T04541 come from this gene	AT1G13110	CYP71B7 [Source:UniProtKB/TrEMBL;Acc:A0A178WGC6]	CYP71B7
0.4034	-0.1041	0.2202	246055_at	At5g08380	alpha-galactosidase - like protein alpha-galactosidase, coffee, PIR:T50781	AT5G08380	Alpha-galactosidase 1 [Source:UniProtKB/Swiss-Prot;Acc:Q9FT97]	AGAL1
0.4033	0.0158	0.7284	245042_at	At2g26540	hypothetical protein predicted by genefinder;supported by full-length cDNA: Ceres:33364.	AT2G26540	Uroporphyrinogen-III synthase, chloroplastic [Source:UniProtKB/Swiss-Prot;Acc:O48721]	UROS
0.403	-0.0461	0.604	248270_at	At5g53450	putative protein similar to unknown protein (sp|P29618);supported by full-length cDNA: Ceres:95459.	AT5G53450	Probable plastid-lipid-associated protein 14, chloroplastic [Source:UniProtKB/Swiss-Prot;Acc:Q9LV04]	PAP14
0.403	-0.1388	0.3809	253785_s_at	At4g28620	ABC transporter - like protein ABC transporter-7, Mus musculus, gb:U43892; supported by cDNA: gi_9964118_gb_AF287698.1_AF287698	AT4G28620;AT4G28630	ABC transporter B family member 24, mitochondrial [Source:UniProtKB/Swiss-Prot;Acc:Q9M0G9];ABC transporter B family member 23, mitochondrial [Source:UniProtKB/Swiss-Prot;Acc:Q9FUT3]	ABCB24;ABCB23
0.4028	-0.1086	0.2333	248186_at	At5g53880	unknown protein ;supported by full-length cDNA: Ceres:31129.	AT5G53880	Putative uncharacterized protein [Source:UniProtKB/TrEMBL;Acc:Q9FN38]	NA
0.4028	-0.0278	0.128	246927_s_at	At5g25260	nodulin - like protein nodulin, Glycine max, EMBL:AF065435	AT5G25250;AT5G25260	Flotillin-like protein 1 [Source:UniProtKB/Swiss-Prot;Acc:Q501E6];Flotillin-like protein 2 [Source:UniProtKB/Swiss-Prot;Acc:Q4V3D6]	FLOT1;FLOT2
0.4026	-0.1178	0.9026	265415_at	At2g20890	unknown protein ;supported by full-length cDNA: Ceres:34875.	AT2G20890	THF1 [Source:UniProtKB/TrEMBL;Acc:A0A178VVV5]	THF1
0.4026	-0.1052	0.8189	260709_at	At1g32500	hypothetical protein predicted by genemark.hmm;supported by full-length cDNA: Ceres:259653.	AT1G32500	At1g32500 [Source:UniProtKB/TrEMBL;Acc:Q058Q9]	ABCI7
0.4025	-0.0674	0.8967	263442_at	At2g28605	hypothetical protein	AT2G28605	PsbP domain-containing protein 2, chloroplastic [Source:UniProtKB/Swiss-Prot;Acc:Q8VY52]	PPD2
0.4022	-0.0877	0.8331	248688_at	At5g48220	indole-3-glycerol phosphate synthase ; supported by cDNA: gi_15215597_gb_AY050327.1_	AT5G48220	AT5g48220/MIF21_11 [Source:UniProtKB/TrEMBL;Acc:Q9LUB2]	NA
0.4022	-0.0637	0.3385	262383_at	At1g72940	disease resistance protein, putative similar to disease resistance protein GI:9758876 from [Arabidopsis thaliana]	AT1G72940	At1g72940/F3N23_14 [Source:UniProtKB/TrEMBL;Acc:Q9SSN2]	NA
0.4022	-0.0594	0.1674	262452_at	At1g11210	hypothetical protein similar to hypothetical protein GB:AAD50003 GI:5734738 from [Arabidopsis thaliana];supported by full-length cDNA: Ceres:37592.	AT1G11210	At1g11210/T28P6_5 [Source:UniProtKB/TrEMBL;Acc:Q9SXA7]	NA
0.4022	-0.0719	0.0763	257734_at	At3g18370	unknown protein contains Pfam profile: PF00168 C2 domain; supported by cDNA: gi_15983786_gb_AY056799.1_	AT3G18370	AT3g18370/MYF24_8 [Source:UniProtKB/TrEMBL;Acc:Q93ZM0]	SYTF
0.4021	0.5226	0.2862	257728_at	At3g18295	hypothetical protein predicted by genemark.hmm	AT3G18295	At3g18295 [Source:UniProtKB/TrEMBL;Acc:Q9LS61]	NA
0.4021	-0.0475	0.057	259616_at	At1g47960	hypothetical protein contains similarity to invertase inhibitor GB:CAA73333 GI:2765240 from [Nicotiana tabacum]; supported by full-length cDNA: Ceres: 102433.	AT1G47960	Cell wall / vacuolar inhibitor of fructosidase 1 [Source:UniProtKB/Swiss-Prot;Acc:F4HWQ8]	C/VIF1
0.402	-0.1065	-0.1669	245307_at	At4g16770	gibberellin oxidase-like protein non-consensus GG acceptor splice site at exon 8; supported by cDNA: gi_13265536_gb_AF324704.2_AF324704	AT4G16770	2-oxoglutarate (2OG) and Fe(II)-dependent oxygenase superfamily protein [Source:TAIR;Acc:AT4G16770]	NA
0.4019	0.0242	0.8544	261519_at	At1g71810	unknown protein ; supported by cDNA: gi_14532543_gb_AY039896.1_	AT1G71810	Uncharacterized aarF domain-containing protein kinase At1g71810, chloroplastic [Source:UniProtKB/Swiss-Prot;Acc:Q94BU1]	NA
0.4019	-0.0626	0.1238	253485_at	At4g31800	Expressed protein ; supported by full-length cDNA: Ceres: 40692.	AT4G31800	WRKY like transcription factor [Source:UniProtKB/TrEMBL;Acc:Q0WTZ3]	WRKY18
0.4019	-0.0347	0.0924	261379_at	At1g18720	unknown protein similar to YGL010w-like protein GI:2982301 from [Picea mariana]; supported by cDNA: gi_15809883_gb_AY054209.1_	AT1G18720	At1g18720/F6A14_17 [Source:UniProtKB/TrEMBL;Acc:Q9M9U3]	NA
0.4018	-0.0975	0.3821	264169_at	At1g02020	hypothetical protein predicted by genscan	AT1G02020	Nitroreductase family protein [Source:UniProtKB/TrEMBL;Acc:O23673]	NA
0.4017	0.0315	0.0844	248946_at	At5g45530	putative protein similar to unknown protein (pir||T04430)	AT5G45530	Transmembrane protein, putative (DUF594) [Source:UniProtKB/TrEMBL;Acc:Q9FHI3]	NA
0.4012	-0.0677	0.3075	250803_at	At5g04980	putative protein contains similarity to inositol polyphosphate 5'-phosphatase	AT5G04980	Type I inositol polyphosphate 5-phosphatase 10 [Source:UniProtKB/Swiss-Prot;Acc:A8MR21]	IP5P10
0.401	-0.0962	0.8842	253860_at	At4g27700	hypothetical protein ;supported by full-length cDNA: Ceres:14002.	AT4G27700	Rhodanese-like domain-containing protein 14, chloroplastic [Source:UniProtKB/Swiss-Prot;Acc:Q94A65]	NA
0.401	-0.0566	0.1096	257466_at	At1g62840	hypothetical protein predicted by genemark.hmm	AT1G62840	Ankyrin repeat/KH domain protein (DUF1442) [Source:UniProtKB/TrEMBL;Acc:Q9SI67]	NA
0.4007	-0.0187	-0.1037	246759_at	At5g27950	putative protein kinesin heavy chain-like protein, potato, PIR:T07397	AT5G27950	Kinesin-like protein KIN-14U [Source:UniProtKB/Swiss-Prot;Acc:Q8W0Y9]	KIN14U
0.4006	-0.093	0.2554	256255_at	At3g11280	MYB-family transcription factor, putative contains Pfam profile: PF00249 Myb-like DNA-binding domain;supported by full-length cDNA: Ceres:109398.	AT3G11280	Duplicated homeodomain-like superfamily protein [Source:UniProtKB/TrEMBL;Acc:Q9C773]	NA
0.4006	0.1768	0.2211	248335_at	At5g52450	putative protein strong similarity to unknown protein (pir||T02324); supported by cDNA: gi_15028278_gb_AY046054.1_	AT5G52450	Protein DETOXIFICATION [Source:UniProtKB/TrEMBL;Acc:A0A178UMN3]	DTX16
0.4005	-0.0301	0.6163	262916_at	At1g59700	glutathione S-transferase, putative similar tosimilar to glutathione S-transferase GB:AAF29773 GI:6856103 from (Gossypium hirsutum); supported by cDNA: gi_13877558_gb_AF370480.1_AF370480	AT1G59700	Glutathione S-transferase U16 [Source:UniProtKB/Swiss-Prot;Acc:Q9XIF8]	GSTU16
0.4005	-0.0427	0.2329	248848_at	At5g46520	disease resistance protein-like	AT5G46520	Disease resistance protein (TIR-NBS-LRR class) family [Source:TAIR;Acc:AT5G46520]	NA
0.4005	-0.1217	-0.093	259205_at	At3g09030	hypothetical protein similar to putative protein GB:CAA18199 [Arabidopsis thaliana]	AT3G09030	BTB/POZ domain-containing protein At3g09030 [Source:UniProtKB/Swiss-Prot;Acc:Q9S7R7]	NA
0.4004	-0.0628	0.6694	258782_at	At3g11750	putative dihydroneopterin aldolase similar to dihydroneopterin aldolase GB:P28823 [Bacillus subtilis]	AT3G11750	Dihydroneopterin aldolase 1 [Source:UniProtKB/Swiss-Prot;Acc:Q9SF23]	FOLB1
0.4003	-0.088	0.9277	251784_at	At3g55330	putative protein photosystem II oxygen evolving complex protein 2 precursor (psbP), Fritillariaagrestis, EMBL:AF037458;supported by full-length cDNA: Ceres:21674., Ceres:3747.	AT3G55330	PPL1 [Source:UniProtKB/TrEMBL;Acc:A0A178VEI8]	PPL1
0.4003	0.0128	0.3907	262902_x_at	At1g59930	hypothetical protein similar to putative MADS-box protein GI:4580382 from [Arabidopsis thaliana]	AT1G59920;AT1G59930	F23H11.23 protein [Source:UniProtKB/TrEMBL;Acc:Q9XID9];F23H11.24 protein [Source:UniProtKB/TrEMBL;Acc:Q9SXC1]	NA
0.4001	-0.0551	0.7549	257800_at	At3g15900	unknown protein ;supported by full-length cDNA: Ceres:17962.	AT3G15900	At3g15900 [Source:UniProtKB/TrEMBL;Acc:Q9LSC1]	NA
0.4001	-0.0739	0.6416	255637_at	At4g00750	hypothetical protein	AT4G00750	Probable methyltransferase PMT15 [Source:UniProtKB/Swiss-Prot;Acc:Q9ZPH9]	NA
0.4001	0.1146	0.4383	257451_at	At1g05690	hypothetical protein predicted by genefinder	AT1G05690	BTB/POZ and TAZ domain-containing protein 3 [Source:UniProtKB/Swiss-Prot;Acc:Q9SYL0]	BT3
0.4	-0.1192	0.6804	253235_at	At4g34350	putative protein hypothetical protein, Synechocystis sp., PIR2:S76307; supported by cDNA: gi_14596178_gb_AY042877.1_	AT4G34350	4-hydroxy-3-methylbut-2-enyl diphosphate reductase, chloroplastic [Source:UniProtKB/Swiss-Prot;Acc:Q94B35]	ISPH
0.3999	-0.0856	0.3252	256424_at	At1g33490	unknown protein ;supported by full-length cDNA: Ceres:92215.	AT1G33490	E3 ubiquitin-protein ligase [Source:UniProtKB/TrEMBL;Acc:Q9C803]	NA
0.3997	-0.0589	0.4561	258566_at	At3g04110	putative glutamate receptor (GLR1) identical to putative glutamate receptor (GLR1) GB:AF079998 [Arabidopsis thaliana]; supported by cDNA: gi_4185737_gb_AF079998.1_AF079998	AT3G04110	Glutamate receptor 1.1 [Source:UniProtKB/Swiss-Prot;Acc:Q9M8W7]	GLR1.1
0.3996	-0.1319	0.5124	263906_at	At2g36250	plastid division protein (FtsZ) identical to AF089738; supported by cDNA: gi_15292820_gb_AY050844.1_	AT2G36250	Cell division protein FtsZ homolog 2-1, chloroplastic [Source:UniProtKB/Swiss-Prot;Acc:O82533]	FTSZ2-1
0.3992	-0.0577	0.5081	257206_at	At3g16530	putative lectin similar to lectin SP:P02874 [Onobrychis viciifolia]; contains Pfam profile: PF00139 legume lectins beta domain; supported by cDNA: gi_15809853_gb_AY054194.1_	AT3G16530	Lectin-like protein At3g16530 [Source:UniProtKB/Swiss-Prot;Acc:Q9LK72]	NA
0.399	-0.0783	0.6387	258472_at	At3g06080	unknown protein identical to unknown protein GB:AAF30301 from [Arabidopsis thaliana]; supported by cDNA: gi_16648934_gb_AY059837.1_	AT3G06080	Protein trichome birefringence-like 10 [Source:UniProtKB/Swiss-Prot;Acc:Q9LDG2]	TBL10
0.3987	-0.0514	0.8749	256417_s_at	At3g11170	omega-3 fatty acid desaturase, chloroplast precursor identical to omega-3 fatty acid desaturase, chloroplast precursor SP:P46310 (Arabidopsis thaliana (Mouse-ear cress)); supported by cDNA: gi_14488093_gb_AF389295.1_AF389295	AT3G11170;AT5G05580	sn-2 acyl-lipid omega-3 desaturase (ferredoxin), chloroplastic [Source:UniProtKB/Swiss-Prot;Acc:P46310];Temperature-sensitive sn-2 acyl-lipid omega-3 desaturase (ferredoxin), chloroplastic [Source:UniProtKB/Swiss-Prot;Acc:P48622]	FAD7;FAD8
0.3987	0.1279	0.1057	261315_at	At1g53170	AP2 domain containing protein, putative similar to AP2 domain containing protein RAP2.5 GI:2281635 from (Arabidopsis thaliana); supported by cDNA: gi_10567107_dbj_AB036884.1_AB036884	AT1G53170	Ethylene-responsive transcription factor 8 [Source:UniProtKB/Swiss-Prot;Acc:Q9MAI5]	ERF8
0.3984	-0.1369	0.2285	259434_at	At1g01490	unknown protein	AT1G01490	Heavy metal transport/detoxification superfamily protein [Source:TAIR;Acc:AT1G01490]	NA
0.3982	-0.0588	0.5584	267265_at	At2g22980	putative serine carboxypeptidase I ; supported by cDNA: gi_15294269_gb_AF410326.1_AF410326	AT2G22980	Serine carboxypeptidase-like 13 [Source:UniProtKB/TrEMBL;Acc:A8MQS0]	SCPL13
0.3981	-0.1183	0.8908	249710_at	At5g35630	glutamate-ammonia ligase (EC 6.3.1.2) precursor, chloroplast (clone lambdaAtgsl1) (pir||S18600) ;supported by full-length cDNA: Ceres:4372.	AT5G35630	Glutamine synthetase, chloroplastic/mitochondrial [Source:UniProtKB/Swiss-Prot;Acc:Q43127]	GLN2
0.3981	-0.0552	0.5671	245000_at	ycf6	hypothetical protein	ATCG00210	Cytochrome b6-f complex subunit 8 [Source:UniProtKB/Swiss-Prot;Acc:P61039]	PETN
0.3981	-0.0364	0.4473	247478_at	At5g62360	DC1.2 homologue - like protein DC1.2 homologue, Nicotiana tabacum, EMBL:AB009888	AT5G62360	Plant invertase/pectin methylesterase inhibitor superfamily protein [Source:UniProtKB/TrEMBL;Acc:Q9LVA3]	NA
0.398	-0.1145	0.1559	259764_at	At1g64280	transcription factor inhibitor I kappa B, putative similar to GI:1916912 from [Arabidopsis thaliana];supported by full-length cDNA: Ceres:42654.	AT1G64280	Regulatory protein NPR1 [Source:UniProtKB/Swiss-Prot;Acc:P93002]	NPR1
0.3979	-0.0636	0.6579	244992_s_at	rps7.1_chloroplast	ribosomal protein S7	ATCG00900;ATCG01240	30S ribosomal protein S7, chloroplastic [Source:UniProtKB/TrEMBL;Acc:Q6KGZ1]	RPS7-A
0.3979	0.0546	0.2525	262165_at	At1g75020	putative acyl-CoA:1-acylglycerol-3-phosphate acyltransferase similar to acyl-CoA:1-acylglycerol-3-phosphate acyltransferase GB:CAB09138 (Brassica napus); contains Pfam profile: PF01553 Acyltransferase;supported by full-length cDNA: Ceres:115679.	AT1G75020	Probable 1-acyl-sn-glycerol-3-phosphate acyltransferase 4 [Source:UniProtKB/Swiss-Prot;Acc:Q8L4Y2]	LPAT4
0.3978	-0.0867	0.2274	246595_at	At5g14780	formate dehydrogenase (FDH) ;supported by full-length cDNA: Ceres:7530.	AT5G14780	Formate dehydrogenase, mitochondrial [Source:UniProtKB/TrEMBL;Acc:A0A178UHK7]	FDH1
0.3977	-0.0444	0.6232	257227_at	At3g27820	monodehydroascorbate reductase similar to cytosolic monodehydroascorbate reductase GB:BAA77214 [Oryza sativa]; supported by cDNA: gi_14532711_gb_AY039980.1_	AT3G27820	MDAR4 [Source:UniProtKB/TrEMBL;Acc:A0A178VES2]	MDAR4
0.3976	-0.0921	0.7235	247222_at	At5g64840	ABC transporter protein 1-like ; supported by cDNA: gi_15912314_gb_AY056435.1_	AT5G64840	GCN5 [Source:UniProtKB/TrEMBL;Acc:A0A178UAA3]	ABCF5
0.3976	-0.0328	0.0474	255551_at	At4g01840	putative potassium channel ;supported by full-length cDNA: Ceres:119611.	AT4G01840	Two-pore potassium channel 5 [Source:UniProtKB/Swiss-Prot;Acc:Q9S6Z8]	TPK5
[truncated: 21,012 more rows]

## Sheet: Table S32 MET1 coexp GO terms
GOID	TERM	CORRECTED_PVALUE	UNCORRECTED_PVALUE	NUM_LIST_ANNOTATIONS	LIST_SIZE	TOTAL_NUM_ANNOTATIONS	POPULATION_SIZE	FDR_RATE	EXPECTED_FALSE_POSITIVES	ANNOTATED_GENES
[truncated: 101 more rows]

[truncated: 1 more sheets: Table S33 AT1G67860 GO Terms]
